# Supplementary material for: Environmental DNA as a tool to reconstruct catch composition for longline fisheries vessels
Source: Sci Rep. 2024 May 3;14:10188. doi: 10.1038/s41598-024-60917-7 (PMC11068744; doi:10.1038/s41598-024-60917-7)
Supplement: Supplementary file 1 — Supplementary Information. [file 41598_2024_60917_MOESM1_ESM.txt]

>Animalia;Chordata;Actinopterygii;Labriformes;Labridae;Notolabrus;gymnogenis
GGCTTAGCTGTCTCCTTTTTCCAGCCAATGAAATTGATCTTCCCGTGCAGAAGCGGGAATAGCAACATAAGACGAGAAGACCCTATGGAGCTTTAGACACTAAGATAGTTCACGTCAAACACCCCAGTTTAATGGGCCGAACTAAACGAACCCTACCCTAATGTCTTTGGTTGGGGCGACCCTGGGGATATAAATAACCCCCATGTGGAATGGAAACACCACATTTCCAGAACTAAGAGCTAACCGCTCTAAGGAGCAGAATTTCTGACCATTTTAGATCCGGCAACGCCGATCAGCGGACCGAGTTA

>Animalia;Chordata;Actinopterygii;Labriformes;Labridae;Notolabrus;gymnogenis
AATAAGAGGTCCCGCCTGCCCAGTGACTATGGGTTCAACGGCCGCGGTATTTTGACCGTGCAAAGGTAGCGCAATCACTTGTCTTTTAAATGAAGACCTGTATGAATGGCATCACGAGGGCTTAGCTGTCTCCTTTTTCCAGCCAATGAAATTGATCTTCCCGTGCAGAAGCGGGAATAGCAACATAAGACGAGAAGACCCTATGGAGCTTTAGACACTAAGATAGTTCACGTCAAACACCCCAGTTTAATGGGCCGAACTAAACGAACCCTACCCTAATGTCTTTGGTTGGGGCGACCCTGGGGATATAAATAACCCCCATGTGGAATGGAAACACCACATTTCCAGAACTAAGAGCTAACCGCTCTAAGGAGCAGAATTTCTGACCATTTTAGATCCGGCAACGCCGATCAGCGGACCGAGTTACCCTAGGGATAACAGCGCAATCCTCTTTTAGAGCCCATATCGACAAGGGGGTTTACGACCTCGATGTTGGATCAGGACATCCTAATGGTGCAGCCGCTATTAAGGGTTCGTTTG

>Animalia;Chordata;Actinopterygii;Labriformes;Labridae;Notolabrus;fucicola
TCGCCTCTTGCAAAACTAACGAATAAGAGGTCCCGCCTGCCCAGTGACTATGGGTTCAACGGCCGCGGTATTTTGACCGTGCAAAGGTAGCGCAATCACTTGTCTTTTAAATGGAGACCTGTATGAATGGCATCACGAGGGCTTAGCTGTCTCCTTTTTCCAGCCAATGAAATTGATCTTTCCGTGCAGAAGCGGGAATAACAACATAAGACGAGAAGACCCTATGGAGCTTTAGACACTAAGACAGATCACGTCAAACACCCCAATTTAATGGGCCGAACTAAGTGGACCCTGTCCTAATGTCTTTGGTTGGGGCGACCCTGGGGAAATAAATAACCCCCATGTGGAATGGAAACACCACATTTCCAGAACTAAGAGCTAACCGCTCTAAGGAGCAGAATTTCTGACCATTTTAGATCCGGCAACGCCGATCAGCGGACCGAGTTACCCTAGGGATAACAGCGCAATCCTCTTTTAGAGCCCATATCGACAAGGGGGTTTACGACCTCGATGTTGGATCAGGACATCCTAATGGTGCAGCCGCTAT

>Animalia;Chordata;Actinopterygii;Labriformes;Labridae;Notolabrus;tetricus
TCGCCTCTTGCAAAACTAACGAATAAGAGGTCCCGCCTGCCCAGTGACTATGGGTTCAACGGCCGCGGTATTTTGACCGTGCAAAGGTAGCGCAATCACTTGTCTTTTAAATGGAGACCTGTATGAATGGCATCACGAGGGCTTAGCTGTCTCCTTTTTCCAGCCAATGAAATTGATCTTTCCGTGCAGAAGCGGGAATAACAACATAAGACGAGAAGACCCTATGGAGCTTTAGACACTAAGGTAGTTCACGTCAAACACCCCAGTTTAATGGGCCGAACTGAGTGAACCCTATCCTAATGTCTTTGGTTGGGGCGACCCTGGGGAAATAAATAACCCCCATGTGGAATGGAAATACCACATTTCCAGAACTAAGAGCTAACCGCTCTAAGGAGCAGAATTTCTGACCATTTTAGATCCGGCAACGCCGATCAGCGGACCGAGTTACCCTAGGGATAACAGCGCAATCCTCTTTTAGAGCCCATATCGACAAGGGGGTTTACGACCTCGATGTTGGATCAGGACATCCTAATGGTGCAGCCGCTAT

>Animalia;Chordata;Actinopterygii;Labriformes;Labridae;Notolabrus;fucicola
AAATAAGAGGTCCCGCCTGCCCAGTGACTATGGGTTCAACGGCCGCGGTATTTTGACCGTGCAAAGGTAGCGCAATCACTTGTCTTTTAAATGGAGACCTGTATGAATGGCATCACGAGGGCTTAGCTGTCTCCTTTTTCCAGCCAATGAAATTGATCTTTCCGTGCAGAAGCGGGAATAACAACATAAGACGAGAAGACCCTATGGAGCTTTAGACACTAAGACAGATCACGTCAAACACCCCAGTTTATGGGCCGAACTAAGTGGACCCTGTCCTAATGTCTTTGGTTGGGGCGACCCTGGGGAAATAAATAACCCCCATGTGGAATGGAAACACCACATTTCCAGAACTAAGAGCTAACCGCTCTAAGGAGCAGAATTTCTGACCGATCCGGCAACGCCGATCAGCGGACCGAGTTACCCTAGGGATAACAGCGCAATCCTCTTTTAGAGCCCATATCGACAAGGGGGTTTACGACCTCGATGTTGGATCAGGACATCCTAATGGTGCAGCCGCTATTAAGGGTTCGTTTGTTCAACGATTAAAGTCCT

>Animalia;Chordata;Actinopterygii;Scombriformes;Ariommatidae;Ariomma;lurida
GAACTCGGCAAATCATCTAAGCCTCGCCTGTTTACCAAAAACATCGCCTCTTGCAAAATGTAAGAATAAGAGGTCCAGCCTGCCCTGTGACTATATGTTTAACGGCCGCGGTATTTTAACCGTGCGAAGGTAGCGCAATCACTTGTCTTTTAAATGGGGACCTGTATGAATGGCATAACGAGGGCTTAACTGTCTCCTTTTTCAAGTCAATGAAATTGATCTCCCCGTGCAGAAGCGGGGATGAGCCCATAAGACGAGAAGACCCTATGGAGCTTTAGACACCAAAGCATATCATGCCAAGCACCTCTGAATAAAGGGGCTTAAGCCAAATGAACCCATGCTCCTATGTCTTTGGTTGGGGCGACCGAGGGGAAATAAAAAACCCCCATGTGGAATGGGAGTACTGATCCTCCCACAACTAAGAGGTGCACCTCTAATGAGCAGAATTTCTGACCAATAATGATCCGGCAATGCCGATCAACGGACCGAGTTACCCTAGGGATAACAGCGCAATCCCCTTTTAGAGCCCATATCGACAAGGGGGTTTACGACCTCGATGTTGGATCAGGACATCCTAATGGTGCAGCCGCTATTAAGGGTTCGTTTGTTCAACGATTAAAGTCCTACGTGATCTGAGTTCAGACCGGAGTAATCCAGGTCAGTTTCTATCTATGATATGTTCTTTTCTAGTACGAAAGGACCGAAAAGAAGGGGCCAATACTTAAAGCACGCCTCACCCCTCCTAATGAAAACAACTAAAATAGGCAAAAGGGCATACCCCTCACGCCTAAGATAATGGCATGTTCGGATGGCAGAGCCCGGTCATTGCAAAAGACCTAAGCCCTTTTCACAGAGGTTCAAGTCCTCTTCCTAACTGAGATGTACACCAACCCCTTAAAAATCATTATGGATAATATCATAACTTATGTTCTCAACCCCTTAGCTATCATTGTCCCAGTCCTTCTCGCCGTAGCATTTCTAACCCTGGTTGAACGAAAACTTCTAGGATAT

>Animalia;Chordata;Actinopterygii;Scombriformes;Ariommatidae;Ariomma;lurida
GAATAAGAGGTCCAGCCTGCCCTGTGACTATATGTTTAACGGCCGCGGTATTTTAACCGTGCGAAGGTAGCGCAATCACTTGTCTTTTAAATGGGGACCTGTATGAATGGCATAACGAGGGCTTAACTGTCTCCTTTTTCAAGTCAATGAAATTGATCTCCCCGTGCAGAAGCGGGGATGAGCCCATAAGACGAGAAGACCCTATGGAGCTTTAGACACCAAAGCATATCATGCCAAGCACCTCTGAATAAAGGGGCTTAAGCCAAATGAACCCATGCTCCTATGTCTTTGGTTGGGGCGACCGAGGGGAAATAAAAAACCCCCATGTGGAATGGGAGTACTGATCCTCCCACAACTAAGAGGTGCACCTCTAATGAGCAGAATTTCTGACCAATAATGATCCGGCAATGCCGATCAACGGACCGAGTTACCCTAGGGATAACAGCGCAATCCCCTTTTAGAGCCCATATCGACAAGGGGGTTTACGACCTCGATGTTGGATCAGGACATCCTAATGGTGCAGCCGCTATTAAGGGTTCGTTTGTTCAACGATTAAAGTCCTACGTG

>Animalia;Chordata;Actinopterygii;Scombriformes;Centrolophidae;Centrolophus;niger
ATAAGAGGTCCAGCCTGCCCTGTGACTATATGTTCAACGGCCGCGGTATTTTAACCGTGCGAAGGTAGCGTAATCACTTGTCTTTTAAATGGAGACCTGTATGAATGGCATTACGAGGGCTTAACTGTCTCCTTTTTCAAGTCAATGAAATTGATCTCCCCGTGCAGAAGCGGGGATAATTCCATAAGACGAGAAGACCCTATGGAGCTTTAGACACCAAGGCATATCATGTTACCTACCCCTAACCCCTGGGAGTTAAACCTATTGAACTATGCCCCTATGTCTTCGGTTGGGGCGACCACGGGGAAATAAAGAACCCCCGCGTGGAATGGGAGCACTTACTCCTGCGACCAAGAGCTGCAGCTCTAACGAACAGAATTTTTGACCAATAAAGATCCGGCAACGCCGATCAACGGACCAAGTTACCCTAGGGATAACAGCGCAATCCCCTTTTAGAGCCCGTATCAACAAGGGGGTTTACGACCTCGATGTTGGATCAGGACATCCTAATGGTGCAGCCGCTATTGAGGGTTCGTTTGTTCAACGATTAAAGTCC

>Animalia;Chordata;Actinopterygii;Scombriformes;Centrolophidae;Centrolophus;niger
GAATAAGAGGTCCAGCCTGCCCTGTGACTATATGTTCAACGGCCGCGGTATTTTAACCGTGCGAAGGTAGCGTAATCACTTGTCTTTTAAATGGAGACCTGTATGAATGGCATTACGAGGGCTTAACTGTCTCCTTTTTCAAGTCAATGAAATTGATCTCCCCGTGCAGAAGCGGGGATAATTCCATAAGACGAGAAGACCCTATGGAGCTTTAGACACCAAGGCATATCATGTTACCTACCCCTAACCCCTGGGAGTTAAACCTATTGAACTATGCCCCTATGTCTTCGGTTGGGGCGACCACGGGGAAATAAAGAACCCCCGCGTGGAATGGGAGCACTTACTCCTGCGACCAAGAGCTGCAGCTCTAACGAACAGAATTTTTGACCAATAAAGATCCGGCAACGCCGATCAACGGACCAAGTTACCCTAGGGATAACAGCGCAATCCCCTTTTAGAGCCCGTATCAACAAGGGGGTTTACGACCTCGATGTTGGATCAGGACATCCTAATGGTGCAGCCGCTATTGAGGGTTCGTTTGTTCAACGATTAAAGTCCTACGTG

>Animalia;Chordata;Actinopterygii;Scombriformes;Centrolophidae;Centrolophus;niger
GAATAAGAGGTCCAGCCTGCCCTGTGACTATATGTTCAACGGCCGCGGTATTTTAACCGTGCGAAGGTAGCGTAATCACTTGTCTTTTAAATGGAGACCTGTATGAATGGCATTACGAGGGCTTAACTGTCTCCTTTTTCAAGTCAATGAAATTGATCTCCCCGTGCAGAAGCGGGGATAATTCCATAAGACGAGAAGACCCTATGGAGCTTTAGACACCAAGGCATATCATGTTACCTACCCCTAACCCCTGGGAGTTAAACCTATTGAACTATGCCCCTATGTCTTCGGTTGGGGCGACCACGGGGAAATAAAGAACCCCCGCGTGGAATGGGAGCACTTACTCCTGCGACCAAGAGCTGCAGCTCTAACGAACAGAATTTTTGACCAATAAAGATCCGGCAACGCCGATCAACGGACCAAGTTACCCTAGGGATAACAGCGCAATCCCCTTTTAGAGCCCGTATCAACAAGGGGGTTTACGACCTCGATGTTGGATCAGGACATCCTAATGGTGCAGCCGCTATTGAGGGTTCGTTTGTTCAACGATTAAAGTCCTACGTGATCTGAGTT

>Animalia;Chordata;Actinopterygii;Scombriformes;Centrolophidae;Centrolophus;niger
GAATAAGAGGTCCAGCCTGCCCTGTGACTATATGTTCAACGGCCGCGGTATTTTAACCGTGCGAAGGTAGCGTAATCACTTGTCTTTTAAATGGAGACCTGTATGAATGGCATTACGAGGGCTTAACTGTCTCCTTTTTCAAGTCAATGAAATTGATCTCCCCGTGCAGAAGCGGGGATAATTCCATAAGACGAGAAGACCCTATGGAGCTTTAGACACCAAGGCATATCATGTTACCTACCCCTAACCCCTGGGAGTTAAACCTATTGAACTATGCCCCTATGTCTTCGGTTGGGGCGACCACGGGGAAATAAAGAACCCCCGCGTGGAATGGGAGCACTTACTCCTGCGACCAAGAGCTGCAGCTCTAACGAACAGAATTTTTGACCAATAAAGATCCGGCAACGCCGATCAACGGACCAAGTTACCCTAGGGATAACAGCGCAATCCCCTTTTAGAGCCCGTATCAACAAGGGGGTTTACGACCTCGATGTTGGATCAGGACATCCTAATGGTGCAGCCGCTATTGAGGGTTCGTTTGTTCAACGATTAAAGTCCTACGTGATCTGAGTT

>Animalia;Chordata;Actinopterygii;Clupeiformes;Alosidae;Sardinops;sagax
ATAGGAGGTCCCGCCTGCCCTGTGACCAAGTGTTTAACGGCCGCGGTATTTTAACCGTGCGAAGGTAGCGCAATCAATTGTCTTTTAAATGGAGACCTGTATGAATGGCATAACGAGGGTTCAACTGTCTCTTTTTTCCGGTCAATGAAACTGATCTGCCCGTGCAGAAGCGGGCATATTTACACAAGACGAGAAGACCCTATGGAGCTTTAGACACCAACCAACCACGAAAAGCGACCCTGATTGGAGCCCCAAACAACGTGATTCTGGCATAAGTGTCTTCGGTTGGGGCGACCACGGGAGATAGCACAGCTCCCGAGTGGATGGGGGACACCCTAAAACCCAGAGCCACAGCTCTAAGTCACAAAACATTTGACCAATAATGATCCGGCTTAATGCCGACCAACGGACCAAGTTACCCTAGGGATAACAGCGCAATCCTCTCCCAGAGTCCATATCGACGAGGGGGTTTACGACCTCGATGTTGGATCAGGACATCCTAATGGTGCAGCCGCTATTAAGGGTTCGTTTGTTCAACGATTAAAGTCCTACGTGATCTGAGTTCAGACCGGAGTAATCCAGGTCAGTTTCTATCTGTGA

>Animalia;Chordata;Actinopterygii;Clupeiformes;Alosidae;Sardinops;sagax
CATCGCCTCCTGCCACCACCAATTATAGGAGGTCCCGCCTGCCCTGTGACCAAGTGTTTAACGGCCGCGGTATTTTAACCGTGCGAAGGTAGCGCAATCAATTGTCTTTTAAATGGAGACCTGTATGAATGGCATAACGAGGGTTCAACTGTCTCTTTTTTCCGGTCAATGAAACTGATCTGCCCGTGCAGAAGCGGGCATATTTACACAAGACGAGAAGACCCTATGGAGCTTTAGACACCAACCAACCACGAAAAGCGACCCTGATTGGAGCCCCAAACAACGTGATTCTGGCATAAGTGTCTTCGGTTGGGGCGACCACGGGAGATAGCACAGCTCCCGAGTGGATGGGGGACACCCTAAAACCCAGAGCCACAGCTCTAAGTCACAAAACATTTGACCAATAATGATCCGGCTTAATGCCGACCAACGGACCAAGTTACCCTAGGGATAACAGCGCAATCCTCTCCCAGAGTCCATATCGACGAGGGGGTTTACGACCTCGATGTTGGATCAGGACATCCTAATGGTGCAGCCGCTATTAAGGGTTCGTTTGTTCAACGATTAAAGTCCTACGTGA

>Animalia;Chordata;Actinopterygii;Clupeiformes;Alosidae;Sardinops;sagax
CATCGCCTCCTGCCACCACCAATTATAGGAGGTCCCGCCTGCCCTGTGACCAAGTGTTTAACGGCCGCGGTATTTTAACCGTGCGAAGGTAGCGCAATCAATTGTCTTTTAAATGGAGACCTGTATGAATGGCATAACGAGGGTTCAACTGTCTCTTTTTTCCGGTCAATGAAACTGATCTGCCCGTGCAGAAGCGGGCATATTTACACAAGACGAGAAGACCCTATGGAGCTTTAGACACCAACCAACCACGAAAAGCGACCCTGATTGGAGCCCCAAACAACGTGATTCTGGCATAAGTGTCTTCGGTTGGGGCGACCACGGGAGATAGCACAGCTCCCGAGTGGATGGGGGACACCCTAAAACCCAGAGCCACAGCTCTAAGTCACAAAACATTTGACCAATAATGATCCGGCTTAATGCCGACCAACGGACCAAGTTACCCTAGGGATAACAGCGCAATCCTCTCCCAGAGTCCATATCGACGAGGGGGTTTACGACCTCGATGTTGGATCAGGACATCCTAATGGTGCAGCCGCTATTAAGGGTTCGTTTGTTCAACGATTAAAGTCCTACGTGA

>Animalia;Chordata;Actinopterygii;Clupeiformes;Alosidae;Sardinops;sagax
CGCCTCCTGCCACCACCAATTATAGGAGGTCCCGCCTGCCCTGTGACCAAGTGTTTAACGGCCGCGGTATTTTAACCGTGCGAAGGTAGCGCAATCAATTGTCTTTTAAATGGAGACCTGTATGAATGGCATAACGAGGGTTCAACTGTCTCTTTTTTCCGGTCAATGAAACTGATCTGCCCGTGCAGAAGCGGGCATATCCACACAAGACGAGAAGACCCTATGGAGCTTTAGACACTAACCAACCACGAAAAGCGACCCTAACTGGAGCCCCAAACAACGTGATTCTGGCATAAGTGTCTTCGGTTGGGGCGACCACGGGAGATAGCACAGCTCCCGAGTGGATGGGGGACACCCTAAAACCCAGAGCCACAGCTCTAAGTCACAAAACATTTGACCAATAATGATCCGGCTTAATGCCGACCAACGGACCAAGTTACCCTAGGGATAACAGCGCAATCCTCTCCCAGAGTCCATATCGACGAGGGGGTTTACGACCTCGATGTTGGATCAGGACATCCTAATGGTGCAGCCGCTATTAAGGGTTCGTTTGTTCAACGATTAAAGTCCT

>Animalia;Chordata;Actinopterygii;Clupeiformes;Alosidae;Sardinops;sagax
CGCCTCCTGCCACCACCAATTATAGGAGGTCCCGCCTGCCCTGTGACCAAGTGTTTAACGGCCGCGGTATTTTAACCGTGCGAAGGTAGCGCAATCAATTGTCTTTTAAATGGAGACCTGTATGAATGGCATAACGAGGGTTCAACTGTCTCTTTTTTCCGGTCAATGAAACTGATCTGCCCGTGCAGAAGCGGGCATATCCACACAAGACGAGAAGACCCTATGGAGCTTTAGACACTAACCAACCACGAAAAGCGACCCTAACTGGAGCCCCAAACAACGTGATTCTGGCATAAGTGTCTTCGGTTGGGGCGACCACGGGAGATAGCACAGCTCCCGAGTGGATGGGGGACACCCTAAAACCCAGAGCCACAGCTCTAAGTCACAAAACATTTGACCAATAATGATCCGGCTTAATGCCGACCAACGGACCAAGTTACCCTAGGGATAACAGCGCAATCCTCTCCCAGAGTCCATATCGACGAGGGGGTTTACGACCTCGATGTTGGATCAGGACATCCTAATGGTGCAGCCGCTATTAAGGGTTCGTTTGTTCAACGATTAAAGTCCT

>Animalia;Chordata;Actinopterygii;Clupeiformes;Alosidae;Sardinops;sagax
CATCGCCTCCTGCCACCACCAATTATAGGAGGTCCCGCCTGCCCTGTGACCAAGTGTTTACGGCCGCGGTATTTTAACCGTGCGAAGGTAGCGCAATCAATTGTCTTTTAAATGGAGACCTTATGAATGGCATAACGAGGGTTCAACTGTCTCTTTTTTCCGGTCAATGAAACTGATCTGCCCGTGCAGAAGCGGGCATATCCACACAAGACGAGAAGACCCTATGGAGCTTTAGACACTAACCAACCACGAAAAGCGACCCTAACTGGAGCCCCAAACAACGTGATTCTGGCATAAGTGTCTTCGGTTGGGGCGACCACGGGAGATAGCACAGCTCCCGAGTGGATGGGGGACACCCTAAAACCCAGAGCCACAGCTCTAAGTCACAAAACATTTGACCAATAATGATCCGGCTTAATGCCGACCAACGGACCAAGTTACCCTAGGGATAACAGCGCAATCCTCTCCCAGAGTCCATTCGACGAGGGGGTTTACGACCTCGATGTTGGATCAGGACATCCTAATGGTGCAGCCGCTATTAAGGGTTCTTTGTTCAACGATTAAAGTCCTACGT

>Animalia;Chordata;Actinopterygii;Clupeiformes;Engraulidae;Engraulis;japonicus
ATAAGAGGTCCCACCTGCCCTGTGACTCTAAGTTTAACGGCCGCGGTATTCTAACCGTGCGAAGGTAGCGCAATCAATTGCCTTTTAAATGAAGGCCTGTATGAATGGTATAACGAGGGTCTAGCTGTCTCTTTTTTCTAGTCAGTTAAACTGATCTGTCCGTGCAGAAGCGGACATAAATATACAAGACGAGAAGACCCTATGGAGCTTTAGACACTAGCCAACTGTGAATAAGCGACTGAACTGAGCAAGTCCTAAATACCCGCAGCCTTATGGTAATGTAGTCTTAGGTTGGGGCGACCACGGGAGAAAGTAAAGCTCCCAAGCAGACCGGGAAAACCCTTAAGCCGAGAGTTGCAACTCTAAGCCGCAAAATTTTTGACTGAAATGATCCGGTTGAAAAACCGATTAACGAACCAAGTTACCCTAGGGATAACAGCGCAATCCTCTCCCAGAGTCCCTATCGACGAGGGGGTTTACGACCTCGATGTTGGATCAGGACATCCTAATGGTGCAGCCGCTATTAAGGGTTCGTTTGTTCAACGATTAAAGTCCTACGTGATCTGAGTTCAGACCGGAGTAATCCAGGTCGGTTTCTATCTGTAA

>Animalia;Chordata;Actinopterygii;Clupeiformes;Engraulidae;Engraulis;japonicus
ATAAGAGGTCCCACCTGCCCTGTGACTCTAAGTTTAACGGCCGCGGTATTCTAACCGTGCGAAGGTAGCGCAATCAATTGCCTTTTAAATGAAGGCCTGTATGAATGGTATAACGAGGGTCTAGCTGTCTCTTTTTTCTAGTCAGTTAAACTGATCTGTCCGTGCAGAAGCGGACATAAATATACAAGACGAGAAGACCCTATGGAGCTTTAGACACTAGCCAACTGTGAATAAGCGACTGAACTGAGCAAGTCCTAAATACCCGCAGCCTAATGGTAATGTAGTCTTAGGTTGGGGCGACCACGGGAGAAAGTAAAGCTCCCAAGCAGACCGGGAAAACCCTTAAGCCGAGAGTTGCAACTCTAAGCCGCAAAATTTTTGACTGAAATGATCCGGTTGAAAAACCGATTAACGAACCAAGTTACCCTAGGGATAACAGCGCAATCCTCTCCCAGAGTCCCTATCGACGAGGGGGTTTACGACCTCGATGTTGGATCAGGACATCCTAATGGTGCAGCCGCTATTAAGGGTTCGTTTGTTCAACGATTAAAGTCCTACGTGATCTGAGT

>Animalia;Chordata;Actinopterygii;Clupeiformes;Engraulidae;Engraulis;japonicus
CGCCTCTTGCATTCCAAAGTATAAGAGGTCCCACCTGCCCTGTGACTCTAAGTTTAACGGCCGCGGTATTCTAACCGTGCGAAGGTAGCGCAATCAATTGCCTTTTAAATGAAGGCCTGTATGAATGGTATAACGAGGGTCTAGCTGTCTCTTTTTTCTAGTCAGTTAAACTGATCTGTCCGTGCAGAAGCGGACATTAATATACAAGACGAGAAGACCCTATGGAGCTTTAGACACTAGCCAACTGTGAATAAGCGACTGAACTGAGCAAGTCCTAAATACCCGCAGCCTTGTGGTAATGTAGTCTTAGGTTGGGGCGACCACGGGAGAAAGTAAAGCTCCCAAGCAGACCGGGAAAACCCTTAAGCCGAGAGTTGCAACTCTAAGCCGCAAAATTTTTGACTGAAATGATCCGGTTGAAAAACCGATTAACGAACCAAGTTACCCTAGGGATAACAGCGCAATCCTCTCCCAGAGTCCCTATCGACGAGGGGGTTTACGACCTCGATGTTGGATCAGGACATCCTAATGGTGCAGCCGCTATTAAGGGTTCGTTTGTTCAACGATTAAAGTCCT

>Animalia;Chordata;Actinopterygii;Clupeiformes;Engraulidae;Engraulis;japonicus
CGCCTCTTGCATTCCAAAGTATAAGAGGTCCCACCTGCCCTGTGACTCTAAGTTTAACGGCCGCGGTATTCTAACCGTGCGAAGGTAGCGCAATCAATTGCCTTTTAAATGAAGGCCTGTATGAATGGTATAACGAGGGTCTAGCTGTCTCTTTTTTCTAGTCAGTTAAACTGATCTGTCCGTGCAGAAGCGGACATTAATATACAAGACGAGAAGACCCTATGGAGCTTTAGACACTAGCCAACTGTGAATAAGCGACTGAACTGAGCAAGTCCTAAATACCCGCAGCCTTGTGGTAATGTAGTCTTAGGTTGGGGCGACCACGGGAGAAAGTAAAGCTCCCAAGCAGACCGGGAAAACCCTTAAGCCGAGAGTTGCAACTCTAAGCCGCAAAATTTTTGACTGAAATGATCCGGTTGAAAAACCGATTAACGAACCAAGTTACCCTAGGGATAACAGCGCAATCCTCTCCCAGAGTCCCTATCGACGAGGGGGTTTACGACCTCGATGTTGGATCAGGACATCCTAATGGTGCAGCCGCTATTAAGGGTTCGTTTGTTCAACGATTAAAGTCCT

>Animalia;Chordata;Actinopterygii;Clupeiformes;Engraulidae;Engraulis;japonicus
TCAAAAACATCGCCTCTTGCATTCCAAAGTATAAGAGGTCCCACCTGCCCTGTGACTCTAAGTTTAACGGCCGCGGTATTCTAACCGTGCGAAGGTAGCGCAATCAATTGCCTTTTAAATGAAGGCCTGTATGAATGGTATAACGAGGGTCTAGCTGTCTCTTTTTTCTAGTCAGTTAAACTGATCTGTCCGTGCAGAAGCGGACATTAATATACAAGACGAGAAGACCCTATGGAGCTTTAGACACTAGCCAACTGTGAATAAGCGACTGAACTGAGCAAGTCCTAAATACCCGCAGCCTTATGGTAATGTAGTCTTAGGTTGGGGCGACCACGGGAGAAAGTAAAGCTCCCAAGCAGACCGGGAAAACCCTTAAGCCGAGAGTTGCAACTCTAAGCCGCAAAATTTTTGACTGAAATGATCCGGTTGAAAAACCGATTAACGAACCAAGTTACCCTAGGGATAACAGCGCAATCCTCTCCCAGAGTCCCTATCGACGAGGGGGTTTACGACCTCGATGTTGGATCAGGACATCCTAATGGTGCAGCCGCTATTAAGGGTTCGTTTGTTCAACGATTAAAGTCCTACGTGATCTGAGT

>Animalia;Chordata;Actinopterygii;Clupeiformes;Engraulidae;Engraulis;japonicus
AAGTATAAGAGGTCCCACCTGCCCTGTGACTCTAAGTTTAACGGCCGCGGTATTCTAACCGTGCGAAGGTAGCGCAATCAATTGCCTTTTAAATGAAGGCCTGTATGAATGGTATAACGAGGGTCTAGCTGTCTCTTTTTTCTAGTCAGTTAAACTGATCTGTCCGTGCAGAAGCGGACATAAATATACAAGACGAGAAGACCCTATGGAGCTTTAGACACTAGCCAACTGTGAATAAGCGACTGAACTGAGCAAGTCCTAAATACCCGCAGCCTTATGGTAATGTAGTCTTAGGTTGGGGCGACCACGGGAGAAAGTAAAGCTCCCAAGCAGACCGGGAAAACCCTTAAGCCGAGAATTGCAACTCTAAGCCGCAAAATTTTTGACTGAAATGATCCGGTTGAAAAACCGATTAACGAACCAAGTTACCCTAGGGATAACAGCGCAATCCTCTCCCAGAGTCCCTATCGACGAGGGGGTTTACGACCTCGATGTTGGATCAGGACATCCTAATGGTGCAGCCGCTATTAAGGGTTCGTTTGTTCAACGATTAAAGTCCTACGTGATC

>Animalia;Chordata;Actinopterygii;Clupeiformes;Engraulidae;Engraulis;japonicus
AAGTATAAGAGGTCCCACCTGCCCTGTGACTCTAAGTTTAACGGCCGCGGTATTCTAACCGTGCGAAGGTAGCGCAATCAATTGCCTTTTAAATGAAGGCCTGTATGAATGGTATAACGAGGGTCTAGCTGTCTCTTTTTTCTAGTCAGTTAAACTGATCTGTCCGTGCAGAAGCGGACATAAATATACAAGACGAGAAGACCCTATGGAGCTTTAGACACTAGCCAACTGTGAATAAGCGACTGAACTGAGCAAGTCCTAAATACCCGCAGCCTTATGGTAATGTAGTCTTAGGTTGGGGCGACCACGGGAGAAAGTAAAGCTCCCAAGCAGACCGGGAAAACCCTTAAGCCGAGAATTGCAACTCTAAGCCGCAAAATTTTTGACTGAAATGATCCGGTTGAAAAACCGATTAACGAACCAAGTTACCCTAGGGATAACAGCGCAATCCTCTCCCAGAGTCCCTATCGACGAGGGGGTTTACGACCTCGATGTTGGATCAGGACATCCTAATGGTGCAGCCGCTATTAAGGGTTCGTTTGTTCAACGATTAAAGTCCTACGTGATC

>Animalia;Chordata;Actinopterygii;Perciformes;Bramidae;Brama;brama
ATAAGAGGTCCCGCCTGCCCTGTGACTATATGTTTAACGGCCGCGGTATTTTAACCGTGCGAAGGTAGCGCAATCACTTGTCTTTTAAATGAAGACCTGTATGAATGGCACGACGAGGGCTTAACTGTCTCCTCCCTCAAGTCAATGAAATTGATCTCCCCGTGCAGAAGCGAGGATGAGCCCATAAGACGAGAAGACCCTATGGAGCTTTAGACATATGGTATATCCCGTTAAATACCCCCGGATAAAGGACTTAACTAAAGGAACCATACCCCCCTGTCTTTGGTTGGGGCGACCACGGGGAAACAAAGAACCCCCATGTGGAAGGGGAGCACTGCTCCTACAACCAAGAGCCGCAACTCTAGTGAACAGAACTTCTGACCAAATATGATCCGGCAGTGCCGATCAACGGACCGAGTTACCCTAGGGATAACAGCGCAATCCTCTTTTAGAGCCCATATCGACAAGAGGGTTTACGACCTCGATGTTGGATCAGGACATCCTAATGGTGCAACCGCTATTGAGGGTTCGTTTGTTCAACGATTAAAGTCC

>Animalia;Chordata;Actinopterygii;Perciformes;Bramidae;Brama;brama
GCCTGCCCTGTGACTATATGTTTAACGGCCGCGGTATTTTAACCGTGCGAAGGTAGCGCAATCACTTGTCTTTTAAATGAAGACCTGTATGAATGGCACGACGAGGGCTTAACTGTCTCCTCCCTCAAGTCAATGAAATTGATCTCCCCGTGCAGAAGCGAGGATGAACCCATAAGACGAGAAGACCCTATGGAGCTTTAGACATATGGTATGTCCCGTTAAATACCCCCGGATAAAGGACTTAACTAAAGGAACCATACCCCCCTGTCTTTGGTTGGGGCGACCACGGGGAAACAAAGAACCCCCATGTGGAAGGGGAGCACTGCTCCTACAACCAAGAGCCGCAACTCTAGTGAACAGAACTTCTGACCAAATATGATCCGGCAGTGCCGATCAACGGACCGAGTTACCCTAGGGATAACAGCGCAATCCTCTTTTAGAGCCCATATCGACAAGAGGGTTTACGACCTCGATGTTGGATCAGGACATCCTAATGGTGCAACCGCTATTGAGGGTTCGTTTGTTCAACGATTAAAGTCCTACGTGATCTGAGTTCAGACCGGA

>Animalia;Chordata;Actinopterygii;Perciformes;Bramidae;Brama;brama
GTCCCGCCTGCCCTGTGACTATATGTTTAACGGCCGCGGTATTTTAACCGTGCGAAGGTAGCGCAATCACTTGTCTTTTAAATGAAGACCTGTATGAATGGCACGACGAGGGCTTAACTGTCTCCTCCCTCAAGTCAATGAAATTGATCTCCCCGTGCAGAAGCGAGGATGAGCCCATAAGACGAGAAGACCCTATGGAGCTTTAGACATATGGTATGTCCCGTTAAATACCCCCGGATAAAGGACTTAACTAAAGGAACCATACCCCCCTGTCTTTGGTTGGGGCGACCACGGGGAAACAAAGAACCCCCATGTGGAAGGGGAGCACTGCTCCTACAACCAAGAGCCGCAACTCTAGTGAACAGAACTTCTGACCAAATATGATCCGGCAGTGCCGATCAACGGACCGAGTTACCCTAGGGATAACAGCGCAATCCTCTTTTAGAGCCCATATCGACAAGAGGGTTTACGACCTCGATGTTGGATCAGGACATCCTAATGGTGCAACCGCTATTGAGGGTTCGTTTGTTCAACGATTAAAGTCCTACGTGATCTGAGTTCAGACCGGA

>Animalia;Chordata;Actinopterygii;Perciformes;Bramidae;Brama;brama
GTCCCGCCTGCCCTGTGACTATATGTTTAACGGCCGCGGTATTTTAACCGTGCGAAGGTAGCGCAATCACTTGTCTTTTAAATGAAGACCTGTATGAATGGCACGACGAGGGCTTAACTGTCTCCTCCCTCAAGTCAATGAAATTGATCTCCCCGTGCAGAAGCGAGGATGAGCCCATAAGACGAGAAGACCCTATGGAGCTTTAGACATATGGTATGTCCCGTTAAATACCCCCGGATAAAGGACTTAACTAAAGGAACCATACCCCCCTGTCTTTGGTTGGGGCGACCACGGGGAAACAAAGAACCCCCATGTGGAAGGGGAGCACTGCTCCTACAACCAAGAGCCGCAACTCTAGTGAACAGAACTTCTGACCAAATATGATCCGGCAGTGCCGATCAACGGACCGAGTTACCCTAGGGATAACAGCGCAATCCTCTTTTAGAGCCCATATCGACAAGAGGGTTTACGACCTCGATGTTGGATCAGGACATCCTAATGGTGCAACCGCTATTGAGGGTTCGTTTGTTCAACGATTAAAGTCCTACGTGATCTGAGTTCAGACCGGA

>Animalia;Chordata;Actinopterygii;Perciformes;Bramidae;Brama;brama
AGAGGTCCCGCCTGCCCTGTGACTATATGTTTAACGGCCGCGGTATTTTAACCGTGCGAAGGTAGCGCAATCACTTGTCTTTTAAATGAAGACCTGTATGAATGGCACGACGAGGGCTTAACTGTCTCCTCCCTCAAGTCAATGAAATTGATCTCCCCGTGCAGAAGCGAGGATGAGCCCATAAGACGAGAAGACCCTATGGAGCTTTAGACATATGGTATGTCCCGTTAAATACCCCCGGATAAAGGACTTAACTAAAGGAACCATACCCCCCTGTCTTTGGTTGGGGCGACCACGGGGAAACAAAGAACCCCCATGTGGAAGGGGAGCACTGCTCCTACAACCAAGAGCCGCAACTCTAGTGAACAGAACTTCTGACCAAATATGATCCGGCAGTGCCGATCAACGGACCGAGTTACCCTAGGGATAACAGCGCAATCCTCTTTTAGAGCCCATATCGACAAGAGGGTTTACGACCTCGATGTTGGATCAGGACATCCTAATGGTGCAACCGCTATTGAGGGTTCGTTTGTTCAACGATTAAAGTCCTACGTGATC

>Animalia;Chordata;Actinopterygii;Perciformes;Bramidae;Brama;brama
AGAGGTCCCGCCTGCCCTGTGACTATATGTTTAACGGCCGCGGTATTTTAACCGTGCGAAGGTAGCGCAATCACTTGTCTTTTAAATGAAGACCTGTATGAATGGCACGACGAGGGCTTAACTGTCTCCTCCCTCAAGTCAATGAAATTGATCTCCCCGTGCAGAAGCGAGGATGAGCCCATAAGACGAGAAGACCCTATGGAGCTTTAGACATATGGTATGTCCCGTTAAATACCCCCGGATAAAGGACTTAACTAAAGGAACCATACCCCCCTGTCTTTGGTTGGGGCGACCACGGGGAAACAAAGAACCCCCATGTGGAAGGGGAGCACTGCTCCTACAACCAAGAGCCGCAACTCTAGTGAACAGAACTTCTGACCAAATATGATCCGGCAGTGCCGATCAACGGACCGAGTTACCCTAGGGATAACAGCGCAATCCTCTTTTAGAGCCCATATCGACAAGAGGGTTTACGACCTCGATGTTGGATCAGGACATCCTAATGGTGCAACCGCTATTGAGGGTTCGTTTGTTCAACGATTAAAGTCCTACGTGATC

>Animalia;Chordata;Actinopterygii;Perciformes;Bramidae;Brama;brama
AGAGGTCCCGCCTGCCCTGTGACTATATGTTTAACGGCCGCGGTATTTTAACCGTGCGAAGGTAGCGCAATCACTTGTCTTTTAAATGAAGACCTGTATGAATGGCACGACGAGGGCTTAACTGTCTCCTCCCTCAAGTCAATGAAATTGATCTCCCCGTGCAGAAGCGAGGATGAGCCCATAAGACGAGAAGACCCTATGGAGCTTTAGACATATGGTATGTCCCGTTAAATACCCCCGGATAAAGGACTTAACTAAAGGAACCATACCCCCCTGTCTTTGGTTGGGGCGACCACGGGGAAACAAAGAACCCCCATGTGGAAGGGGAGCACTGCTCCTACAACCAAGAGCCGCAACTCTAGTGAACAGAACTTCTGACCAAATATGATCCGGCAGTGCCGATCAACGGACCGAGTTACCCTAGGGATAACAGCGCAATCCTCTTTTAGAGCCCATATCGACAAGAGGGTTTACGACCTCGATGTTGGATCAGGACATCCTAATGGTGCAACCGCTATTGAGGGTTCGTTTGTTCAACGATTAAAGTCCTACGTGATC

>Animalia;Chordata;Actinopterygii;Perciformes;Bramidae;Brama;brama
AGAGGTCCCGCCTGCCCTGTGACTATATGTTTAACGGCCGCGGTATTTTAACCGTGCGAAGGTAGCGCAATCACTTGTCTTTTAAATGAAGACCTGTATGAATGGCACGACGAGGGCTTAACTGTCTCCTCCCTCAAGTCAATGAAATTGATCTCCCCGTGCAGAAGCGAGGATGAGCCCATAAGACGAGAAGACCCTATGGAGCTTTAGACATATGGTATATCCCGTTAAATACCCCCGGATAAAGGACTTAACTAAAGGAACCATACCCCCCTGTCTTTGGTTGGGGCGACCACGGGGAAACAAAGAACCCCCATGTGGAAGGGGAGCACTGCTCCTACAACCAAGAGCCGCAACTCTAGTGAACAGAACTTCTGACCAAATATGATCCGGCAGTGCCGATCAACGGACCGAGTTACCCTAGGGATAACAGCGCAATCCTCTTTTAGAGCCCATATCGACAAGAGGGTTTACGACCTCGATGTTGGATCAGGACATCCTAATGGTGCAACCGCTATTGAGGGTTCGTTTGTTCAACGATTAAAGTCCTACGTGATC

>Animalia;Chordata;Actinopterygii;Perciformes;Bramidae;Brama;australis
TCCCCCCCGCTTTTTTTAATAAAAAACATCGCCTCCTTGCAAGCGTTAAACAAGTAGAGGCCCCGCCTCCGTGTGACTATATGTTTAACGGCCGGCGGTATTTTAACCGTGCGAAGGTAGCGCAATCACTTGTCTTTTAAATGAAGACCTGTATGAATGGCACGACGAGGGCTAAGCTGTCTCCTCTCTCAAGTCAATGAAATTGATCTCCCCGTGCAGAAGCGGGGATGAACCCATAAGACGAGAAGACCCTATGGAGCTTTAGACGTAAGGTATATCACGTTAAACACTCCTGAATAAAGGACATAACTAAATGAGCCATACCCCCATGTCTTTGGTTGGGGCGACCACGGGGAAACAAGCAACCCCCACGTGGAAGGGGAGCACTGCTCCTACAACCCAGAGCCGCAGCTCTAATGAACAGAACTTCTGACCAAATATGATCCGGCAATGCCGATCAACGGACCGAGTTACCCTAGGGATAACAGCGCAATCCTCTTTTAGAGCCCATATCGACAAGAGGGTTTACGACCTCGATGTTGGATCAGGACATCCTAATGGTGCAACCGCTATTGAGGGTTCGTTTGTTCAACGATTAAAGTCCTACGTGATCTGAGTTTCAGACCCGGGG

>Animalia;Chordata;Actinopterygii;Perciformes;Bramidae;Brama;japonica
TCGTACCTTTTGCATCATGATTTAGCCAGTACCCCTCAAGCGAAGAGCAATTTAGTTTGATCCCCCGAAACTACGTGAGCTACTCCAAGACAGCCTATCATAGGGCAAATCCGTCTCTGTGGCAAAAGAGTGGAAAGAGCTTTGAGTAGAGGTGACAAACCTACCGAACCTAGTTATAGCTGGTTGCCTGAGAATTGGATATGAGTTCAGCCTCTAGGCTTCTTTCCTCCCCCGGACCTTACCAACACCGACACCTAAAGAAACCAAGAGAGTTAATCAAAGGGGGTACAGCCCCTTTGATATAAGACACAACTTTTACAGGAGGGTAAAGATCATAATCACCAAGGACATATGCCCTAGTGGCCCTAAAAGCAGCCACCTACATAGAAAGCGTTAAAGCTCAAGCATTAAACCTGCCCACCTATTCAGATAACACCTCCCAACCCCCTAACACTACCAGGCCTTCTCATGCAAACATGAGAGTGCCCATGCTAATATGAGTAATAAGAAGGCCCCGGCTTTCTCCTGACACAC

>Animalia;Chordata;Actinopterygii;Perciformes;Bramidae;Brama;japonica
TCGTACCTTTTGCATCATGATTTAGCCAGTACCCCTCAAGCGAAGAGCAATTTAGTTTGATCCCCCGAAACTACGTGAGCTACTCCAAGACAGCCTATCATAGGGCAAATCCGTCTCTGTGGCAAAAGAGTGGAAAGAGCTTTGAGTAGAGGTGACAAACCTACCGAACCTAGTTATAGCTGGTTGCCTGAGAATTGGATATGAGTTCAGCCTCTAGGCTTCTTTCCTCCCCCGGACCTTACCAACACCGACACCTAAAGAAACCAAGAGAGTTAATCAAAGGGGGTACAGCCCCTTTGATATAAGACACAACTTTTACAGGAGGGTAAAGATCATAATCACCAAGGACATATGCCCTAGTGGGCCTAAAAGCAGCCACCTACATAGAAAGCGTTAAAGCTCAAGCATAAAACCTGCCCACCTATTCAGATAACACCTCCCAACCCCCTAACACTACCAGGCCTTCTCATGCAAACATGAGAGTGCCCATGCTAATATGAGTAATAAGAAGGCCCCGGCTTTCTCCTGACACAC

>Animalia;Chordata;Actinopterygii;Perciformes;Bramidae;Brama;japonica
GTACCTTTTGCATCATGATTTAGCCAGTACCCCTCAAGCGAAGAGCATTTTAGTTTGATCCCCGGAAACTACGTGAGCTACTCCAAGACAGCCTATCATAGGGCAAATCCGTCTCTGTGGCAAAAGAGTGGAAAGAGCTTTGAGTAGAGGTGACAAACCTACCGAACCTAGTTATAGCTGGTTGCCTGAGAATTGGATATGAGTTCAGCCTCTAGGCTTCTTTCCTCCCCCGGACCTTACCAACACCGACACCTAAAGAAACCAAGAGAGTTAATCAAAGGGGGTACAGCCCCTTTGATATAAGACACAACTTTTACAGGAGGGTAAAGATCATAATCACCAAGGACATATGCCCTAGTGGCCCTAAAAGCAGCCACCTACATAGAAAGCGTTAAAGCTCAAGCATTAAACCTGCCCACCTATTCAGATAACACCTCCCAACCCCCTAACACTACCAGGCCTTCTCATGCAAACATGAGAGTGCCCATGCTAATATGAGTAATAAGAAGGCCCCGGCTTTCTCCTGACACACGT

>Animalia;Chordata;Actinopterygii;Scobriformes;Nomeidae;Cubiceps;capensis
CAGCCTGCCCTGTGACTATATGTTTAACGGCCGCGGTATTTTAACCGTGCGAAGGTAGCGCAATCACTTGTCTTTTAAATGGAGACCTGTATGAATGGCATAACGAGGGCTTAACTGTCTCCTTTTTCAAGTCAATGAAATTGATCTCCCCGTGCAGAAGCGGGGATAAACTCATAAGACGAGAAGACCCTATGGAGCTTTAGACACTAAGGCATATCATGCTAAACACCCCTACACAAAGGACTAAGCCAAATGATTTATGCCCCTATGTCTTTGGTTGGGGCGACCGCGGGGAAATAAAAAACCCCCACGTGGAGTGGGAGCACTGACTCCTACAACCTAGAGCTGCAGCTCTAATTAACAGAATTTCTGACCAATAAGATCCGGCAACGCCGATCAACGGACCGAGTTACCCTAGGGATAACAGCGCAATCCCCTTTTAGAGCCCATATCGACAAGGGGGTTTACGACCTCGATGTTGGATCAGGACATCCTAATGGTGCAGCCGCTATTAAGGGTTCGTTTGTTCAACGATTAAAGTCCTACGTGATCTGAGTTCAGACCGGA

>Animalia;Chordata;Actinopterygii;Scobriformes;Nomeidae;Cubiceps;capensis
CAGCCTGCCCTGTGACTATATGTTTAACGGCCGCGGTATTTTAACCGTGCGAAGGTAGCGCAATCACTTGTCTTTTAAATGGAGACCTGTATGAATGGCATAACGAGGGCTTAACTGTCTCCTTTTTCAAGTCAATGAAATTGATCTCCCCGTGCAGAAGCGGGGATAAACTCATAAGACGAGAAGACCCTATGGAGCTTTAGACACTAAGGCATATCATGCTAAGCACCCCTACACAAAGGACTAAGCCAAATGATTTATGCCCCTATGTCTTTGGTTGGGGCGACCGCGGGGAAATAAAAAACCCCCACGTGGAGTGGGAGCACTGACTTCTACAACCTAGAGCTGCAGCTCTAATTAACAGAATTTCTGACCAATAAGATCCGGCAACGCCGATCAACGGACCGAGTTACCCTAGGGATAACAGCGCAATCCCCTTTTAGAGCCCATATCGACAAGGGGGTTTACGACCTCGATGTTGGATCAGGACATCCTAATGGTGCAGCCGCTATTAAGGGTTCGTTTGTTCAACGATTAAAGTCCTACGTGATCTGAGTTCAGACCGGA

>Animalia;Chordata;Actinopterygii;Scobriformes;Nomeidae;Cubiceps;capensis
GTCCAGCCTGCCCTGTGACTATATGTTTAACGGCCGCGGTATTTTAACCGTGCGAAGGTAGCGCAATCACTTGTCTTTTAAATGGAGACCTGTATGAATGGCATAACGAGGGCTTAACTGTCTCCTTTTTCAAGTCAATGAAATTGATCTCCCCGTGCAGAAGCGGGGATAAACTCATAAGACGAGAAGACCCTATGGAGCTTTAGACACTAAGGCATATCATGCTAAACACCCCTACACAAAGGACTAAGCCAAATGATTTATGCCCCTATGTCTTTGGTTGGGGCGACCGCGGGGAAATAAAAAACCCCCACGTGGAGTGGGAGCACTGACTCCTACAACCTAGAGCTGCAGCTCTAATTAACAGAATTTCTGACCAATAAGATCCGGCAACGCCGATCAACGGACCGAGTTACCCTAGGGATAACAGCGCAATCCCCTTTTAGAGCCCATATCGACAAGGGGGTTTACGACCTCGATGTTGGATCAGGACATCCTAATGGTGCAGCCGCTATTAAGGGTTCGTTTGTTCAACGATTAAAGTCCTACGTGATCTGAGTTCAGACCGGA

>Animalia;Chordata;Actinopterygii;Scobriformes;Nomeidae;Cubiceps;capensis
CCAGCCTGCCCTGTGACTATATGTTTAACGGCCGCGGTATTTTAACCGTGCGAAGGTAGCGCAATCACTTGTCTTTTAAATGGAGACCTGTATGAATGGCATAACGAGGGCTTAACTGTCTCCTTTTTCAAGTCAATGAAATTGATCTCCCCGTGCAGAAGCGGGGATAAACTCATAAGACGAGAAGACCCTATGGAGCTTTAGACACTAAGGCATATCATGCTAAACACCCCTACACAAAGGACTAAGCCAAATGATTTATGCCCCTATGTCTTTGGTTGGGGCGACCGCGGGGAAATAAAAAACCCCCACGTGGAGTGGGAGCACTGACTCCTACAACCTAGAGCTGCAGCTCTAATTAACAGAATTTCTGACCAATAAGATCCGGCAACGCCGATCAACGGACCGAGTTACCCTAGGGATAACAGCGCAATCCCCTTTTAGAGCCCATATCGACAAGGGGGTTTACGACCTCGATGTTGGATCAGGACATCCTAATGGTGCAGCCGCTATTAAGGGTTCGTTTGTTCAACGATTAAAGTCCTACGTGATCTGAGTTCAGACCGGA

>Animalia;Chordata;Actinopterygii;Lampriformes;Lampridae;Lampris;guttatus
ATAAGAGGCCCCGCCTGCCCCGTGACAATAGTTTAACGGCCGCGGTATTCTGACCGTGCGAAGGTAGCGCAATCACTTGTCTTTTAAATGAAGACCTGTATGAATGGCACCACGAGGACTTAGCTGTCTCCCCTCTCCCATCAGTAAAACTGACCTACCCGTGCAGAGGCGGGTATACCCCCACAAGACGAGAAGACCCTGTGGAGCTTTAGGCTTAAGAAAGAGGACATTAAGCCAGAAACAGCCACAGCCTACCTTTCCCAATGCCTTTGGTTGGGGCGACCACGGAGATAAAACAAACCCCCGCGTGGACCGAGAGACCCCTCTTCGAACCAAGAGTCACCCCTCCAAGCACCAGAATATCTGACCACCAATGACCCGGCCCTGCCGACAAACGAACCGAGTTACCCCAGGGATAACAGCGCAATCCCCTTCCAGAGCCCCTATCGACAAGGGGGTTTACGACCTCGATGTTGGATCAGGATATCCTAATGGTGCAGCCGCTATTAAGGGTTCGTTTGTTCAACGATTAAAATC

>Animalia;Chordata;Actinopterygii;Lampriformes;Lampridae;Lampris;guttatus
TAAGAGGTCCCGCCTGCCCCGTGACAATAGTTTAACGGCCGCGGTATTCTGACCGTGCGAAGGTAGCGCAATCACTTGTCTTTTAAATGAAGACCTGTATGAATGGCACCACGAGGACTTAGCTGTCTCCCCTCTCCCGTCAGTAAAATTGACCTACCCGTGCAGAGGCGGGTACACCCCCACAAGACGAGAAGACCCTGTGGAGCTTTAGGCCCAAGAAAGAGGACATCAAGCCAGAAACAGCCACAGCCTATCTTTCCCAATGCCTTTGGTTGGGGCGACCACGGAGATAAAACAAACCCCCGCGTGGACCGAGAGACCTCTCTTAGAACTAAGAGCCACCCCTCCAAGCACCAGAACATCTGACCACCAATGACCCGGCCCTGCCGACAAACGAACCGAGTTACCCCAGGGATAACAGCGCAATCCCCTTCCAGAGCCCCTATCGACAAGGGGGTTTACGACCTCGATGTTGGATCAGGATGTCCTAATGGTGCAGCCGCTATTAAGGGTTCGTTTGTTCAACG

>Animalia;Chordata;Actinopterygii;Lampriformes;Lampridae;Lampris;guttatus
TGACAATAGTTTAACGGCCGCGGTATTCTGACCGTGCGAAGGTAGCGCAATCACTTGTCTTTTAAATGAAGACCTGTATGAATGGCACCACGAGGACTTAGCTGTCTCCCCTCTCCCGTCAGTAAAATTGACCTACCCGTGCAGAGGCGGGTACACCCCCACAAGACGAGAAGACCCTGTGGAGCTTTAGGCCCAAGAAAGAGGACATCAAGCCAGAAACAGCCACAGCCTATCTTTCCCAATGCCTTTGGTTGGGGCGACCACGGAGATAAAACAAACCCCCGCGTGGACCGAGAGACCTCTCTTAGAACTAAGAGCCACCCCTCCAAGCACCAGAACATCTGACCACCAATGACCCGGCCCTGCCGACAAACGAACCGAGTTACCCCAGGGATAACAGCGCAATCCCCTTCCAGAGCCCCTATCGACAAGGGGGTTTACGACCTCGATGTTGGATCAGGATGTCCTAATGGTGCAGCCGCTATTAAGGGTTCGTTTGTTCAAC

>Animalia;Chordata;Actinopterygii;Lampriformes;Lampridae;Lampris;guttatus
ATAAGAGGTCCCGCCTGCCCCGTGACAATAGTTTAACGGCCGCGGTATTCTGACCGTGCGAAGGTAGCGCAATCACTTGTCTTTTAAATGAAGACCTGTATGAATGGCACCACGAGGACTTAGCTGTCTCCCCCCTCCCGTCAGTAAAATTGACCTGCCCGTGCAGAGGCGGACACACCCCCACAAGACGAGAAGACCCTGTGGAGCTTTAGGCCTAGGAAAGAGGATACTAAGCCAGAAACAGCCATAGCCTACCTTTCCCAATGCCTTTGGTTGGGGCGACCACGGAGATAAAACAAACCCCCGCGTGGACTGAGAAACCCTTCTTAGAACCAAGGGCCACCCCCCTAAGCACCAGAATATCTGACCACTAATGACCCGGCCCTGCCGATAAACGAACCGAGTTACCCCAGGGATAACAGCGCAATCCCCTTCCAGAGCCCCTATCGACAAGGGGGTTTACGACCTCGATGTTGGATCAGGATGTCCTAATGGTGCAGCCGCTATTAAGGGTTCGTTTGTTCAACGATTAAAATCC

>Animalia;Chordata;Actinopterygii;Lampriformes;Lampridae;Lampris;immaculatus
AATCACTTGTCTTTTAAATGAAGACCTGTATGAATGGCACCACGAGGACTTAGCTGTCTCCTCTCTCCCGTCAGTAAAATTGACCTGCCCGTGCAGAGGCGGGCACACCCCCACAAGACGAGAAGACCCTGTGGAGCTTTAGGCCTAAGAAAGAGGATATCAAGCTAGAAACAGCAGCAGCCCACCTTTCCTAATGCCTTTGGTTGGGGCGACCACGGAGATAAGACAAACCCCCGCGTGGACTGAGAGACCCCTCCCCCTCTTAAAACCAAGAGCCACCCCTCTAAGCACCAGAATATCTGACCACTAATGACCCGGCCCTGCCGATAAACGAACCCAGTTACCCCAGGGATAACAGNGNAA

>Animalia;Chordata;Actinopterygii;Aulopiformes;Alepisauridae;Alepisaurus;ferox
TCGGCAAACACAAGCCTCGCCTGTTTACCAAAAACATCGCCTCTTGCAAGCAAAAGAATAAGAGGTCCCGCCTGCCCTGTGACCCATAAAGTTTAACGGCCGCGGTATTTTGACCGTGCGAAGGTAGCGCAATCACTTGTCCTTTAAATGAGGACCTGTATGAATGGCATAACGAGGGCTTAGCTGTCTCCCCTATCCAGTCAATGAAATTGATCTTCCCGTGCAGAAGCGGGGCTGATCTCATAAGACGAGAAGACCCTATGGAGCTTTAGACAATCAGACGACCCCTTTAAAACAGCTTAGCACAATAAAGCTGATCCCCTTGGCCGGACCCCGTCTTATGTCTTTGGTTGGGGCGACCGTGGGGAAAAGAAAATCCCCCATGAGGACCAAAAACCACCACTTTTATAGCCGAGAGCCTACCACTCAAAGCATCAGAACCTCTGACCCAAATGATCCGGCCCACCGGCCGATCAACGAACCGAGTTACCCTAGGGATAACAGCGCAATCCCCTCCCAGAGCCCATATCGACGAGGGGGTTTACGACCTCGATGTTGGATCAGGACATCCTAATGGTGCAGCCGCTATTAAGGGTTCGTTTGTTCAACGATTAACAGTCCTACGTGATCTGAGTTCAGACCGGAGTAATCCAGGTCAGTTTCTATCTATGATTTGCTCTTCTCTAGTACGAAAGGACCGAGAAGAAAGGGCCCATTATTATCAACACGCCCTACCCCCACCTGAAGAAAACAACTAAAACAAACAAAAGGGCCGACATACCACCACAGTGAGAGCAACTGAAAAGGAAGGTGGCAGAGCTCGGTAAATGCTAAAGACCTAAGTCCTTTCTACGGAGGTTCAAGTCCTCCCCTTCCTAAACGTATAAACCACAGTCGGGAAAACAACCTAATGTTACGGCCTTTGTACCGCCCCAAGAGACTCAAAGCTCTTTCCGACTATGATCACGACCCTTGTTGTCTACATCCTAAACCCCCTCACCTACATTGTCCCTGTCC

>Animalia;Chordata;Actinopterygii;Aulopiformes;Alepisauridae;Alepisaurus;ferox
GGTCCCGCCTGCCCTGTGACCCATAAAGTTTAACGGCCGCGGTATTTTGACCGTGCGAAGGTAGCGCAATCACTTGTCCTTTAAATGAGGACCTGTATGAATGGCATAACGAGGGCTTAGCTGTCTCCCCTATCCAGTCAATGAAATTGATCTTCCCGTGCAGAAGCGGGGCTGATCTCATAAGACGAGAAGACCCTATGGAGCTTTAGACAATCAGACGACCCCTTTAAAACAGCTTAGCACAATAAAGCTGATCCCCTTGGCCGGACCCCGTCTTATGTCTTTGGTTGGGGCGACCGTGGGGAAAAGAAAATCCCCCATGAGGACCAAAAACCACCACTTTTATAGCCGAGAGCCTACCACTCAAAGCATCAGAACCTCTGACCCAAATGATCCGGCCCACCGGCCGATCAACGAACCGAGTTACCCTAGGGATAACAGCGCAATCCCCTCCCAGAGCCCATATCGACGAGGGGGTTTACGACCTCGATGTTGGATCAGGACATCCTAATGGTGCAGCCGCTATTAAGGGTTCGTTTGTTCAACGATTAACAGTCCTACGTGATC

>Animalia;Chordata;Actinopterygii;Aulopiformes;Alepisauridae;Alepisaurus;ferox
CATAAAGTTTAACGGCCGCGGTATTTTGACCGTGCCCATTTAGCGCAATCACTTGTCCTTTAAATGAGGACCTGTATGCATGGCATAACGAGGGCTTAGCTGTCTCCCCTATCCAGTCAATGAAATTGATCTTCCCGTGCAGAAGCGGGGCTGATCTCATAAGACGAGAAGACCCTATGGAGCTTTAGACAATCAGACGACCCCTTTAAAACAGCTTAGCACAATAAAGCTGATCCCCTTGGCCGGACCCCGTCTTATGTCTTTGGTTGGGGCGACCGTGGGGAAAAGAAAATCCCCCATGAGGACCAAAAACCACCACTTTTATAGCCGAGAGCCTACCACTCAAAGCATCAGAACCTCTGACCCAAATGATCCGGCCCACCGGCCGATCAACGAACCGAGTTACCCTAGGGATAACAGCGCAATCCCCTCCCAGAGCCCATATCGACGAGGGGGTTTACGACCTCGATGTTGGATCAGGACATCCTAATGGTGCAGCCGCTATTAAGGGTTCGTTTGTTCAACGATTAACAGTCCTACGTGATCTGAGTTCAGACCG

>Animalia;Chordata;Actinopterygii;Scombriformes;Gempylidae;Nealotus;tripes
GTTAACCCCACACTGGAGTGCCCATAAGGAAAGACTAAAAGAAAAAGAAGGAACTCGGCAAACACTTGAAGCCTCGCCTGTTTACCAAAAACATCGCCTCTTGCAAACTAAGAATAAGAGGTCCCGCCTGCCCTGTGACTATATGTTCAACGGCCGCGGTATCCTAACCGTGCGAAGGTAGCGCAATCACTTGTCTCTTAAATGGGGACCTGTATGAATGGCATAACGAGGGCTTAGCTGTCTCCTTTTTCAAGTCAGTGAAATTGATCTCCCCGTGCAGAAGCGGGGATTCCACCATAAGACGAGAAGACCCTTTGGAGCTTTAGACATAAGGCATATCATGTTAAGCACCCCCATATAAAGGACTGAACCTAGTGAGACATGCCCCCGTCTTAGGTTGGGGCGACCCCGAGGAAATAAAAAACCCCCGAGTGGAATGGGAACACACTATTCCTACAACCAAGAGTTGCAACTCTAATAAACGGAATTTCTGACCAATAATGATCCGGCAACGCCGATTAACGAACCAAGTTACCCTAGGGATAACAGCGCAATCCCCTTTTAGAGCCCGTATCAACAAGGGGGTTTACGACCTCGATGTTGGATCAGGACATCCTAATGGTGCAACCGCTATTAAGGGTTCGTTTGTTCAACGATTAAAGTCCTACGTGATCTGAGTTCAGACCGGAGTAATCCAGGTCAGTTTCTATCTATGACATGCTCTTTTCTAGTACGAAAGGACCGAAAAGAGGAGGCCAATACTTAAAGCACGCCTCACCCCCTCCTACTGAAAACAACTAAAGTAGGCAAAAGGGCATGCCCCCCTCAAAGCCAAAGATAATGGCAATAATTGGGTGCGGCAGTTGTCGGTAATAGGAAGACTATCATTTTCCCCATAGAGGTTCAACCCTCTCCCATAAGACCCTCGTGCACATAATAACTTCCCCAGCATCATAAGGATTACTCGGGCCCCCGCACGATATGTTACGGTGGCAGAGCAAGGTAATTGCAAAAGGCCTAAGCCCTTTCTACAGAGGTTCAAATCCTCTCC

>Animalia;Chordata;Actinopterygii;Scombriformes;Gempylidae;Diplospinus;multistriatus
CACACCAAATTAAAGACAAGAAAAGCCCCCACCAAATTACCGTTAACCCCACACTGGAGTGCACATTAAGGGAAAGACTAAAAGAAAAAGAAGGAACTCGGCAAACATCTTACTTTAAGCCTCGCCTGTTTACCAAAAACATCGCCTCTTGCTAACCAAGAATAAGAGGTCACGCCTGCCCTGTGACTATATGTTTAACGGCCGCGGTATTCTAACCGTGCAAAGGTAGCGCAATCACTTGTCTCTTAAATAGAGACCTGTATGAATGGCATCACGAGGGCTTAGCTGTCTCCTTTTTCAAGTCAATGAAATTGATCTCCCCGTGCAGAAGCGGGGATAGACCCATAAGACGAGAAGACCCTATGGAGCTTAAGACACCAAGGCATCTCCCGTAAAACAACCTGAACAAAGAATCAAACCTAAAAGAACCTATGCCCTCTGTCTTCGGTTGGGGCGACCCCGAGGAAATAAAAAACCCCCGAGTGGACTAAGAATACTTATATTCCTACAACCCAGAGCTAGCACCTCTAACTAACAGAACATCTGACCAAATATGATCCGGCATTAAGCCGATCAACGGACCGAGTTACCCTAGGGATAACAGCGCAATCCCCTTCTAGAGCCCATATCGACAAGGGGGTTTACGACCTCGATGTTGGATCAGGACATCCTAATGGTGCAGCCGCTATTAAGGGTTCGTTTGTTCAACGATTAAAGTCCTACGTGATCTGAGTTCAGACCGGAGCAATCCAGGTCAGTTTCTATCTATGACATGTTCTTTTCCAGTACGAAAGGACCGAAAAGAAAAGGCCAATGCTTTAAGCACGCCTTATCCCCTCCCCCGAAAACAACTAAAATAGGCCAAAGGACATCCCCTTCCCCCGCCAAAGATAATGGCTCGTTGGAGTGGCAGAGCCCGGAGAATTGCGAAAGGCCTAAGCCCTTTCTACAGAGGTTCAAATCCTCTCCCCAACTCCCATGACTTCCATTCTCATTTCAC

>Animalia;Chordata;Actinopterygii;Scombriformes;Gempylidae;Diplospinus;multistriatus
TGTGACTATATGTTTAACGGCCGCGGTATTCTAACCGTGCAAAGGTAGCGCAATCACTTGTCTCTTAAATAGAGACCTGTATGAATGGCATCACGAGGGCTTAGCTGTCTCCTTTTTCAAGTCAATGAAATTGATCTCCCCGTGCAGAAGCGGGGATAGACCCATAAGACGAGAAGACCCTATGGAGCTTAAGACACCAAGGCATCTCCCGTAAAACAACCTGAACAAAGAATCAAACCTAAAAGAACCTATGCC

>Animalia;Chordata;Actinopterygii;Acanthuriformes;Acanthuridae;Acanthurus;mata
AGAGGTCCCGCCTGCCCTGTGACTATATGTTTAACGGCCGCGGTATTTTGACCGTGCGAAGGTAGCGCAATCACTTGTCTTTTAAATGGAGACCTGTATGAATGGCACAACGAGGGCTTAACTGTCTCCTTTTTCTAGTCAATGAAATTGATCTCCCCGTGCAGAAGCGGGGATACTTACATAAGACGAGAAGACCCTATGGAGCTTTAGACACCAAAGCAGACCATGTTAATCACCCCTAAACAAAGGGTTAAACAATATTGAACCCTGCCCTAATGTCTTCGGTTGGGGCGACCACGGAGAAATAAAAAACCCCCGCGTGGAACAGGGATACTATCCCCACAATCACGAGCTCCCGCTCTACTAAACAGAACCTCTGACCAAACAGATCCGGCAATGCCGATCAACGGACCAAGTTACCCTAGGGATAACAGCGCAATCCCCTTTTAGAGCCCATATCGACAAGGGGGTTTACGACCTCGATGTTGGATCAGGACATCCTAATGGTGCAGCCGCTATTAAGG

>Animalia;Chordata;Actinopterygii;Acanthuriformes;Acanthuridae;Acanthurus;mata
AGAGGTCCCGCCTGCCCTGTGACTATATGTTTAACGGCCGCGGTATTTTGACCGTGCGAAGGTAGCGCAATCACTTGTCTTTTAAATGGAGACCTGTATGAATGGCACAACGAGGGCTTAACTGTCTCCTTTTTCTAGTCAATGAAATTGATCTCCCCGTGCAGAAGCGGGGATACTTACATAAGACGAGAAGACCCTATGGAGCTTTAGACACCAAAGCAGACCATGTTAATCACCCCTAAACAAAGGGTTAAACAATATTGAACCCTGCCCTAATGTCTTCGGTTGGGGCGACCACGGAGAAATAAAAAACCCCCGCATGGAACAGGGATACTATCCCCACAATCACGAGCTCCCGCTCTACTAAACAGAACCTCTGACCAACCAGATCCGGCAATGCCGATCAACGGACCAAGTTACCCTAGGGATAACAGCGCAATCCCCTTTTAGAGCCCATATCGACAAGGGGGTTTACGACCTCGATGTTGGATCAGGACATCCTAATGGTGCAGCCGCTATTAAGG

>Animalia;Chordata;Actinopterygii;Blenniiformes;Tripterygiidae;Forsterygion;lapillum
CACTTGTCTTTTAAATGGAGACCTGTATGAATGGCATAACGAGGGCTTAACTGTCTCCTTTTTCTGGTCCATGAAATTGATCTTCCCGTGCAGAAGCGGGAATAGTATCATAAGACGAGAAGACCCTGTGGAGCTTTAGACACCAAAACAGCTCCCGTTAAAAAGGCCTAGATAAAGACCTACAACTTTCAATTCCCCTGTTTCAATGTCTTTGGTTGGGGCGACCGCGGAGTACTACCAAACCTCCATGTGGACCGAAAGAACATCTTTTATAACTCCGAGTGACAACTCTAAGTAACAGAATATCTGACCAATATGATCCGGCATAGCCGATCAACGAACCGAGTTACCCCAGGGATAACAGCGCAATCCTCTTTTAGAGCCCA

>Animalia;Chordata;Actinopterygii;Labriformes;Labridae;Xyrichtys;martinicensis
AATNAGAGGTCCCGCCTGCCCAGTGACTAATACGTTTAACGGCCGCGGTATTATGACCGTGCAAAGGTAGCGCAATCACTTGTCTTTTAAATGGGGACCCGTATGAATGGCATAACGAGGGCTAAACTGTCTCCTTTTCCCAGTCAATGAAATTGATCCCCCCGTGCAGAAGCGGGGATGCCCACATAAGACGAGAAGACCCTATGGAGCTTCAGACACAAAGACAGACTATGTTCAACACCTTTAAAAAAGAAACAAAACCAAATACCCCCTGCTCTTATGTCTTTGGTTGGGGCGACCTCGGGGAGACAACAAACCCCCAAGCGGAACAGAGGCACTAGCCTCCCGAACTAAGAGCTCCTGCTCTAAGAAATAAAACTTTTAACCTTACAGACCCGGCAACGCCGATCAACGAACCGAGTTACCCTAGGGATAACAGCGCAATCCCCTTCCAGAGCCCCTATCGCCAAGGGGGTTTACGACCTCGATGTTGGATCAGGATATCCTAATGGCGCAGCCGTTATTAAGGG

>Animalia;Chordata;Actinopterygii;Labriformes;Labridae;Xyrichtys;novacula
CAAACTTGAACGAATAAGAGGTCCCGCCTGCCCAGTGACAATACGTTCAACGGCCGCGGTATTATGACCGTGCAAAGGTAGCGCAATCACTTGTTTTTTAAATGGGGACCCGTATGAATGGCATAACGAGGGCTAAACTGTCTCCTCTTCCCAGTCAATGAAATTGATCCCCCCGTGCAGAAGCGGGGATACCCACATAAGACGAGAAGACCCTATGGAGCTTTAGACACAAAGACAGACTATGTTAAACACCTTCGAACAAGAAAAAAAACTAAATATCCCCTGCTCTTATGTCTTTGGTTGGGGCGACCTCGGGGAAACAACAAACCCCCAAGCGGAACAGAGGCACTGTCCTCCCAAACTGAGAGCTCCTGCTCTAAGAAATAAAACTTTTAACCTTACAGACCCGGCAAAGCCGATCAACGAACCGAGTTACCCTAGGGATAACAGCGCAATCCCCTTCCAGAGCCCCTATCGCCAAGGGGGTTTACGACCTCGATGTTGGATCAGGATATCCTAAGGGCGCATCCGTTATTAAGGGTTCGTTTGCCG

>Animalia;Chordata;Actinopterygii;Labriformes;Labridae;Xyrichtys;novacula
GAATAAGAGGTCCCGCCTGCCCAGTGACAATACGTTCAACGGCCGCGGTATTATGACCGTGCAAAGGTAGCGCAATCACTTGTCTTTTAAATGGGGACCCGTATGAATGGCATAACGAGGGCTAAACTGTCTCCTCTTCCCAGTCAATGAAATTGATCCCCCCGTGCAGAAGCGGGGATACCCACATAAGACGAGAAGACCCTATGGAGCTTTAGACACAAAGACAGACTATGTTAAACACCTTCGAACAAGAAAAAAAACTAAATATCCCCTGCTCTTATGTCTTTGGTTGGGGCGACCTCGGGGAAACAACAAACCCCCAAGCGGAACAGAGGCACTGTCCTCCCAAACTGAGAGCTCCTGCTCTAAGAAATAAAACTTTTAACCTTACAGACCCGGCAAAGCCGATCAACGAACCGAGTTACCCTAGGGATAACAGCGCAATCCCCTTCCAGAGCCCCTATCGCCAAGGGGGTTTACGACCTCGATGTTGGATCAGGATATCCTAATGGCGCAGCCGTTATTAAGGGTTCGTTTGTTCAACGATTAAAGTCCT

>Animalia;Chordata;Actinopterygii;Labriformes;Labridae;Xyrichtys;splendens
GAATAAGAGGTCACGCCTGCCCAGTGACTATATGTTCAACGGCCGCGGTATTATGACCGTGCAAAGGTAGCGCAATCACTTGTCTTTTAAATGGGGACCCGTATGAATGGCATGACGAGGGCTCAACTGTCTCCTTTTTCCAGTCAATGAAATTGATCCCCCCGTGCAGAAGCGGGGATATGTACATAAGACGAGAAGACCCTATGGAGCTTTAGACACAAAGACAGCCTATGTCCATAACCTTAAAACAAAAAACAAAACTTAATACTTCCCCTGCTCTTATGTCTTTGGTTGGGGCGACCTCGGGGAAACAACAAACCCCCAAGCGGAACAGAGGCACTGTCCTCCCAAACTAAGAGCCCCCGCTCTAGGAAATAGAATATTTAACCTCACAGACCCGGCAACGCCGATCAACGAACCGAGTTACCCTAGGGATAACAGCGCAATCCCCTTTCAGAGCCCCTATCGCCAAGGGGGTTTACGACCTCGATGTTGGATCAGGACATCCTAATGGCGCAGCCGTTATTAAGGGTTCGTTTGTTCAACGATTAAAGTCCT

>Animalia;Chordata;Actinopterygii;Labriformes;Odacidae;Haletta;semifasciata
TGCCTGCCCCGTGACTAAATGTTTAACGGCCGCGGTATTTTAACCGTGCGAAGGTAGCGCAMTCACTTGTCTTTTAAATGGAGACCTGTATGAATGGCAAGACGAGGGCTTAACTGTCTCCTCCCCCGAGTCAATGAAATTGATCTCCCCGTGCAGAAGCGGGGATACTAACATAAGACGAGAAGACCCTATGGAGCTTTAGATATAAGGCGGGCCGCGTTAAGAACCTCACGAAAAAGAGAAGAACCAGCTGGACACCGCCCAAATGTCTTTGGTTGGGGCGACCGCGGGGCAACACCAAACCCCCATGTGGACCGGGGTTACTAACCCTACAGCCAAGAGCTCCCGCTCTAAGCACCAGAAACATCTGGCCAAACAGATCCGGCAACGCCGATCAACGAACCGAGTTACCCTAGGGATAACAGCGCAATCCTCTTTTAGAGCCCATATCGACAAGGGGGTTTACGACCTCGATGTTGGATCAGGACATCCTAATGGTGCAGCCGCTATTAAGGG

>Animalia;Chordata;Actinopterygii;Labriformes;Odacidae;Haletta;semifasciata
GTCCTGCCTGCCCCGTGACTAAATGTTTAACGGCCGCGGTATTTTAACCGTGCGAAGGTAGCGCAATCACTTGTCTTTTAAATGGAGACCTGTATGAATGGCAAGACGAGGGCTTAACTGTCTCCTCCCCCGAGTCAATGAAATTGATCTCCCCGTGCAGAAGCGGGGATACTAACATAAGACGAGAAGACCCTATGGAGCTTTAGATATAAGGCGGGCCGCGTTAAGAACCTCACGAAAAAGAGAAGAACCAGCTGGACACCGCCCAAATGTCTTTGGTTGGGGCGACCGCGGGGCAACACCAAACCCCCATGTGGACCGGGGTTACTAACCCTACAGCCAAGAGCTCCCGCTCTAAGCACCAGAAACATCTGGCCAAACAGATCCGGCAACGCCGATCAACGAACCGAGTTACCCTAGGGATAACAGCGCAATCCTCTTTTAGAGCCCATATCGACAAGGGGGTTTACGACCTCGATGTTGGATCAGGACATCCTAATGGTGCAGCCGCTATTAAGGG

>Animalia;Chordata;Actinopterygii;Labriformes;Odacidae;Neoodax;balteatus
TGCCTGCCCCGTGACTAAACGTTTAACGGCCGCGGTATTTTAACCGTGCGAAGGTAGCGCAATCACTTGTCTTTTAAATGGAGACCTGTATGAATGGCAAGACGAGGGCTTAACTGTCTCCTCCCCCGAGTCAATGAAATTGATCTCCCCGTGCAGAAGCGGGGATACTAACATAAGACGAGAAGACCCTATGGAGCTTTAGATATAAGGCGGGCCGTGTTAAGAACCTCAAAATAAGGAGAAGAACAAGCTGGACRCCGCCCAAATGTCTTTGGTTGGGGCGACCGCGGGGCAACACCAAACCCCCATGTGGRCCGGGGTTACTAACCCTACAGCCGAGAGCTCCCGCTCTAAGCACCAGAAACATCTGGCCAAACAGATCCGGCAACGCCGATCAACGGACCGAGTTACCCTAGGGATAACAGCGCAATCCTCTTTTAGAGCCCATATCGACAAGGGGGTTTACGACCTCGATGTTGGATCAGGACATCCTAATGGTGCAGCCGCTATTAAGGG

>Animalia;Chordata;Actinopterygii;Scombriformes;Scombridae;Thunnus;alalunga
ATTACGAGGGCTTAACTGTCTCCTTTTTCTAGTCAGTGAAATTGATCTCCCCGTGCAGAAGCGGGGATGTAACCATAAGACGAGAAGACTATGGAGCTTTAGACACCAAGGCATATCATGTCAAACACCCCTAAACAAAGGACTAAACCAAATGAATTATGCCCCCATGTCTTTGGTTGGGGCGACCGCGGGGAAATAAAAAACCCCCACGTGGAATGGGAGTACTACCTCCTACAACCAAGAGCTGCAGCTCTAAAGAACAGAATATCTGACCAATAAGATCCGGCAACGCCGATCAACGGACCGAGTTACCCTAGGGATAACAGCGCAATCCCCTTTTAGAGCCCATATCGACAAGGGGGTTTACGACCTCGATGTTGGATCAGGACATCCTAATGGTGCAGCCGCTGTTAAGGGTTCGTTTGTTCAACGATTAAAGTCCTACGTGATCT

>Animalia;Chordata;Actinopterygii;Scombriformes;Scombridae;Thunnus;alalunga
TTACGAGGGCTTAACTGTCTCCTTTTTCTAGTCAGTGAAATTGATCTCCCCGTGCAGAAGCGGGGATGTAACCATAAGACGAGAAGACTATGGAGCTTTAGACACCAAGGCATATCATGTCAAACACCCCTAAACAAAGGACTAAACCAAATGAATTATGCCCCCATGTCTTTGGTTGGGGCGACCGCGGGGAAATAAAAAACCCCCACGTGGAATGGGAGTACTACCTCCTACAACCAAGAGCTGCAGCTCTAAAGAACAGAATATCTGACCAATAAGATCCGGCAACGCCGATCAACGGACCGAGTTACCCTAGGGATAACAGCGCAATCCCCTTTTAGAGCCCATATCGACAAGGGGGTTTACGACCTCGATGTTGGATCAGGACATCCTAATGGTGCAGCCGCTGTTAAGGGTTCGTTTGTTCAACGATTAAAGTCCTACGTGATCT

>Animalia;Chordata;Actinopterygii;Scombriformes;Scombridae;Thunnus;alalunga
TTACGAGGGCTTAACTGTCTCCTTTTTCTAGTCAGTGAAATTGATCTCCCCGTGCAGAAGCGGGGATGTAACCATAAGACGAGAAGACTATGGAGCTTTAGACACCAAGGCATATCATGTCAAACACCCCTAAACAAAGGACTAAACCAAATGAATTATGCCCCCATGTCTTTGGTTGGGGCGACCGCGGGGAAATAAAAAACCCCCACGTGGAATGGGAGTACTACCTCCTACAACCAAGAGCTGCAGCTCTAAAGAACAGAATATCTGACCAATAAGATCCGGCAACGCCGATCAACGGACCGAGTTACCCTAGGGATAACAGCGCAATCCCCTTTTAGAGCCCATATCGACAAGGGGGTTTACGACCTCGATGTTGGATCAGGACATCCTAATGGTGCAGCCGCTGTTAAGGGTTCGTTTGTTCAACGATTAAAGTCCTACGTGATCT

>Animalia;Chordata;Actinopterygii;Scombriformes;Scombridae;Thunnus;alalunga
ATTACGAGGGCTTAACTGTCTCCTTTTTCTAGTCAGTGAAATTGATCTCCCCGTGCAGAAGCGGGGATGTAACCATAAGACGAGAAGACTATGGAGCTTTAGACACCAAGGCATATCATGTCAAACACCCCTAAACAAAGGACTAAACCAAATGAATTATGCCCCCATGTCTTTGGTTGGGGCGACCGCGGGGAAATAAAAAACCCCCACGTGGAATGGGAGTACTACCTCCTACAACCAAGAGCTGCAGCTCTAAAGAACAGAATATCTGACCAATAAGATCCGGCAACGCCGATCAACGGACCGAGTTACCCTAGGGATAACAGCGCAATCCCCTTTTAGAGCCCATATCGACAAGGGGGTTTACGACCTCGATGTTGGATCAGGACATCCTAATGGTGCAGCCGCTGTTAAGGGTTCGTTTGTTCAACGATTAAAGTCCTACGTGATCT

>Animalia;Chordata;Actinopterygii;Scombriformes;Scombridae;Thunnus;alalunga
TACGAGGGCTTAACTGTCTCCTTTTTCTAGTCAGTGAAATTGATCTCCCCGTGCAGAAGCGGGGATGTAACCATAAGACGAGAAGACTATGGAGCTTTAGACACCAAGGCATATCATGTCAAACACCCCTAAACAAAGGACTAAACCAAATGAATTATGCCCCCATGTCTTTGGTTGGGGCGACCGCGGGGAAATAAAAAACCCCCACGTGGAATGGGAGTACTACCTCCTACAACCAAGAGCTGCAGCTCTAAAGAACAGAATATCTGACCAATAAGATCCGGCAACGCCGATCAACGGACCGAGTTACCCTAGGGATAACAGCGCAATCCCCTTTTAGAGCCCATATCGACAAGGGGGTTTACGACCTCGATGTTGGATCAGGACATCCTAATGGTGCAGCCGCTGTTAAGGGTTCGTTTGTTCAACGATTAAAGTCCTACGTGATCT

>Animalia;Chordata;Actinopterygii;Scombriformes;Scombridae;Thunnus;alalunga
TTACGAGGGCTTAACTGTCTCCTTTTTCTAGTCAGTGAAATTGATCTCCCCGTGCAGAAGCGGGGATGTAACCATAAGACGAGAAGACTATGGAGCTTTAGACACCAAGGCATATCATGTCAAACACCCCTAAACAAAGGACTAAACCAAATGAATTATGCCCCCATGTCTTTGGTTGGGGCGACCGCGGGGAAATAAAAAACCCCCACGTGGAATGGGAGTACTACCTCCTACAACCAAGAGCTGCAGCTCTAAAGAACAGAATATCTGACCAATAAGATCCGGCAACGCCGATCAACGGACCGAGTTACCCTAGGGATAACAGCGCAATCCCCTTTTAGAGCCCATATCGACAAGGGGGTTTACGACCTCGATGTTGGATCAGGACATCCTAATGGTGCAGCCGCTGTTAAGGGTTCGTTTGTTCAACGATTAAAGTCCTACGTGATCTG

>Animalia;Chordata;Actinopterygii;Scombriformes;Scombridae;Thunnus;alalunga
TTACGAGGGCTTAACTGTCTCCTTTTTCTAGTCAGTGAAATTGATCTCCCCGTGCAGAAGCGGGGATGTAACCATAAGACGAGAAGACTATGGAGCTTTAGACACCAAGGCATATCATGTCAAACACCCCTAAACAAAGGACTAAACCAAATGAATTATGCCCCCATGTCTTTGGTTGGGGCGACCGCGGGGAAATAAAAAACCCCCACGTGGAATGGGAGTACTACCTCCTACAACCAAGAGCTGCAGCTCTAAAGAACAGAATATCTGACCAATAAGATCCGGCAACGCCGATCAACGGACCGAGTTACCCTAGGGATAACAGCGCAATCCCCTTTTAGAGCCCATATCGACAAGGGGGTTTACGACCTCGATGTTGGATCAGGACATCCTAATGGTGCAGCCGCTGTTAAGGGTTCGTTTGTTCAACGATTAAAGTCCTACGTGATCT

>Animalia;Chordata;Actinopterygii;Scombriformes;Scombridae;Thunnus;alalunga
TTACGAGGGCTTAACTGTCTCCTTTTTCTAGTCAGTGAAATTGATCTCCCCGTGCAGAAGCGGGGATGTAACCATAAGACGAGAAGACTATGGAGCTTTAGACACCAAGGCATATCATGTCAAACACCCCTAAACAAAGGACTAAACCAAATGAATTATGCCCCCATGTCTTTGGTTGGGGCGACCGCGGGGAAATAAAAAACCCCCACGTGGAATGGGAGTACTACCTCCTACAACCAAGAGCTGCAGCTCTAAAGAACAGAATATCTGACCAATAAGATCCGGCAACGCCGATCAACGGACCGAGTTACCCTAGGGATAACAGCGCAATCCCCTTTTAGAGCCCATATCGACAAGGGGGTTTACGACCTCGATGTTGGATCAGGACATCCTAATGGTGCAGCCGCTGTTAAGGGTTCGTTTGTTCAACGATTAAAGTCCTACGTGATCT

>Animalia;Chordata;Actinopterygii;Scombriformes;Scombridae;Thunnus;alalunga
TTACGAGGGCTTAACTGTCTCCTTTTTCTAGTCAGTGAAATTGATCTCCCCGTGCAGAAGCGGGGATGTAACCATAAGACGAGAAGACTATGGAGCTTTAGACACCAAGGCATATCATGTCAAACACCCCTAAACAAAGGACTAAACCAAATGAATTATGCCCCCATGTCTTTGGTTGGGGCGACCGCGGGGAAATAAAAAACCCCCACGTGGAATGGGAGTACTACCTCCTACAACCAAGAGCTGCAGCTCTAAAGAACAGAATATCTGACCAATAAGATCCGGCAACGCCGATCAACGGACCGAGTTACCCTAGGGATAACAGCGCAATCCCCTTTTAGAGCCCATATCGACAAGGGGGTTTACGACCTCGATGTTGGATCAGGACATCCTAATGGTGCAGCCGCTGTTAAGGGTTCGTTTGTTCAACGATTAAAGTCCTACGTGATCT

>Animalia;Chordata;Actinopterygii;Scombriformes;Scombridae;Thunnus;alalunga
TTACGAGGGCTTAACTGTCTCCTTTTTCTAGTCAGTGAAATTGATCTCCCCGTGCAGAAGCGGGGATGTAACCATAAGACGAGAAGACTATGGAGCTTTAGACACCAAGGCATATCATGTCAAACACCCCTAAACAAAGGACTAAACCAAATGAATTATGCCCCCATGTCTTTGGTTGGGGCGACCGCGGGGAAATAAAAAACCCCCACGTGGAATGGGAGTACTACCTCCTACAACCAAGAGCTGCAGCTCTAAAGAACAGAATATCTGACCAATAAGATCCGGCAACGCCGATCAACGGACCGAGTTACCCTAGGGATAACAGCGCAATCCCCTTTTAGAGCCCATATCGACAAGGGGGTTTACGACCTCGATGTTGGATCAGGACATCCTAATGGTGCAGCCGCTGTTAAGGGTTCGTTTGTTCAACGATTAAAGTCCTACGTGATCT

>Animalia;Chordata;Actinopterygii;Scombriformes;Scombridae;Thunnus;alalunga
TTACGAGGGCTTAACTGTCTCCTTTTTCTAGTCAGTGAAATTGATCTCCCCGTGCAGAAGCGGGGATGTAACCATAAGACGAGAAGACTATGGAGCTTTAGACACCAAGGCATATCATGTCAAACACCCCTAAACAAAGGACTAAACCAAATGAATTATGCCCCCATGTCTTTGGTTGGGGCGACCGCGGGGAAATAAAAAACCCCCACGTGGAATGGGAGTACTACCTCCTACAACCAAGAGCTGCAGCTCTAAAGAACAGAATATCTGACCAATAAGATCCGGCAACGCCGATCAACGGACCGAGTTACCCTAGGGATAACAGCGCAATCCCCTTTTAGAGCCCATATCGACAAGGGGGTTTACGACCTCGATGTTGGATCAGGACATCCTAATGGTGCAGCCGCTGTTAAGGGTTCGTTTGTTCAACGATTAAAGTCCTACGTGATCT

>Animalia;Chordata;Actinopterygii;Scombriformes;Scombridae;Thunnus;alalunga
TTACGAGGGCTTAACTGTCTCCTTTTTCTAGTCAGTGAAATTGATCTCCCCGTGCAGAAGCGGGGATGTAACCATAAGACGAGAAGACTATGGAGCTTTAGACACCAAGGCATATCATGTCAAACACCCCTAAACAAAGGACTAAACCAAATGAATTATGCCCCCATGTCTTTGGTTGGGGCGACCGCGGGGAAATAAAAAACCCCCACGTGGAATGGGAGTACTACCTCCTACAACCAAGAGCTGCAGCTCTAAAGAACAGAATATCTGACCAATAAGATCCGGCAACGCCGATCAACGGACCGAGTTACCCTAGGGATAACAGCGCAATCCCCTTTTAGAGCCCATATCGACAAGGGGGTTTACGACCTCGATGTTGGATCAGGACATCCTAATGGTGCAGCCGCTGTTAAGGGTTCGTTTGTTCAACGATTAAAGTCCTACGTGATCT

>Animalia;Chordata;Actinopterygii;Scombriformes;Scombridae;Thunnus;alalunga
TTACGAGGGCTTAACTGTCTCCTTTTTCTAGTCAGTGAAATTGATCTCCCCGTGCAGAAGCGGGGATGTAACCATAAGACGAGAAGACTATGGAGCTTTAGACACCAAGGCATATCATGTCAAACACCCCTAAACAAAGGACTAAACCAAATGAATTATGCCCCCATGTCTTTGGTTGGGGCGACCGCGGGGAAATAAAAAACCCCCACGTGGAATGGGAGTACTACCTCCTACAACCAAGAGCTGCAGCTCTAAAGAACAGAATATCTGACCAATAAGATCCGGCAACGCCGATCAACGGACCGAGTTACCCTAGGGATAACAGCGCAATCCCCTTTTAGAGCCCATATCGACAAGGGGGTTTACGACCTCGATGTTGGATCAGGACATCCTAATGGTGCAGCCGCTGTTAAGGGTTCGTTTGTTCAACGATTAAAGTCCTACGTGATCT

>Animalia;Chordata;Actinopterygii;Scombriformes;Scombridae;Thunnus;alalunga
TTACGAGGGCTTAACTGTCTCCTTTTTCTAGTCAGTGAAATTGATCTCCCCGTGCAGAAGCGGGGATGTAACCATAAGACGAGAAGACTATGGAGCTTTAGACACCAAGGCATATCATGTCAAACACCCCTAAACAAAGGACTAAACCAAATGAATTATGCCCCCATGTCTTTGGTTGGGGCGACCGCGGGGAAATAAAAAACCCCCACGTGGAATGGGAGTACTACCTCCTACAACCAAGAGCTGCAGCTCTAAAGAACAGAATATCTGACCAATAAGATCCGGCAACGCCGATCAACGGACCGAGTTACCCTAGGGATAACAGCGCAATCCCCTTTTAGAGCCCATATCGACAAGGGGGTTTACGACCTCGATGTTGGATCAGGACATCCTAATGGTGCAGCCGCTGTTAAGGGTTCGTTTGTTCAACGATTAAAGTCCTACGTGATCTG

>Animalia;Chordata;Actinopterygii;Scombriformes;Scombridae;Thunnus;albacares
TGACTATATGTTTAACGGCCGCGGTATTTACCGTGCGAAGGTAGCGCAATCACTTGTCTTTTAAATGGAGACCTGTATGAATGGCATTACGAGGGCTTAACTGTCTCCTTTTTCTAGTCAGTGAAATTGATCTCCCCGTGCAGAAGCGGGGATGTAACCATAAGACGAGAAGACCCTATGGAGCTTTAGACACCAAGGCATATCATGTCAAACACCCCTAAACAAAGGACTAAACCAAATGAATCATGCCCCCATGTCTTTGGTTGGGGCGACCGCGGGGAAATAAAAAACCCCCACGTGGAATGGGAGTACTACCTCCTACAACCAAGAGCTGCAGCTCTAAAAAACAGAATATCTGACCAATAAGATCCGGCAACGCCGATCAACGGACCGAGTTACCCTAGGGATAACAGCGCAATCCCCTTTTAGAGCCCATATCGACAAGGGGGTTTACGACCTCGATGTTGGATCAGGACATCCTAATGGTGCAGCCGCTGTTAAGGGTTCGTTTGTTCAACGATTAAAGTCCTACGTGATCTGAGTTCAG

>Animalia;Chordata;Actinopterygii;Scombriformes;Scombridae;Thunnus;albacares
CGCCTTTTGCAAAAACAAAGAATAAGAGGTCCAGCCTGCCCTGTGACTATATGTTTAACGGCCGCGGTATTTTAACCGTGCGAAGGTAGCGCAATCACTTGTCTTTTAAATGGAGACCTGTATGAATGGCATTACGAGGGCTTAACTGTCTCCTTTTTCTAGTCAGTGAAATTGATCTCCCCGTGCAGAAGCGGGGATGTAACCATAAGACGAGAAGACCCTATGGAGCTTTAGACACCAAGGCATATCATGTCAAACACCCCTAAACAAAGGACTAAACCAAATGAATCATGCCCCCATGTCTTTGGTTGGGGCGACCGCGGGGAAATAAAAAACCCCCACGTGGAATGGGAGTACTACCTCCTACAACCAAGAGCTGCAGCTCTAAAAAACAGAATATCTGACCAATAAGATCCGGCAACGCCGATCAACGGACCGAGTTACCCTAGGGATAACAGCGCAATCCCCTTTTAGAGCCCATATCGACAAGGGGGTTTACGACCTCGATGTTGGATCAGGACATCCTAATGGTGCAGCCGCTGTTAAGGGTTCGTTTGTTCAACGATTAAAGTCCT

>Animalia;Chordata;Actinopterygii;Scombriformes;Scombridae;Thunnus;albacares
CGCCTTTTGCAAAAACAAAGAATAAGAGGTCCAGCCTGCCCTGTGACTATATGTTTAACGGCCGCGGTATTTTAACCGTGCGAAGGTAGCGCAATCACTTGTCTTTTAAATGGAGACCTGTATGAATGGCATTACGAGGGCTTAACTGTCTCCTTTTTCTAGTCAGTGAAATTGATCTCCCCGTGCAGAAGCGGGGATGTAACCATAAGACGAGAAGACCCTATGGAGCTTTAGACACCAAGGCATATCATGTCAAACACCCCTAAACAAAGGACTAAACCAAATGAATCATGCCCCCATGTCTTTGGTTGGGGCGACCGCGGGGAAATAAAAAACCCCCACGTGGAATGGGAGTACTACCTCCTACAACCAAGAGCTGCAGCTCTAAAAAACAGAATATCTGACCAATAAGATCCGGCAACGCCGATCAACGGACCGAGTTACCCTAGGGATAACAGCGCAATCCCCTTTTAGAGCCCATATCGACAAGGGGGTTTACGACCTCGATGTTGGATCAGGACATCCTAATGGTGCAGCCGCTGTTAAGGGTTCGTTTGTTCAACGATTAAAGTCCT

>Animalia;Chordata;Actinopterygii;Scombriformes;Scombridae;Thunnus;albacares
CGCCTTTTGCAAAAACAAAGAATAGGAGGTCCAGCCTGCCCTGTGACTATATGTTTAACGGCCGCGGTATTTTAACCGTGCGAAGGTAGCGCAATCACTTGTCTTTTAAATGGAGACCTGTATGAATGGCATTACGAGGGCTTAACTGTCTCCTTTTTCTAGTCAGTGAAATTGATCTCCCCGTGCAGAAGCGGGGATGTAACCATAAGACGAGAAGACCCTATGGAGCTTTAGACACCAAGGCATATCATGTCAAACACCCCTAAACAAAGGACTAAACCAAATGAATCATGCCCCCATGTCTTTGGTTGGGGCGACCGCGGGGAAATAAAAAACCCCCACGTGGAATGGGAGTACTACCTCCTACAACCAAGAGCTGCAGCTCTAAAAAACAGAATATCTGACCAATAAGATCCGGCAACGCCGATCAACGGACCGAGTTACCCTAGGGATAACAGCGCAATCCCCTTTTAGAGCCCATATCGACAAGGGGGTTTACGACCTCGATGTTGGATCAGGACATCCTAATGGTGCAGCCGCTGTTAAGGGTTCGTTTGTTCAACGATTAAAGTCCT

>Animalia;Chordata;Actinopterygii;Scombriformes;Scombridae;Thunnus;albacares
AGAGGTCCAGCCTGCCCTGTGACTATATGTTTAACGGCCGCGGTATTTTAACCGTGCGAAGGTAGCGCAATCACTTGTCTTTTAAATGGAGACCTGTATGAATGGCATTACGAGGGCTTAACTGTCTCCTTTTTCTAGTCAGTGAAATTGATCTCCCCGTGCAGAAGCGGGGATGTAACCATAAGACGAGAAGACCCTATGGAGCTTTAGACACCAAGGCATATCATGTCAAACACCCCTAAACAAAGGACTAAACCAAATGAATCATGCCCCCATGTCTTTGGTTGGGGCGACCGCGGGGAAATAAAAAACCCCCACGTGGAATGGGAGTACTACCTCCTACAACCAAGAGCTGCAGCTCTAAAAAACAGAATATCTGACCAATAAGATCCGGCAACGCCGATCAACGGACCGAGTTACCCTAGGGATAACAGCGCAATCCCCTTTTAGAGCCCATATCGACAAGGGGGTTTACGACCTCGATGTTGGATCAGGACATCCTAATGGTGCAGCCGCTGTTAAGGGTTCGTTTGTTCAACGATTAAAGTCCTACGTGATCTGAGTTC

>Animalia;Chordata;Actinopterygii;Scombriformes;Scombridae;Thunnus;albacares
CGCCTTTTGCAAAAACAAAGAATAAGAGGTCCAGCCTGCCCTGTGACTATATGTTTAACGGCCGCGGTATTTTAACCGTGCGAAGGTAGCGCAATCACTTGTCTTTTAAATGGAGACCTGTATGAATGGCATTACGAGGGCTTAACTGTCTCCTTTTTCTAGTCAGTGAAATTGATCTCCCCGTGCAGAAGCGGGGATGTAACCATAAGACGAGAAGACCCTATGGAGCTTTAGACACCAAGGCATATCATGTCAAACACCCCTAAACAAAGGACTAAACCAAATGAATCATGCCCCCATGTCTTTGGTTGGGGCGACCGCGGGGAAATAAAAAACCCCCACGTGGAATGGGAGTACTACCTCCTACAACCAAGAGCTGCAGCTCTAAAAAACAGAATATCTGACCAATAAGATCCGGCAACGCCGATCAACGGACCGAGTTACCCTAGGGATAACAGCGCAATCCCCTTTTAGAGCCCATATCGACAAGGGGGTTTACGACCTCGATGTTGGATCAGGACATCCTAATGGTGCAGCCGCTGTTAAGGGTTCGTTTGTTCAACGATTAAAGTCCT

>Animalia;Chordata;Actinopterygii;Scombriformes;Scombridae;Thunnus;albacares
AGAGGTCCAGCCTGCCCTGTGACTATATGTTTAACGGCCGCGGTATTTTAACCGTGCGAAGGTAGCGCAATCACTTGTCTTTTAAATGGAGACCTGTATGAATGGCATTACGAGGGCTTAACTGTCTCCTTTTTCTAGTCAGTGAAATTGATCTCCCCGTGCAGAAGCGGGGATGTAACCATAAGACGAGAAGACCCTATGGAGCTTTAGACACCAAGGCATATCATGTCAAACACCCCTAAACAAAGGACTAAACCAAATGAATCATGCCCCCATGTCTTTGGTTGGGGCGACCGCGGGGAAATAAAAAACCCCCACGTGGAATGGGAGTACTACCTCCTACAACCAAGAGCTGCAGCTCTAAAAAACAGAATATCTGACCAATAAGATCCGGCAACGCCGATCAACGGACCGAGTTACCCTAGGGATAACAGCGCAATCCCCTTTTAGAGCCCATATCGACAAGGGGGTTTACGACCTCGATGTTGGATCAGGACATCCTAATGGTGCAGCCGCTGTTAAGGGTTCGTTTGTTCAACGATTAAAGTCCTACGTGATCTGAGTTC

>Animalia;Chordata;Actinopterygii;Scombriformes;Scombridae;Thunnus;albacares
AGAGGTCCAGCCTGCCCTGTGACTATATGTTTAACGGCCGCGGTATTTTAACCGTGCGAAGGTAGCGCAATCACTTGTCTTTTAAATGGAGACCTGTATGAATGGCATTACGAGGGCTTAACTGTCTCCTTTTTCTAGTCAGTGAAATTGATCTCCCCGTGCAGAAGCGGGGATGTAACCATAAGACGAGAAGACCCTATGGAGCTTTAGACACCAAGGCATATCATGTCAAACACCCCTAAACAAAGGACTAAACCAAATGAATCATGCCCCCATGTCTTTGGTTGGGGCGACCGCGGGGAAATAAAAAACCCCCACGTGGAATGGGAGTACTACCTCCTACAACCAAGAGCTGCAGCTCTAAAAAACAGAATATCTGACCAATAAGATCCGGCAACGCCGATCAACGGACCGAGTTACCCTAGGGATAACAGCGCAATCCCCTTTTAGAGCCCATATCGACAAGGGGGTTTACGACCTCGATGTTGGATCAGGACATCCTAATGGTGCAGCCGCTGTTAAGGGTTCGTTTGTTCAACGATTAAAGTCCTACGTGATCTGAGTTC

>Animalia;Chordata;Actinopterygii;Scombriformes;Scombridae;Thunnus;albacares
CGCCTGTTTATCAAAAACATCGCCTCTTGCAAAAACAAAGAATAAGAGGTCCAGCCTGCCCTGTGACTATATGTTTAACGGCCGCGGTATTTTAACCGTGCGAAGGTAGCGCAATCACTTGTCTTTTAAATGGAGACCTGTATGAATGGCATTACGAGGGCTTAACTGTCTCCTTTTTCTAGTCAGTGAAATTGATCTCCCCGTGCAGAAGCGGGGATGTAACCATAAGACGAGAAGACCCTATGGAGCTTTAGACACCAAGGCATATCATGTCAAACACCCCTAAACAAAGGACTAAACCAAATGAATCATGCCCCCATGTCTTTGGTTGGGGCGACCGCGGGGAAATAAAAAACCCCCACGTGGAATGGGAGTACTACCTCCTACAACCAAGAGCTGCAGCTCTAAAAAACAGAATATCTGACCAATAAGATCCGGCAACGCCGATCAACGGACCGAGTTACCCTAGGGATAACAGCGCAATCCCCTTTTAGAGCCCATATCGACAAGGGGGTTTACGACCTCGATGTTGGATCAGGACATCCTAATGGTGCAGCCGCTGTTAAGGGTTCGTTTGTTCAACGATTAAAGTCCTACGTGATCTGAATTTC

>Animalia;Chordata;Actinopterygii;Scombriformes;Scombridae;Thunnus;albacares
TCGCCTGTTTATCAAAAACATCGCCTCTTGCAAAAACAAAGAATAAGAGGTCCAGCCTGCCCTGTGACTATATGTTTAACGGCCGCGGTATTTTAACCGTGCGAAGGTAGCGCAATCACTTGTCTTTTAAATGGAGACCTGTATGAATGGCATTACGAGGGCTTAACTGTCTCCTTTTTCTAGTCAGTGAAATTGATCTCCCCGTGCAGAAGCGGGGATGTAACCATAAGACGAGAAGACCCTATGGAGCTTTAGACACCAAGGCATATCATGTCAAACACCCCTAAACAAAGGACTAAACCAAATGAATCATGCCCCCATGTCTTTGGTTGGGGCGACCGCGGGGAAATAAAAAACCCCCACGTGGAATGGGAGTACTACCTCCTACAACCAAGAGCTGCAGCTCTAAAAAACAGAATATCTGACCAATAAGATCCGGCAACGCCGATCAACGGACCGAGTTACCCTAGGGATAACAGCGCAATCCCCTTTTAGAGCCCATATCGACAAGGGGGTTTACGACCTCGATGTTGGATCAGGACATCCTAATGGTGCAGCCGCTGTTAAGGGTTCGTTTGTTCAACGATTAAAGTCCTACGTGATCTGAGTTCAGACCGGA

>Animalia;Chordata;Actinopterygii;Scombriformes;Scombridae;Thunnus;albacares
AGAGGTCCAGCCTGCCCTGTGACTATATGTTTAACGGCCGCGGTATTTTAACCGTGCGAAGGTAGCGCAATCACTTGTCTTTTAAATGGAGACCTGTATGAATGGCATTACGAGGGCTTAACTGTCTCCTTTTTCTAGTCAGTGAAATTGATCTCCCCGTGCAGAAGCGGGGATGTAACCATAAGACGAGAAGACCCTATGGAGCTTTAGACACCAAGGCATATCATGTCAAACACCCCTAAACAAAGGACTAAACCAAATGAATCATGCCCCCATGTCTTTGGTTGGGGCGACCGCGGGGAAATAAAAAACCCCCACGTGGAATGGGAGTACTACCTCCTACAACCAAGAGCTGCAGCTCTAAAAAACAGAATATCTGACCAATAAGATCCGGCAACGCCGATCAACGGACCGAGTTACCCTAGGGATAACAGCGCAATCCCCTTTTAGAGCCCATATCGACAAGGGGGTTTACGACCTCGATGTTGGATCAGGACATCCTAATGGTGCAGCCGCTGTTAAGGGTTCGTTTGTTCAACGATTAAAGTCCTACGTGATC

>Animalia;Chordata;Actinopterygii;Scombriformes;Scombridae;Thunnus;albacares
GAGGTCCAGCCTGCCCTGTGACTATATGTTTAACGGCCGCGGTATTTTAACCGTGCGAAGGTAGCGCAATCACTTGTCTTTTAAATGGAGACCTGTATGAATGGCATTACGAGGGCTTAACTGTCTCCTTTTTCAAGTCAGTGAAATTGATCTCCCCGTGCAGAAGCGGGGATACACCCATAAGACGAGAAGACCCTATGGAGCTTTAGACACCAAGGCATATCATGTTAAACACCCCTAAATAAAGGACCAAACCAAATGAATTATGCCCCCATGTCTTTGGTTGGGGCGACCGCGGGGAAATAAAAAACCCCCACGTGGAATGGGAGTACTACCTCCTACAACCAAGAGCTGCAGCTCTAATTAACAGAATTTCTGACCAATAAGATCCGGCAACGCCGATCAACGGACCGAGTTACCCTAGGGATAACAGCGCAATCCCCTTTTAGAGCCCATATCGACAAGGGGGTTTACGACCTCGATGTTGGATCAGGACATCCTAATGGTGCAGCCGCTGTTAAGGGTTCGTTTGTTCAACGATTAAAGTCCTACATGATCTGAGTTCAGACCGGA

>Animalia;Chordata;Actinopterygii;Scombriformes;Scombridae;Thunnus;albacares
CTGCCCTGGTGACTATATGTTTAACGGCCGCGGTATTTTAACCGTGCGAAGGTAGCGCAATCACTTGTCTTTTAAATGGAGACCTGTATGAATGGCATTACGAGGGCTTAACTGTCTCCTTTTTCTAGTCAGTGAAATTGATCTCCCCGTGCAGAAGCGGGGATGTAACCATAAGACGAGAAGACCCTATGGAGCTTTAGACACCAAGGCATATCATGTCAAACACCCCTAAACAAAGGACTAAACCAAATGAATCATGCCCCCATGTCTTTGGTTGGGGCGACCGCGGGGAAATAAAAAACCCCCACGTGGAATGGGAGTACTACCTCCTACAACCAAGAGCTGCAGCTCTAAAAAACAGAATATCTGACCAATAAGATCCGGCAACGCCGATCAACGGACCGAGTTACCCTAGGGATAACAGCGCAATCCCCTTTTAGAGCCCATATCGACAAGGGGGTTTACGACCTCGATGTTGGATCAGGACATCCTAATGGTGCAGCCGCTGTTAAGGGTTCGTTTGTTCAACGATTAAAGTCCTACGTGATCTGAGTTTCAGACCGGAG

>Animalia;Chordata;Actinopterygii;Scombriformes;Scombridae;Thunnus;obesus
AGGTCCAGCCTGCCCTGTGACTATATGTTTAACGGCCGCGGTATTTTAACCGTGCGAAGGTAGCGCAATCACTTGTCTTTTAAATGGAGACCTGTATGAATGGCATTACGAGGGCTTAACTGTCTCCTTTTTCTAGTCAGTGAAATTGATCTCCCCGTGCAGAAGCGGGGATGTAACCATAAGACGAGAAGACCCTATGGAGCTTTAGACACCAAGGCATATCATGTTAAACACCCCTAAACAAAGGACTAAACCAAATGAATCATGCCCCCATGTCTTTGGTTGGGGCGACCGCGGGGAAATAAAAAACCCCCACGTGGAATGGGAGTACTACCTCCTACAACCAAGAGCTGCAGCTCTAAAAAACAGAATATCTGACCAATAAGATCCGGCAACGCCGATCAACGGACCGAGTTACCCTAGGGATAACAGCGCAATCCCCTTTTAGAGCCCATATCGACAAGGGGGTTTACGACCTCGATGTTGGATCAGGACATCCTAATGGTGCAGCCGC

>Animalia;Chordata;Actinopterygii;Scombriformes;Scombridae;Thunnus;obesus
AGAGGTCCAGCCTGCCCTGTGACTATATGTTTAACGGCCGCGGTATTTTAACCGTGCGAAGGTAGCGCAATCACTTGTCTTTTAAATGGAGACCTGTATGAATGGCATTACGAGGGCTTAACTGTCTCCTTTTTCTAGTCAGTGAAATTGATCTCCCCGTGCAGAAGCGGGGATATAACCATAAGACGAGAAGACCCTATGGAGCTTTAGACACCAAGGCATATCATGTCAAACACCCCTAAACAAAGGACTAAACCAAATGAATCATGCCCCCATGTCTTTGGTTGGGGCGACCGCGGGGAAATAAAAAACCCCCACGTGGAATGGGAGTACTACCTCCTACAACCAAGAGCTGCAGCTCTAAAAAACAGAATATCTGACCAATAAGATCCGGCAACGCCGATCAACGGACCGAGTTACCCTAGGGATAACAGCGCAATCCCCTTTTAGAGCCCATATCGACAAGGGGGTTTACGACCTCGATGTTGGATCAGGACATCCTAATGGTGCAGCCGCTGTTAAGGGTTCGTTTGTTCAACGATTAAAGTCCTACGTGATC

>Animalia;Chordata;Actinopterygii;Scombriformes;Scombridae;Thunnus;obesus
AGAGGTCCAGCCTGCCCTGTGACTATATGTTTAACGGCCGCGGTATTTTAACCGTGCGAAGGTAGCGCAATCACTTGTCTTTTAAATGGAGACCTGTATGAATGGCATTACGAGGGCTTAACTGTCTCCTTTTTCTAGTCAGTGAAATTGATCTCCCCGTGCAGAAGCGGGGATATAACCATAAGACGAGAAGACCCTATGGAGCTTTAGACACCAAGGCATATCATGTCAAACACCCCTAAACAAAGGACTAAACCAAATGAATCATGCCCCCATGTCTTTGGTTGGGGCGACCGCGGGGAAATAAAAAACCCCCACGTGGAATGGGAGTACTACCTCCTACAACCAAGAGCTGCAGCTCTAAAAAACAGAATATCTGACCAATAAGATCCGGCAACGCCGATCAACGGACCGAGTTACCCTAGGGATAACAGCGCAATCCCCTTTTAGAGCCCATATCGACAAGGGGGTTTACGACCTCGATGTTGGATCAGGACATCCTAATGGTGCAGCCGCTGTTAAGGGTTCGTTTGTTCAACGATTAAAGTCCTACGTGATC

>Animalia;Chordata;Actinopterygii;Scombriformes;Scombridae;Thunnus;obesus
AGAGGTCCAGCCTGCCCTGTGACTATATGTTTAACGGCCGCGGTATTTTAACCGTGCGAAGGTAGCGCAATCACTTGTCTTTTAAATGGAGACCTGTATGAATGGCATTACGAGGGCTTAACTGTCTCCTTTTTCTAGTCAGTGAAATTGATCTCCCCGTGCAGAAGCGGGGATATAACCATAAGACGAGAAGACCCTATGGAGCTTTAGACACCAAGGCATATCATGTCAAACACCCCTAAACAAAGGACTAAACCAAATGAATCATGCCCCCATGTCTTTGGTTGGGGCGACCGCGGGGAAATAAAAAACCCCCACGTGGAATGGGAGTACTACCTCCTACAACCAAGAGCTGCAGCTCTAAAAAACAGAATATCTGACCAATAAGATCCGGCAACGCCGATCAACGGACCGAGTTACCCTAGGGATAACAGCGCAATCCCCTTTTAGAGCCCATATCGACAAGGGGGTTTACGACCTCGATGTTGGATCAGGACATCCTAATGGTGCAGCCGCTGTTAAGGGTTCGTTTGTTCAACGATTAAAGTCCTACGTGATC

>Animalia;Chordata;Actinopterygii;Scombriformes;Scombridae;Thunnus;obesus
CGGCCGCGGTATTTTAACCGTGCGAAGGTAGCGCAATCACTTGTCTTTTAAATGGAGACCTGTATGAATGGCATTACGAGGGCTTAACTGTCTCCTTTTTCTAGTCAGTGAAATTGATCTCCCCGTGCAGAAGCGGGGATGTAACCATAAGACGAGAAGACCCTATGGAGCTTTAGACACCAAGGCATATCATGTCAAACACCCCTAAACAAAGGACTAAACCAAATGAATCATGCCCCCATGTCTTTGGTTGGGGCGACCGCGGGGAAATAAAAAACCCCCACGTGGAATGGGAGTACTACCTCCTACAACCAAGAGCTGCAGCTCTAAAAAACAGAATATCTGACCAATAAGATCCGGCAACGCCGATCAACGGACCGAGTTACCCTAGGGATAACAGCGCAATCCCCTTTTAGAGCCCATATCGACAAGGGGGTTTACGACCTCGAT

>Animalia;Chordata;Actinopterygii;Scombriformes;Scombridae;Thunnus;obesus
GAGGTCCAGCCTGCCCTGTGACTATATGTTTAACGGCCGCGGTATTTTAACCGTGCGAAGGTAGCGCAATCACTTGTCTTTTAAATGGAGACCTGTATGAATGGCATTACGAGGGCTTAACTGTCTCCTTTTTCTAGTCAGTGAAATTGATCTCCCCGTGCAGAAGCGGGGATGTAACCATAAGACGAGAAGACCCTATGGAGCTTTAGACACCAAGGCATATCATGTCAAACACCCCTAAACAAAGGACTAAACCAAATGAATTATGCCCCCATGTCTTTGGTTGGGGCGACCGCGGGGAAATAAAAAACCCCCACGTGGAATGGGAGTACTACCTCCTACAACCAAGAGCTGCAGCTCTAAAGAACAGAATATCTGACCAATAAGATCCGGCAACGCCGATCAACGGACCGAGTTACCCTAGGGATAACAGCGCAATCCCCTTTTAGAGCCCATATCGACAAGGGGGTTTACGACCTCGATGTTGGATCAGGACATCCTAATGGTGCAGCCGCTGTTAAGGGTTCGTTTGTTCAACGATTAAAGTCCTACATGATCTGAGTTCAGACCGGA

>Animalia;Chordata;Actinopterygii;Scombriformes;Scombridae;Thunnus;maccoyii
ACCAAGCCTCGCCTGTTTACCAAAAACATCGCCTCTTGCAAAAACAAAGAATAAGAGGTCCAGCCTGCCCTGTGACTATATGTTTAACGGCCGCGGTATTTTAACCGTGCGAAGGTAGCGCAATCACTTGTCTTTTAAATGGAGACCTGTATGAATGGCATTACGAGGGCTTAACTGTCTCCTTTTTCTAGTCAGTGAAATTGATCTCCCCGTGCAGAAGCGGGGATGTAACCATAAGACGAGAAGACCCTATGGAGCTTTAGACACCAAGGCATATCATGTCAAACACCCCTAAACAAAGGACTAAACCAAATGAATCATGCCCCCATGTCTTTGGTTGGGGCGACCGCGGGGAAATAAAAAACCCCCACGTGGAATGGGAGTACTACCTCCTACAACCAAGAGCTGCAGCTCTAAAAAACAGAATATCTGACCAATAAGATCCGGCAACGCCGATCAACGGACCGAGTTACCCTAGGGATAACAGCGCAATCCCCTTTTAGAGCCCATATCGACAAGGGGGTTTACGACCTCGATGTTGGATCAGGACATCCTAATGGTGCAGCCGCTGTTAAGGGTTCGTTTGTTCAACGATTAAAGTCCTACGTGATCTGAGTTCAGACCGGAGTAATCCAGGTCAGTTTCTATCTATGATATGTTCTTTTCTAGTACGAAAGGACCGAAAAGAAGAGGCCAATGCTAAAAGCACGCCTCACCCCTCCTATTGAAAACAACTAAAATAGGCAAAAGGGCATACCCCTCCACGCCCAAGATAATGGCATGTTGGGGTGGCAGAGCCCGGTTATTGCAAAAGACCTAAGCCCTTTTCACAGAGGTTCAAGTCCTCTCCCCAACTATGATTACCGCTCTAATAACCCATATTCTCAATCCCCTGGCTTTTATCGTACCAGTCCTTCTCGCCGTAGCTTTCCTCACCCTCATTGAACGAAAAGTACTAGGCTACATACAACTACGAAAAGGCCCAAATATCGTTGGGCCCTAC

>Animalia;Chordata;Actinopterygii;Scombriformes;Scombridae;Thunnus;maccoyii
CCAAGCCTCGCCTGTTTACCAAAAACATCGCCTCTTGCAAAAACAAAGAATAAGAGGTCCAGCCTGCCCTGTGACTATATGTTTAACGGCCGCGGTATTTTAACCGTGCGAAGGTAGCGCAATCACTTGTCTTTTAAATGGAGACCTGTATGAATGGCATTACGAGGGCTTAACTGTCTCCTTTTTCTAGTCAGTGAAATTGATCTCCCCGTGCAGAAGCGGGGATNTAACCATAAGACGAGAAGACCCTATGGAGCTTTAGACACCAAGGCATATCATGTCAAACACCCCTAAACAAAGGACTAAACCAAATGAATCATGCCCCCATGTCTTTGGTTGGGGCGACCGCGGGGAAATAAAAAACCCCCACGTGGAATGGGAGTACTACCTCCTACAACCAAGAGCTGCAGCTCTAAAAAACAGAATATCTGACCAATAAGATCCGGCAACGCCGATCAACGGACCGAGTTACCCTAGGGATAACAGCGCAATCCCCTTTTAGAGCCCATATCGACAAGGGGGTTTACGACCTCGATGTTGGATCAGGACATCCTAATGGTGCAGCCGCTGTTAAGGGTTCGTTTGTTCAACGATTAAAGTCCTACGTGATCTGAGTTCAGACCGGAGTAATCCAGGTCAGTTTCTATCTATGATATGTTCTTTTCTAGTACGAAAGGACCGAAAAGAAGAGGCCAATGCTAAAAGCACGCCTCACCCCTCCTATTGAAAACAACTAAAATAGGCAAAAGGGCATACCCCTCCACGCCCAAGATAATGGCATGTTGGGGTGGCAGAGCCCGGTTATTGCAAAAGACCTAAGCCCTTTTCACAGAGGTTCAAGTCCTCTCCCCAACTATGATTACCGCTCTAATAACCCATATTCTCAATCCCCTGGCTTTTATCGTACCAGTCCTTCTCGCCGTAGCNTTCCTCACCCTCATTGAACGAAAAGTACTAGGCTACATACAACTACGAAAAGGCCCAAATATCGTTGGGCCCTACGG

>Animalia;Chordata;Actinopterygii;Scombriformes;Scombridae;Thunnus;maccoyii
TACCAAGCCTCGCCTGTTTACCAAAAACATCGCCTCTTGCAAAAACAAAGAATAAGAGGTCCAGCCTGCCCTGTGACTATATGTTTAACGGCCGCGGTATTTTAACCGTGCGAAGGTAGCGCAATCACTTGTCTTTTAAATGGAGACCTGTATGAATGGCATTACGAGGGCTTAACTGTCTCCTTTTTCTAGTCAGTGAAATTGATCTCCCCGTGCAGAAGCGGGGATATAACCATAAGACGAGAAGACCCTATGGAGCTTTAGACACCAAGGCATATCATGTCAAACACCCCTAAACAAAGGACTAAACCAAATGAATCATGCCCCCATGTCTTTGGTTGGGGCGACCGCGGGGAAATAAAAAACCCCCACGTGGAATGGGAGTACTACCTCCTACAACCAAGAGCTGCAGCTCTAAAAAACAGAATATCTGACCAATAAGATCCGGCAACGCCGATCAACGGACCGAGTTACCCTAGGGATAACAGCGCAATCCCCTTTTAGAGCCCATATCGACAAGGGGGTTTACGACCTCGATGTTGGATCAGGACATCCTAATGGTGCAGCCGCTGTTAAGGGTTCGTTTGTTCAACGATTAAAGTCCTACGTGATCTGAGTTCAGACCGGAGTAATCCAGGTCAGTTTCTATCTATGATATGTTCTTTTCTAGTACGAAAGGACCGAAAAGAAGAGGCCAATGCTAAAAGCACGCCTCACCCCTCCTATTGAAAACAACTAAAATAGGCAAAAGGGCATACCCCTCCACGCCCAAGATAATGGCATGTTGGGGTGGCAGAGCCCGGTTATTGCAAAAGACCTAAGCCCTTTTCACAGAGGTTCAAGTCCTCTCCCCAACTATGATTACCGCTCTAATAACCCATATTCTCAATCCCCTGGCTTTTATCGTACCAGTCCTTCTCGCCGTAGCTTTCCTCACCCTCATTGAACGAAAAGTACTAGGCTACATACAACTACGAAAAGGCCCAAATATCGTTGGGCCCTA

>Animalia;Chordata;Actinopterygii;Scombriformes;Scombridae;Thunnus;maccoyii
ACCAAGCCTCGCCTGTTTACCAAAAACATCGCCTCTTGCAAAAACAAAGAATAAGAGGTCCAGCCTGCCCTGTGACTATATGTTTAACGGCCGCGGTATTTTAACCGTGCGAAGGTAGCGCAATCACTTGTCTTTTAAATGGAGACCTGTATGAATGGCATTACGAGGGCTTAACTGTCTCCTTTTTCTAGTCAGTGAAATTGATCTCCCCGTGCAGAAGCGGGGATNTAACCATAAGACGAGAAGACCCTATGGAGCTTTAGACACCAAGGCATATCATGTCAAACACCCCTAAACAAAGGACTAAACCAAATGAATCATGCCCCCATGTCTTTGGTTGGGGCGACCGCGGGGAAATAAAAAACCCCCACGTGGAATGGGAGTACTACCTCCTACAACCAAGAGCTGCAGCTCTAAAAAACAGAATATCTGACCAATAAGATCCGGCAACGCCGATCAACGGACCGAGTTACCCTAGGGATAACAGCGCAATCCCCTTTTAGAGCCCATATCGACAAGGGGGTTTACGACCTCGATGTTGGATCAGGACATCCTAATGGTGCAGCCGCTGTTAAGGGTTCGTTTGTTCAACGATTAAAGTCCTACGTGATCTGAGTTCAGACCGGAGTAATCCAGGTCAGTTTCTATCTATGATATGTTCTTTTCTAGTACGAAAGGACCGAAAAGAAGAGGCCAATGCTAAAAGCACGCCTCACCCCTCCTATTGAAAACAACTAAAATAGGCAAAAGGGCATACCCCTCCACGCCCAAGATAATGGCATGTTGGGGTGGCAGAGCCCGGTTATTGCAAAAGACCTAAGCCCTTTTCACAGAGGTTCAAGTCCTCTCCCCAACTATGATTACCGCTCTAATAACCCATATTCTCAATCCCCTGGCTTTTATCGTACCAGTCCTTCTCGCCGTAGCNTTCCTCACCCTCATTGAACGAAAAGTACTAGGCTACATACAACTACGAAAAGGCCCAAATATCGTTGGGCCCTAC

>Animalia;Chordata;Actinopterygii;Scombriformes;Scombridae;Thunnus;orientalis
CGCCTGTTTACCAAAAACATCGCCTCTTGCAAAAACAAAGAATAAGAGGTCCAGCCTGCCCTGTGACTATATGTTTAACGGCCGCGGTATTTTAACCGTGCGAAGGTAGCGCAATCACTTGTCTTTTAAATGGAGACCTGTATGAATGGCATTACGAGGGCTTAACTGTCTCCTTTTTCTAGTCAGTGAAATTGATCTCCCCGTGCAGAAGCGGGGATATAACCATAAGACGAGAAGACCCTATGGAGCTTTAGACACCAAGGCATATCATGTCAAACACCCCTAAACAAAGGACTAAACCAAATGAATCATACCCCCATGTCTTTGGTTGGGGCGACCGCGGGGAAATAAAAAACCCCCACGTGGAATGGGAGTACTACCTCCTACAACCAAGAGCTGCAGCTCTAAAAAACAGAATATCTGACCAATAAGATCCGGCAACGCCGATCAACGGACCGAGTTACCCTAGGGATAACAGCGCAATCCCCTTTTAGAGCCCATATCGACAAGGGGGTTTACGACCTCGATGTTGGATCAGGACATCCTAATGGTGCAGCCGCTGTTAAGGGTTCGTTTGTTCAACGATTAAAGTCCTACGTGATCTGAGTTCAGACCGGAG

>Animalia;Chordata;Actinopterygii;Scombriformes;Scombridae;Thunnus;orientalis
CAAGCCTCGCCTGTTTACCAAAAACATCGCCTCTTGCAAAAACAAAGAATAAGAGGTCCAGCCTGCCCTGTGACTATATGTTTAACGGCCGCGGTATTTTAACCGTGCGAAGGTAGCGCAATCACTTGTCTTTTAAATGGAGACCTGTATGAATGGCATTACGAGGGCTTAACTGTCTCCTTTTTCTAGTCAGTGAAATTGATCTCCCCGTGCAGAAGCGGGGATGTAACCATAAGACGAGAAGACCCTATGGAGCTTTAGACACCAAGGCATATCATGTCAAACACCCCTAAACAAAGGACTAAACCAAATGAATCATGCCCCCATGTCTTTGGTTGGGGCGACCGCGGGGAAATAAAAAACCCCCACGTGGAATGGGAGTACTACCTCCTACAACCAAGAGCTGCAGCTCTAAAGAACAGAATATCTGACCAATAAGATCCGGCAACGCCGATCAACGGACCGAGTTACCCTAGGGATAACAGCGCAATCCCCTTTTAGAGCCCATATCGACAAGGGGGTTTACGACCTCGATGTTGGATCAGGACATCCTAATGGTGCAGCCGCTGTTAAGGGTTCGTTTGTTCAACGATTAAAGTCCTACGTGATCTGAGTTCAGACCGGAGTAATCCAGGTCAGTTTCTATCTATGATATGTTCTTTTCTAGTACGAAAGGACCGAAAAGAAGAGGCCAATGCTAAAAGCACGCCTCACCCCTCCTATTGAAAACAACTAAAATAGGCAAAAGGGCATACCCCTCCACGCCCAAGATAATGGCATGTTGGGGTGGCAGAGCCCGGTTATTGCAAAAGACCTAAGCCCTTTTCACAGAGGTTCAAGTCCTCTCCCCAACTATGATTACCGCCCTAATAACCCATATTCTCAACCCCCTGGCTTTTATCGTACCAGTCCTTCTCGCCGTAGCTTTCCTCACCCTTATTGAACGAAAAGTACTAGGCTATATACAACTACGAAAAGGCCCAAATATCGTTGGACCCTA

>Animalia;Chordata;Actinopterygii;Scombriformes;Scombridae;Thunnus;orientalis
CCAAGCCTCGCCTGTTTACCAAAAACATCGCCTCTTGCAAAAACAAAGAATAAGAGGTCCAGCCTGCCCTGTGACTATATGTTTAACGGCCGCGGTATTTTAACCGTGCGAAGGTAGCGCAATCACTTGTCTTTTAAATGGAGACCTGTATGAATGGCATTACGAGGGCTTAACTGTCTCCTTTTTCTAGTCAGTGAAATTGATCTCCCCGTGCAGAAGCGGGGATGTAACCATAAGACGAGAAGACCCTATGGAGCTTTAGACACCAAGGCATATCATGTCAAACACCCCTAAACAAAGGACTAAACCAAATGAATCATGCCCCCATGTCTTTGGTTGGGGCGACCGCGGGGAAATAAAAAACCCCCACGTGGAATGGGAGTACTACCTCCTACAACCAAGAGCTGCAGCTCTAAAGAACAGAATATCTGACCAATAAGATCCGGCAACGCCGATCAACGGACCGAGTTACCCTAGGGATAACAGCGCAATCCCCTTTTAGAGCCCATATCGACAAGGGGGTTTACGACCTCGATGTTGGATCAGGACATCCTAATGGTGCAGCCGCTGTTAAGGGTTCGTTTGTTCAACGATTAAAGTCCTACGTGATCTGAGTTCAGACCGGAGTAATCCAGGTCAGTTTCTATCTATGATATGTTCTTTTCTAGTACGAAAGGACCGAAAAGAAGAGGCCAATGCTAAAAGCACGCCTCACCCCTCCTATTGAAAACAACTAAAATAGGCAAAAGGGCATACCCCTCCACGCCCAAGATAATGGCATGTTGGGGTGGCAGAGCCCGGTTATTGCAAAAGACCTAAGCCCTTTTCACAGAGGTTCAAGTCCTCTCCCCAACTATGATTACCGCCCTAATAACCCATATTCTCAACCCCCTGGCTTTTATCGTACCAGTCCTTCTCGCCGTAGCCTTCCTCACCCTTATTGAACGAAAAGTACTAGGCTATATACAACTACGAAAAGGCCCAAATATCGTTGGACCCTAC

>Animalia;Chordata;Actinopterygii;Scombriformes;Scombridae;Thunnus;orientalis
CAAGCCTCGCCTGTTTACCAAAAACATCGCCTCTTGCAAAAACAAAGAATAAGAGGTCCAGCCTGCCCTGTGACTATATGTTTAACGGCCGCGGTATTTTAACCGTGCGAAGGTAGCGCAATCACTTGTCTTTTAAATGGAGACCTGTATGAATGGCATTACGAGGGCTTAACTGTCTCCTTTTTCTAGTCAGTGAAATTGATCTCCCCGTGCAGAAGCGGGGATGTAACCATAAGACGAGAAGACCCTATGGAGCTTTAGACACCAAGGCATATCATGTCAAACACCCCTAAACAAAGGACTAAACCAAATGAATCATGCCCCCATGTCTTTGGTTGGGGCGACCGCGGGGAAATAAAAAACCCCCACGTGGAATGGGAGTACTACCTCCTACAACCAAGAGCTGCAGCTCTAAAGAACAGAATATCTGACCAATAAGATCCGGCAACGCCGATCAACGGACCGAGTTACCCTAGGGATAACAGCGCAATCCCCTTTTAGAGCCCATATCGACAAGGGGGTTTACGACCTCGATGTTGGATCAGGACATCCTAATGGTGCAGCCGCTGTTAAGGGTTCGTTTGTTCAACGATTAAAGTCCTACGTGATCTGAGTTCAGACCGGAGTAATCCAGGTCAGTTTCTATCTATGATATGTTCTTTTCTAGTACGAAAGGACCGAAAAGAAGAGGCCAATGCTAAAAGCACGCCTCACCCCTCCTATTGAAAACAACTAAAATAGGCAAAAGGGCATACCCCTCCACGCCCAAGATAATGGCATGTTGGGGTGGCAGAGCCCGGTTATTGCAAAAGACCTAAGCCCTTTTCACAGAGGTTCAAGTCCTCTCCCCAACTATGATTACCGCCCTAATAACCCATATTCTCAACCCCCTGGCTTTTATCGTACCAGTCCTTCTCGCCGTAGCTTTCCTCACCCTTATTGAACGAAAAGTACTAGGCTATATACAACTACGAAAAGGCCCAAATATCGTTGGACCCTA

>Animalia;Chordata;Actinopterygii;Scombriformes;Scombridae;Thunnus;orientalis
CAAGCCTCGCCTGTTTACCAAAAACATCGCCTCTTGCAAAAACAAAGAATAAGAGGTCCAGCCTGCCCTGTGACTATATGTTTAACGGCCGCGGTATTTTAACCGTGCGAAGGTAGCGCAATCACTTGTCTTTTAAATGGAGACCTGTATGAATGGCATTACGAGGGCTTAACTGTCTCCTTTTTCTAGTCAGTGAAATTGATCTCCCCGTGCAGAAGCGGGGATGTAACCATAAGACGAGAAGACCCTATGGAGCTTTAGACACCAAGGCATATCATGTCAAACACCCCTAAACAAAGGACTAAACCAAATGAATCATGCCCCCATGTCTTTGGTTGGGGCGACCGCGGGGAAATAAAAAACCCCCACGTGGAATGGGAGTACTACCTCCTACAACCAAGAGCTGCAGCTCTAAAGAACAGAATATCTGACCAATAAGATCCGGCAACGCCGATCAACGGACCGAGTTACCCTAGGGATAACAGCGCAATCCCCTTTTAGAGCCCATATCGACAAGGGGGTTTACGACCTCGATGTTGGATCAGGACATCCTAATGGTGCAGCCGCTGTTAAGGGTTCGTTTGTTCAACGATTAAAGTCCTACGTGATCTGAGTTCAGACCGGAGTAATCCAGGTCAGTTTCTATCTATGATATGTTCTTTTCTAGTACGAAAGGACCGAAAAGAAGAGGCCAATGCTAAAAGCACGCCTCACCCCTCCTATTGAAAACAACTAAAATAGGCAAAAGGGCATACCCCTCCACGCCCAAGATAATGGCATGTTGGGGTGGCAGAGCCCGGTTATTGCAAAAGACCTAAGCCCTTTTCACAGAGGTTCAAGTCCTCTCCCCAACTATGATTACCGCCCTAATAACCCATATTCTCAACCCCCTGGCTTTTATCGTACCAGTCCTTCTCGCCGTAGCTTTCCTCACCCTTATTGAACGAAAAGTACTAGGCTATATACAACTACGAAAAGGCCCAAATATCGTTGGACCCTAC

>Animalia;Chordata;Actinopterygii;Scombriformes;Scombridae;Thunnus;tonggol
GAGGTCCAGCCTGCCCTGTGACTATATGTTTAACGGCCGCGGTATTTTAACCGTGCGAAGGTAGCGCAATCACTTGTCTTTTAAATGGAGACCTGTATGAATGGCATTACGAGGGCTTAACTGTCTCCTTTTTCTAGTCAGTGAAATTGATCTCCCCGTGCAGAAGCGGGGATGTAACCATAAGACGAGAAGACCCTATGGAGCTTTAGACACCAAGGCATATCATGTCAAACACCCCTAAACAAAGGACTAAACCAAATGAATCATGCCCCCATGTCTTTGGTTGGGGCGACCGCGGGGAAATAAAAAACCCCCACGTGGAATGGGAGTACTACCTCCTACAACCAAGAGCTGCAGCTCTAAAAAACAGAATATCTGACCAATAAGATCCGGCAACGCCGATCAACGGACCGAGTTACCCTAGGGATAACAGCGCAATCCCCTTTTAGAGCCCATATCGACAAGGGGGTTTACGACCTCGATGTTGGATCAGGACATCCTAATGGTGCAGCCGCTGTTAAGGGTTCGTTTGTTCAACGATTAAAGTCCTACATGATCTGAGTTCAGACCGGA

>Animalia;Chordata;Actinopterygii;Scombriformes;Scombridae;Thunnus;tonggol
CCTCTTGCAAAAACAAAGAATAAGAGGTCCAGCCTGCCCTGTGACTATATGTTTAACGGCCGCGGTATTTTAACCGTGCGAAGGTAGCGCAATCACTTGTCTTTTAAATGGAGACCTGTATGAATGGCATTACGAGGGCTTAACTGTCTCCTTTTTCTAGTCAGTGAAATTGATCTCCCCGTGCAGAAGCGGGGATGTAACCATAAGACGAGAAGACCCTATGGAGCTTTAGACACCAAGGCATATCATGTCAAACACCCCTAAACAAAGGACTAAACCAAATGAATCATGCCCCCATGTCTTTGGTTGGGGCGACCGCGGGGAAATAAAAAACCCCCACGTGGAATGGGAGTACTACCTCCTACAACCAAGAGCTGCAGCTCTAAAAAACAGAATATCTGACCAATAAGATCCGGCAACGCCGATCAACGGACCGAGTTACCCTAGGGATAACAGCGCAATCCCCTTTTAGAGCCCATATCGACAAGGGGGTTTACGACCTCGATGTTGGATCAGGACATCCTAATGGTGCAGCCGCTGTTAAGGGTTCGTTTGTTCAACGATTAAAG

>Animalia;Chordata;Actinopterygii;Scombriformes;Scombridae;Thunnus;tonggol
CCTCTTGCAAAAACAAAGAATAAGAGGTCCAGCCTGCCCTGTGACTATATGTTTAACGGCCGCGGTATTTTAACCGTGCGAAGGTAGCGCAATCACTTGTCTTTTAAATGGAGACCTGTATGAATGGCATTACGAGGGCTTAACTGTCTCCTTTTTCTAGTCAGTGAAATTGATCTCCCCGTGCAGAAGCGGGGATGTAACCATAAGACGAGAAGACCCTATGGAGCTTTAGACACCAAGGCATATCATGTCAAACACCCCTAAACAAAGGACTAAACCAAATGAATCATGCCCCCATGTCTTTGGTTGGGGCGACCGCGGGGAAATAAAAAACCCCCACGTGGAATGGGAGTACTACCTCCTACAACCAAGAGCTGCAGCTCTAAAAAACAGAATATCTGACCAATAAGATCCGGCAACGCCGATCAACGGACCGAGTTACCCTAGGGATAACAGCGCAATCCCCTTTTAGAGCCCATATCGACAAGGGGGTTTACGACCTCGATGTTGGATCAGGACATCCTAATGGTGCAGCCGCTGTTAAGGGTTCGTTTGTTCAACGATTAAAG

>Animalia;Chordata;Actinopterygii;Scombriformes;Scombridae;Thunnus;tonggol
CCTCTTGCAAAAACAAAGAATAAGAGGTCCAGCCTGCCCTGTGACTATATGTTTAACGGCCGCGGTATTTTAACCGTGCGAAGGTAGCGCAATCACTTGTCTTTTAAATGGAGACCTGTATGAATGGCATTACGAGGGCTTAACTGTCTCCTTTTTCTAGTCAGTGAAATTGATCTCCCCGTGCAGAAGCGGGGATGTAACCATAAGACGAGAAGACCCTATGGAGCTTTAGACACCAAGGCATATCATGTCAAACACCCCTAAACAAAGGACTAAACCAAATGAATCATGCCCCCATGTCTTTGGTTGGGGCGACCGCGGGGAAATAAAAAACCCCCACGTGGAATGGGAGTACTACCTCCTACAACCAAGAGCTGCAGCTCTAAAAAACAGAATATCTGACCAATAAGATCCGGCAACGCCGATCAACGGACCGAGTTACCCTAGGGATAACAGCGCAATCCCCTTTTAGAGCCCATATCGACAAGGGGGTTTACGACCTCGATGTTGGATCAGGACATCCTAATGGTGCAGCCGCTGTTAAGGGTTCGTTTGTTCAACGATTAAAG

>Animalia;Chordata;Actinopterygii;Scombriformes;Scombridae;Thunnus;tonggol
CCTCTTGCAAAAACAAAGAATAAGAGGTCCAGCCTGCCCTGTGACTATATGTTTAACGGCCGCGGTATTTTAACCGTGCGAAGGTAGCGCAATCACTTGTCTTTTAAATGGAGACCTGTATGAATGGCATTACGAGGGCTTAACTGTCTCCTTTTTCTAGTCAGTGAAATTGATCTCCCCGTGCAGAAGCGGGGATGTAACCATAAGACGAGAAGACCCTATGGAGCTTTAGACACCAAGGCATATCATGTCAAACACCCCTAAACAAAGGACTAAACCAAATGAATCATGCCCCCATGTCTTTGGTTGGGGCGACCGCGGGGAAATAAAAAACCCCCACGTGGAATGGGAGTACTACCTCCTACAACCAAGAGCTGCAGCTCTAAAAAACAGAATATCTGACCAATAAGATCCGGCAACGCCGATCAACGGACCGAGTTACCCTAGGGATAACAGCGCAATCCCCTTTTAGAGCCCATATCGACAAGGGGGTTTACGACCTCGATGTTGGATCAGGACATCCTAATGGTGCAGCCGCTGTTAAGGGTTCGTTTGTTCAACGATTAAAG

>Animalia;Chordata;Actinopterygii;Carangiformes;Carangidae;Seriola;lalandi
TCAAAAACATCGCCTCTTGCAAAACTCAAGAATAAGAGGTCCCGCCTGCCCAGTGACACTTTAGTTCAACGGCCGCGGTATTTTGACCGTGCAAAGGTAGCGTAATCACTTGTCTTTTAAATGGAGACCTGTATGAATGGCACCACGAGGGCTTGACTGTCTCCTCTTTCAGGTCAATGAAATTGATCTCCCCGTGCAGAAGCGGGGATGAGCCCATAAGACGAGAAGACCCTATGGAGCTTTAGACACGAAGGCAGACCATGTTAAGGACCCTTGGATAAAAGATTGAACTTAGTGGCCCCCTGTCCTGATGTCTTCGGTTGGGGCGACCATGGGGAAACAAACATCCCCCGTGCGGAATGGGAGGACCACCCCTTTCTTTCTCTTCCCCCTCCTCCCACAACTAAGAGCTACAGCTCTAATTAACAGAATTTCTGACCATAAGTGATCCGGCAACGCCGATCAGCGGACCAAGTTACCCTAGGGATAACAGCGCAATCCCCTTTTAGAGCCCATATCGACAAGGGGGTTTACGACCTCGATGTTGGATCAGGACATCCTAATGGTGTAGCCGCTATTAAGGGTTCGTTTGTTCAACGATTAAAGTCCTACGTGATCTGAGT

>Animalia;Chordata;Actinopterygii;Carangiformes;Carangidae;Seriola;lalandi
CGCCTGTTTATCAAAAACATCGCCTCTTGCAAAACTCAAGAATAAGAGGTCCCGCCTGCCCAGTGACACTTAGTTCAACGGCCGCGGTATTTTGACCGTGCAAAGGTAGCGTAATCACTTGTCTTTTAAATGGAGACCTGTATGAATGGCACCACGAGGGCTTGACTGTCTCCTCTTTCAGGTCAATGAAATTGATCTCCCCGTGCAGAAGCGGGGATGAGCCCATAAGACGAGAAGACCCTATGGAGCTTAGACACGAAGGCAGACCATGTTAAGGACCCTTGAATAAAAGACTGAACTTAGTGGCCCCCTGTCCTGATGTCTTCGGTTGGGGCGACCATGGGGAAACAAACATCCCCCGTGCGGAATGGGAGGACCACCCCTTTCTTTCTCTTCCCTCTCCTCCCACAACTAAGAGCTACAGCTCTAACTAGCAGAACTTCTGACCATAAGTGATCCGGCAATGCCGATCAGCGGACCAAGTTACCCTAGGGATAACAGCGCAATCCCCTTTTAGAGCCCATATCGACAAGGGGGTTTACGACCTCGATGTTGGATCAGGACATCCTAATGGTGTAGCCGCTATTAAGGGTTCGTTTGTTCAACGATTAAAGTCCTACGTGATCTGAGTT

>Animalia;Chordata;Actinopterygii;Carangiformes;Carangidae;Seriola;lalandi
AGAGGTCCCGCCTGCCCAGTGACACTTTAGTTCAACGGCCGCGGTATTTTGACCGTGCAAAGGTAGCGTAATCACTTGTCTTTTAAATGGAGACCTGTATGAATGGCACCACGAGGGCTTGACTGTCTCCTCTTTCAGGTCAATGAAATTGATCTCCCCGTGCAGAAGCGGGGATGAGCCCATAAGACGAGAAGACCCTATGGAGCTTTAGACACGAAGGCAGACCATGTTAAGGACCCTTGAATAAAAGACTGAACTTAGTGGCCCCCTGTCCTGATGTCTTCGGTTGGGGCGACCATGGGGAAACAAACATCCCCCGTGCGGAATGGGAGGACCACCCCTTTCTTTCTCTTCCCTCTCCTCCCACAACTAAGAGCTACAGCTCTAACTAGCAGAACTTCTGACCATAAGTGATCCGGCAATGCCGATCAGCGGACCAAGTTACCCTAGGGATAACAGCGCAATCCCCTTTTAGAGCCCATATCGACAAGGGGGTTTACGACCTCGATGTTGGATCAGGACATCCTAATGGTGTAGCCGCTATTAAGGGTTCGTTTGTTCAACGATTAAAGTCCTACGTGATCTGA

>Animalia;Chordata;Actinopterygii;Carangiformes;Carangidae;Seriola;lalandi
AGAGGTCCCGCCTGCCCAGTGACACTTTAGTTCAACGGCCGCGGTATTTTGACCGTGCAAAGGTAGCGTAATCACTTGTCTTTTAAATGGAGACCTGTATGAATGGCACCACGAGGGCTTGACTGTCTCCTCTTTCAGGTCAATGAAATTGATCTCCCCGTGCAGAAGCGGGGATGAGCCCATAAGACGAGAAGACCCTATGGAGCTTTAGACACGAAGGCAGACCATGTTAAGGACCCTTGAATAAAAGACTGAACTTAGTGGCCCCCTGTCCTGATGTCTTCGGTTGGGGCGACCATGGGGAAACAAACATCCCCCGTGCGGAATGGGAGGACCACCCCTTTCTTTCTCTTCCCTCTCCTCCCACAACTAAGAGCTACAGCTCTAACTAGCAGAACTTCTGACCATAAGTGATCCGGCAATGCCGATCAGCGGACCAAGTTACCCTAGGGATAACAGCGCAATCCCCTTTTAGAGCCCATATCGACAAGGGGGTTTACGACCTCGATGTTGGATCAGGACATCCTAATGGTGTAGCCGCTATTAAGGGTTCGTTTGTTCAACGATTAAAGTCCTACGTGATCTGA

>Animalia;Chordata;Actinopterygii;Carangiformes;Carangidae;Seriola;lalandi
AGAGGTCCCGCCTGCCCAGTGACACTTTAGTTCAACGGCCGCGGTATTTTGACCGTGCAAAGGTAGCGTAATCACTTGTCTTTTAAATGGAGACCTGTATGAATGGCACCACGAGGGCTTGACTGTCTCCTCTTTCAGGTCAATGAAATTGATCTCCCCGTGCAGAAGCGGGGATGAGCCCATAAGACGAGAAGACCCTATGGAGCTTTAGACACGAAGGCAGACCATGTTAAGGACCCTTGAATAAAAGACTGAACTTAGTGGCCCCCTGTCCTGATGTCTTCGGTTGGGGCGACCATGGGGAAACAAACATCCCCCGTGCGGAATGGGAGGACCACCCCTTTCTTTCTCTTCCCTCTCCTCCCACAACTAAGAGCTACAGCTCTAACTAGCAGAACTTCTGACCATAAGTGATCCGGCAATGCCGATCAGCGGACCAAGTTACCCTAGGGATAACAGCGCAATCCCCTTTTAGAGCCCATATCGACAAGGGGGTTTACGACCTCGATGTTGGATCAGGACATCCTAATGGTGTAGCCGCTATTAAGGGTTCGTTTGTTCAACGATTAAAGTCCTACGTGATCTGA

>Animalia;Chordata;Actinopterygii;Carangiformes;Carangidae;Seriola;lalandi
AGAGGTCCCGCCTGCCCAGTGACACTTTAGTTCAACGGCCGCGGTATTTTGACCGTGCAAAGGTAGCGTAATCACTTGTCTTTTAAATGGAGACCTGTATGAATGGCACCACGAGGGCTTGACTGTCTCCTCTTTCAGGTCAATGAAATTGATCTCCCCGTGCAGAAGCGGGGATGAGCCCATAAGACGAGAAGACCCTATGGAGCTTTAGACACGAAGGCAGACCATGTTAAGGACCCTTGAATAAAAGGCTGAACTTAGTGGCCCCCTGTCCTGATGTCTTCGGTTGGGGCGACCATGGGGAAACAAGCATCCCCCGTGCGGAATGGGAGGACCACCCCTTTCTTTCTCTTCCCTCTCCTCCCACAACTAAGAGCTACAGCTCTAACTAGCAGAACTTCTGACCATAAGTGATCCGGCAGTGCCGATCAGCGGACCAAGTTACCCTAGGGATAACAGCGCAATCCCCTTTTAGAGCCCATATCGACAAGGGGGTTTACGACCTCGATGTTGGATCAGGACATCCTAATGGTGTAGCCGCTATTAAGGGTTCGTTTGTTCAACGATTAAAGTCCTACGTGATC

>Animalia;Chordata;Actinopterygii;Scombriformes;Gempylidae;Ruvettus;pretiosus
GCATCTCCCTTACACTGAAAAGNCATCCGTGCAAATCGGCTTACCCTGAAGCCAACAAGCTAGCCCCTCCCCAACAAATCAATAACCCAATATATATAACCCCTAACACCCCACCCACCCAATAAACAAACCATTTTTCCCCCCAAGTATGGGCGACAGAAAAGGGACTATAGGAGCAATAGAGAAAGTACCGCAAGGGAACGCTGAAAGAGAAATGAAACAATCCAGTGAAGCCTAGAAAAGCAGAGATTTTACCTCGTACCTTTTGCATCATGATTTAGCCAGAACTACCCAAGCAAAGAGCACTTTAGTTTGGGCCCCCGAAACTACGTGAGCTACTCCAAGACAGCCTATCATATAGGGCGAACCCGTCTCTGTGGCAAAAGACTGGGAAGAGCTTTGAGTAGAGGTGACAGACCTACCGAACCTAGTTATAGCTGGTTGCCTGAGAACTGGATAGAAGTTCAGCCTCCAGGCTTCTACCTTCACCACGGTTTTACCCCTACCGACACCCAATAGAAACCTAGAGAGTTAGTCAAAGGGGGTACAGCCCCTTTGAAACAAGACACAACTTTCCCAGGAGGGTAAAGATCATA

>Animalia;Chordata;Actinopterygii;Scombriformes;Gempylidae;Ruvettus;pretiosus
CTTGTAAGAGGTCCAGCCTGCCCTGTGACGTTTAACGGCCGCGGTATTTTAACCGTGCGAAGGTAGCGCAATCACTTGTCTTTTAAATGGAGACCTGTATGAATGGCATAACGAGGGCTTAACTGTCTCCTTTTTCAAGTCAATGAAATTGATCTCCCCGTGCAGAAGCGGGGATACACCCATAAGACGAGAAGACCCTATGGAGCTTTTTGGTTGGGGCGACCGCGGGGCCCCAACCAAGAGCTCTAATAAACAGATTCTGACCAGATCCGGGATCAACGGACCGAGTTACCCTAGGGATAACAGCGCAATCCCCTTTAAGAGCCCATATCGACAAGGGGGTTTACGACCTCGATGTTGGATCAGGACATCCTAATGGTGCAGCCGCTATTAAGGGTTCGTTTGTTCAACGATTAAAGTCCATTGATAGACCTATCCGCCCGGGTACTACGAGCACTAGCTTGAAACCCAAAGGACTTGGCGGTACTTTAGATCCCCCTAGAGGAGCCTGTTCTATAACCGATGACCCCCGTTCAACCTCACCCTCCCTTGCCCGCCTATATACCGCCGTCGTCAGCTTACCCCATGAGGGACCAATAGTAAGCAAAACTGG

>Animalia;Chordata;Actinopterygii;Scombriformes;Gempylidae;Ruvettus;pretiosus
TCAAAAACATCGCCTCTTGCAAATTGAGAATAAGAGGTCCAGCCTGCCCTGTGACTATATGTTTAACGGCCGCGGTATTTTAACCGTGCGAAGGTAGCGCAATCACTTGTCTTTTAAATGGAGACCTGTATGAATGGCATAACGAGGGCTTAACTGTCTCCTTTTTCAAGTCAATGAAATTGATCTCCCCGTGCAGAAGCGGGGATACACCCATAAGACGAGAAGACCCTATGGAGCTTAAGACGCCAAGGCATATCATGTTAAACACCCCTAAACAAAGGGCCAAACCAAGTGATAACGTATGCCCTAATGTCTTTGGTTGGGGCGACCGCGGGGAAACAAAAAACCCCCACGTGGAATGGGAGCACCCCTCCTACAACCAAGAGCTGCAGCTCTAATAAACAGAATTTCTGACCAATAAGATCCGGCAACGCCGATCAACGGACCGAGTTACCCTAGGGATAACAGCGCAATCCCCTTTAAGAGCCCATATCGACAAGGGGGTTTACGACCTCGATGTTGGATCAGGACATCCTAATGGTGCAGCCGCTATTAAGGGTTCGTTTGTTCAACGATTAAAGTCCTACGTGATCTGAG

>Animalia;Chordata;Actinopterygii;Scombriformes;Gempylidae;Ruvettus;pretiosus
AGAGGTCCAGCCTGCCCTGTGACTATATGTTTAACGGCCGCGGTATTTTAACCGTGCGAAGGTAGCGCAATCACTTGTCTTTTAAATGGAGACCTGTATGAATGGCATAACGAGGGCTTAACTGTCTCCTTTTTCAAGTCAATGAAATTGATCTCCCCGTGCAGAAGCGGGGATACACCCATAAGACGAGAAGACCCTATGGAGCTTAAGACGCCAAGGCATATCATGTTAAACACCCCTAAACAAAGGGCCAAACCAAGTGATAACGTATGCCCTAATGTCTTTGGTTGGGGCGACCGCGGGGAAACAAAAAACCCCCACGTGGAATGGGAGCACCCCTCCTACAACCAAGAGCTGCAGCTCTAATAAACAGAATTTCTGACCAACAAGATCCGGCAACGCCGATCAACGGACCGAGTTACCCTAGGGATAACAGCGCAATCCCCTTTAAGAGCCCATATCGACAAGGGGGTTTACGACCTCGATGTTGGATCAGGACATCCTAATGGTGCAGCCGCTATTAAGGGTTCGTTTGTTCAACGATTAAAGTCCTACGTGATCTGAG

>Animalia;Chordata;Actinopterygii;Scombriformes;Gempylidae;Ruvettus;pretiosus
AGAGGTCCAGCCTGCCCTGTGACTATATGTTTAACGGCCGCGGTATTTTAACCGTGCGAAGGTAGCGCAATCACTTGTCTTTTAAATGGAGACCTGTATGAATGGCATAACGAGGGCTTAACTGTCTCCTTTTTCAAGTCAATGAAATTGATCTCCCCGTGCAGAAGCGGGGATACACCCATAAGACGAGAAGACCCTATGGAGCTTAAGACGCCAAGGCATATCATGTTAAACACCCCTAAACAAAGGGCCAAACCAAGTGATAACGTATGCCCTAATGTCTTTGGTTGGGGCGACCGCGGGGAAACAAAAAACCCCCACGTGGAATGGGAGCACCCCTCCTACAACCAAGAGCTGCAGCTCTAATAAACAGAATTTCTGACCAACAAGATCCGGCAACGCCGATCAACGGACCGAGTTACCCTAGGGATAACAGCGCAATCCCCTTTAAGAGCCCATATCGACAAGGGGGTTTACGACCTCGATGTTGGATCAGGACATCCTAATGGTGCAGCCGCTATTAAGGGTTCGTTTGTTCAACGATTAAAGTCCTACGTGATCTGAG

>Animalia;Chordata;Actinopterygii;Scombriformes;Gempylidae;Ruvettus;pretiosus
AGAGGTCCAGCCTGCCCTGTGACTATATGTTTAACGGCCGCGGTATTTTAACCGTGCGAAGGTAGCGCAATCACTTGTCTTTTAAATGGAGACCTGTATGAATGGCATAACGAGGGCTTAACTGTCTCCTTTTTCAAGTCAATGAAATTGATCTCCCCGTGCAGAAGCGGGGATACACCCATAAGACGAGAAGACCCTATGGAGCTTAAGACGCCAAGGCATATCATGTTAAACACCCCTAAACAAAGGGCCAAACCAAGTGATAACGTATGCCCTAATGTCTTTGGTTGGGGCGACCGCGGGGAAACAAAAAACCCCCACGTGGAATGGGAGCACCCCTCCTACAACCAAGAGCTGCAGCTCTAATAAACAGAATTTCTGACCAACAAGATCCGGCAACGCCGATCAACGGACCGAGTTACCCTAGGGATAACAGCGCAATCCCCTTTAAGAGCCCATATCGACAAGGGGGTTTACGACCTCGATGTTGGATCAGGACATCCTAATGGTGCAGCCGCTATTAAGGGTTCGTTTGTTCAACGATTAAAGTCCTACGTGATCTGAG

>Animalia;Chordata;Actinopterygii;Istiophoriformes;Xiphiidae;Xiphias;gladius
CAAGATAGAGGTCCGCCTGCCCAGTGACATCTAGTTCAACGGCCGCGGTATTTTGACCGTGCAAAGGTAGCGTAATCACTTGTCTTTTAAATGAAGACCTGTATGAATGGCATAACGAGGGCTTAGCTGTCTCCTCTTTCCAGTCAATGAAATTGATCTCCCCGTGCAGAAGCGGGGATATAACCATAAGACGAGAAGACCCTATGGAGCTTTAGACGTCAAAGCAGATCATGTTAAACACCCCCAAATAAGGGACCAAACTAAATGACCCCTGCTTTAATGTCTTCGGTTGGGGCGACCATGGGGAAATAAAAAACCCCCACGCGGACTGGGAGCACTAAACCCCTTCTTTACCTCTCCTCCCACAACTAAGAGCTACAGCTCTAACTAACAGAATATCTGACCAATC

>Animalia;Chordata;Actinopterygii;Istiophoriformes;Xiphiidae;Xiphias;gladius
CCCTGTGGAGCTTTAGACATCAAAGCAGATCATGTTAAACACCCCCAAATAAGGGACCAAACTAAATGACCCCTGCTTTAATGTCTTCGGTTGGGGCGACCATGGGGAAATAAAAAACCCCCACGCGGACTGGGAGCACTAAACCCCTTCTTTACCTCTCCTCCCACAACTAAGAGCTACAGCTCTAACTAACAGAATATCTGACCAATCAAGATCCGGCAATGCCGATCAACGGACCAAGTTACCCTAGGGATAACAGCGCAATCCCCTTTTAGAGCCCATATCGACAAGGGGGTTTACGACCTCGATGTTGGA

>Animalia;Chordata;Actinopterygii;Istiophoriformes;Xiphiidae;Xiphias;gladius
CTGACCGTGCAAAGGTAGCGTAATCACTTGTCTTTTAAATGAAGACCTGGTATGAATGGCATAACGAGGGCTTAGCTGTCTCCTCTTTCCAGTCAATGAAATTGATCTCCCCGTGCAGAAGCGGGGATATAACCATAAGACGAGAAGACCCTATGGAGCTTTAGACGTCAAAGCAGATCATGTTAAACACCCCCAAATAAGGGACCAAACTAAATGACCCCTGCTTTAATGTCTTCGGTTGGGGCGACCATGGGGAAATAAAAAACCCCCACGCGGACTGGGAGCACTAAACCCCTTCTTTACCTCTCCTCCCACAACTAAGAGCTACAGCTCTAACTAACAGAATATCTGACCAATCATGATCCGGCAATGCCGATCAACGGACCAAGTTACCCTAGGGATAACAGCGCAATCCCCTTTTAGAGCCCATATCGACAAGGGGGTTTACGACCTCGATGTTGGATACAGGACATCCTAATGGTGCAGCCGCTATTAAGGGTTCGTTGGTTCAACGATAATGTCCTACGTGATCTGAGTTCAGACCGGAG

>Animalia;Chordata;Actinopterygii;Istiophoriformes;Xiphiidae;Xiphias;gladius
CGCCTCTTGCAAAACCAAAGAATAAGAGGTCCCGCCTGCCCAGTGACAATCTAGTTCAACGGCCGCGGTATTTTGACCGTGCAAAGGTAGCGTAATCACTTGTCTTTTAAATGAAGACCTGTATGAATGGCATAACGAGGGCTTAGCTGTCTCCTCTTTCCAGTCAATGAAATTGATCTCCCCGTGCAGAAGCGGGGATATAACCATAAGACGAGAAGACCCTATGGAGCTTTAGACATCAAAGCAGATCATGTTAAACACCCCCAAATAAGGGACCAAACTAAATGACCCCTGCTTTAATGTCTTCGGTTGGGGCGACCATGGGGAAATAAAAAACCCCCACGCGGACTGGGAGCACTAAACCCCTTCTTTACCTCTCCTCCCACAACTAAGAGCTACAGCTCTAACTAACAGAATATCTGACCAATCAAGATCCGGCAATGCCGATCAACGGACCAAGTTACCCTAGGGATAACAGCGCAATCCCCTTTTAGAGCCCATATCGACAAGGGGGTTTACGACCTCGATGTTGGATCAGGACATCCTAATGGTGCAGCCGCTATTAAGGGTTCGTTTGTTCAACGATTAAAGTCCT

>Animalia;Chordata;Actinopterygii;Istiophoriformes;Xiphiidae;Xiphias;gladius
CGCCTCTTGCAAAACCAAAGAATAAGAGGTCCCGCCTGCCCAGTGACAATCTAGTTCAACGGCCGCGGTATTTTGACCGTGCAAAGGTAGCGTAATCACTTGTCTTTTAAATGAAGACCTGTATGAATGGCATAACGAGGGCTTAGCTGTCTCCTCTTTCCAGTCAATGAAATTGATCTCCCCGTGCAGAAGCGGGGATATAACCATAAGACGAGAAGACCCTATGGAGCTTTAGACGTCAAAGCAGATCATGTTAAACACCCCCAAATAAGGGACCAAACTAAATGACCCCTGCTTTAATGTCTTCGGTTGGGGCGACCATGGGGAAATAAAAAACCCCCACGCGGACTGGGAGCACTAAACCCCTTCTTTACCTCTCCTCCCACAACTAAGAGCTACAGCTCTAACTAACAGAATATCTGACCAATCAAGATCCGGCAATGCCGATCAACGGACCAAGTTACCCTAGGGATAACAGCGCAATCCCCTTTTAGAGCCCATATCGACAAGGGGGTTTACGACCTCGATGTTGGATCAGGACATCCTAATGGTGCAGCCGCTATTAAGGGTTCGTTTGTTCAACGATTAAAGTCCT

>Animalia;Chordata;Actinopterygii;Istiophoriformes;Xiphiidae;Xiphias;gladius
CGCCTCTTGCAAAACCAAAGAATAAGAGGTCCCGCCTGCCCAGTGACAATCTAGTTCAACGGCCGCGGTATTTTGACCGTGCAAAGGTAGCGTAATCACTTGTCTTTTAAATGAAGACCTGTATGAATGGCATAACGAGGGCTTAGCTGTCTCCTCTTTCCAGTCAATGAAATTGATCTCCCCGTGCAGAAGCGGGGATATAACCATAAGACGAGAAGACCCTATGGAGCTTTAGACGTCAAAGCAGATCATGTTAAACACCCCCAAATAAGGGACCAAACTAAATGACCCCTGCTTTAATGTCTTCGGTTGGGGCGACCATGGGGAAATAAAAAACCCCCACGCGGACTGGGAGCACTAATCCCCTTCTTTACCTCTCCTCCCACAACTAAGAGCTACAGCTCTAACTAACAGAATATCTGACCAATCATGATCCGGCAATGCCGATCAACGGACCAAGTTACCCTAGGGATAACAGCGCAATCCCCTTTTAGAGCCCATATCGACAAGGGGGTTTACGACCTCGATGTTGGATCAGGACATCCTAATGGTGCAGCCGCTATTAAGGGTTCGTTTGTTCAACGATTAAAGTCCT

>Animalia;Chordata;Actinopterygii;Istiophoriformes;Xiphiidae;Xiphias;gladius
TAAGAGGTCCCGCCTGCCCAGTGACAATCTAGTTCAACGGCCGCGGTATTTTGACCGTGCAAAGGTAGCGTAATCACTTGTCTTTTAAATGAAGACCTGTATGAATGGCATAACGAGGGCTTAGCTGTCTCCTCTTTCCAGTCAATGAAATTGATCTCCCCGTGCAGAAGCGGGGATATAACCATAAGACGAGAAGACCCTATGGAGCTTTAGACGTCAAAGCAGATCATGTTAAACACCCCCAAATAAGGGACCAAACTAAATGACCCCTGCTTTAATGTCTTCGGTTGGGGCGACCATGGGGAAATAAAAAACCCCCACGCGGACTGGGAGCACTAAACCCCTTCTTTACCTCTCCTCCCACAACTAAGAGCTACAGCTCTAACTAACAGAATATCTGACCAATCATGATCCGGCAATGCCGATCAACGGACCAAGTTACCCTAGGGATAACAGCGCAATCCCCTTTTAGAGCCCATATCGACAAGGGGGTTTACGACCTCGATGTTGGATCAGGACATCCTAATGGTGCAGCCGCTATTAAGGGTTCGTTTGTTCAACGATTAAAGTCCTACGTGATCTGAGTTCAGACCGGA

>Animalia;Chordata;Actinopterygii;Istiophoriformes;Xiphiidae;Xiphias;gladius
TAAGAGGTCCCGCCTGCCCAGTGACAATCTAGTTCAACGGCCGCGGTATTTTGACCGTGCAAAGGTAGCGTAATCACTTGTCTTTTAAATGAAGACCTGTATGAATGGCATAACGAGGGCTTAGCTGTCTCCTCTTTCCAGTCAATGAAATTGATCTCCCCGTGCAGAAGCGGGGATATAACCATAAGACGAGAAGACCCTATGGAGCTTTAGACGTCAAAGCAGATCATGTTAAACACCCCCAAATAAGGGACCAAACTAAATGACCCCTGCTTTAATGTCTTCGGTTGGGGCGACCATGGGGAAATAAAAAACCCCCACGCGGACTGGGAGCACTAAACCCCTTCTTTACCTCTCCTCCCACAACTAAGAGCTACAGCTCTAACTAACAGAATATCTGACCAATCATGATCCGGCAATGCCGATCAACGGACCAAGTTACCCTAGGGATAACAGCGCAATCCCCTTTTAGAGCCCATATCGACAAGGGGGTTTACGACCTCGATGTTGGATCAGGACATCCTAATGGTGCAGCCGCTATTAAGGGTTCGTTTGTTCAACGATTAAAGTCCTACGTGATCTGAGTTCAGACCGGA

>Animalia;Chordata;Actinopterygii;Istiophoriformes;Xiphiidae;Xiphias;gladius
TAAGAGGTCCCGCCTGCCCAGTGACAATCTAGTTCAACGGCCGCGGTATTTTGACCGTGCAAAGGTAGCGTAATCACTTGTCTTTTAAATGAAGACCTGTATGAATGGCATAACGAGGGCTTAGCTGTCTCCTCTTTCCAGTCAATGAAATTGATCTCCCCGTGCAGAAGCGGGGATATAACCATAAGACGAGAAGACCCTATGGAGCTTTAGACGTCAAAGCAGATCATGTTAAACACCCCCAAATAAGGGACCAAACTAAATGACCCCTGCTTTAATGTCTTCGGTTGGGGCGACCATGGGGAAATAAAAAACCCCCACGCGGACTGGGAGCACTAAACCCCTTCTTTACCTCTCCTCCCACAACTAAGAGCTACAGCTCTAACTAACAGAATATCTGACCAATCATGATCCGGCAATGCCGATCAACGGACCAAGTTACCCTAGGGATAACAGCGCAATCCCCTTTTAGAGCCCATATCGACAAGGGGGTTTACGACCTCGATGTTGGATCAGGACATCCTAATGGTGCAGCCGCTATTAAGGGTTCGTTTGTTCAACGATTAAAGTCCTACGTGATCTGAGTTCAGACCGGA

>Animalia;Chordata;Actinopterygii;Istiophoriformes;Xiphiidae;Xiphias;gladius
AGGTCCCGCCTGCCCAGTGACAATCTAGTTCAACGGCCGCGGTATTTTGACCGTGCAAAGGTAGCGTAATCACTTGTCTTTTAAATGAAGACCTGTATGAATGGCATAACGAGGGCTTAGCTGTCTCCTCTTTCCAGTCAATGAAATTGATCTCCCCGTGCAGAAGCGGGGATATAACCATAAGACGAGAAGACCCTATGGAGCTTTAGACGTCAAAGCAGATCATGTTAAACACCCCCAAATAAGGGACCAAACTAAATGACCCCTGCTTTAATGTCTTCGGTTGGGGCGACCATGGGGAAATAAAAAACCCCCACGCGGACTGGGAGCACTAAACCCCTTCTTTACCCCTCCTCCCACAACTAAGAGCTACAGCTCTAACTAACAGAATATCTGACCAATCATGATCCGGCAATGCCGATCAACGGACCAAGTTACCCTAGGGATAACAGCGCAATCCCCTTTTAGAGCCCATATCGACAAGGGGGTTTACGACCTCGATGTTGGATCAGGACATCCTAATGGTGCAGCCGCTATTAAGGGTTCGTTTGTTCAACGATTAAAGTCCTACGTGATCTGAGTTCAGACCGGA

>Animalia;Chordata;Actinopterygii;Istiophoriformes;Xiphiidae;Xiphias;gladius
CGCCTGTTTATCAAAAACATCTGCATCTGCAAAACCAAAGGGTAAGAGGTCCCGCCTGCCTAGTGACAATCTAGTTCCAAACGGCCGCGGTATTTTGACCGTGCAAAGGTAGCGTAATCACTTGTCTTTTAAATGAAGACCTGTATGAATGGCATAACGAGGGCTTAGCTGTCTCCTCTTTCCAGTCAATGAAATTGATCTCCCCGTGCAGAAGCGGGGATATAACCATAAGACGAGAAGACCCTATGGAGCTTTAGACGTCAAAGCAGATCATGTTAAACACCCCCAAATAAGGGACCAAACTAAATGACCCCTGCTTTAATGTCTTCGGTTGGGGCGACCATGGGGAAATAAAAAACCCCCACGCGGACTGGGAGCACTAAACCCCTTCTTTACCTCTCCTCCCACAACTAAGAGCTACAGCTCTAACTAACAGAATATCTGACCAATCATGATCCGGCAATGCCGATCAACGGACCAAGTTACCCTAGGGATAACAGCGCAATCCCCTTTTAGAGCCCATATCGACAAGGGGGTTTACTACCTCGATGTTGGATCAGGACATCCTAATGGTGCAGCCGCTATTAAGGGTTCGTTTGTTCAACGATTAAAGTCCTACGTGATCTGAGTTCAGACCGG

>Animalia;Chordata;Actinopterygii;Istiophoriformes;Xiphiidae;Xiphias;gladius
ATAAGAGGTCCCGCCTGCCCAGTGACAATCTAGTTCAACGGCCGCGGTATTTTGACCGTGCAAAGGTAGCGTAATCACTTGTCTTTTAAATGAAGACCTGTATGAATGGCATAACGAGGGCTTAGCTGTCTCCTCTTTCCAGTCAATGAAATTGATCTCCCCGTGCAGAAGCGGGGATATAACCATAAGACGAGAAGACCCTATGGAGCTTTAGACGTCAAAGCAGATCATGTTAAACACCCCCAAATAAGGGACCAAACTAAATGACCCCTGCTTTAATGTCTTCGGTTGGGGCGACCATGGGGAAATAAAAAACCCCCACGCGGACTGGGAGCACTAAACCCCTTCTTTACCTCTCCTCCCACAACTAAGAGCTACAGCTCTAACTAACAGAATATCTGACCAATCAAGATCCGGCAATGCCGATCAACGGACCAAGTTACCCTAGGGATAACAGCGCAATCCCCTTTTAGAGCCCATATCGACAAGGGGGTTTACGACCTCGATGTTGGATCAGGACATCCTAATGGTGCAGCCGCTATTAAGGGTTCGTTTGTTCAACGATTAAAGTCC

>Animalia;Chordata;Actinopterygii;Istiophoriformes;Xiphiidae;Xiphias;gladius
ATAAGAGGTCCCGCCTGCCCAGTGACAATCTAGTTCAACGGCCGCGGTATTTTGACCGTGCAAAGGTAGCGTAATCACTTGTCTTTTAAATGAAGACCTGTATGAATGGCATAACGAGGGCTTAGCTGTCTCCTCTTTCCAGTCAATGAAATTGATCTCCCCGTGCAGAAGCGGGGATATAACCATAAGACGAGAAGACCCTATGGAGCTTTAGACGTCAAAGCAGATCATGTTAAACACCCCCAAATAAGGGACCAAACTAAATGACCCCTGCTTTAATGTCTTCGGTTGGGGCGACCATGGGGAAATAAAAAACCCCCACGCGGACTGGGAGCACTAAACCCCTTCTTTACCTCTCCTCCCACAACTAAGAGCTACAGCTCTAACTAACAGAATATCTGACCAATCAAGATCCGGCAATGCCGATCAACGGACCAAGTTACCCTAGGGATAACAGCGCAATCCCCTTTTAGAGCCCATATCGACAAGGGGGTTTACGACCTCGATGTTGGATCAGGACATCCTAATGGTGCAGCCGCTATTAAGGGTTCGTTTGTTCAACGATTAAAGTCC

>Animalia;Chordata;Actinopterygii;Istiophoriformes;Xiphiidae;Xiphias;gladius
ATGAAGACCTGTATGAATGGCATAACGAGGGCTTAGCTGTCTCCTCTTTCCAGTCAATGAAATTGATCTCCCCGTGCAGAAGCGGGGATATAACCATAAGACGAGAAGACCCTATGGAGCTTTAGACGTCAAAGCAGATCATGTTAAACACCCCCAAATAAGGGACCAAACTAAATGACCCCTGCTTTAATGTC

>Animalia;Chordata;Actinopterygii;Scombriformes;Scombridae;Acanthocybium;solandri
CAAATCAAGAATAGAGGTCAGCCTGCCCTGTGACTATATGTTTAACGGCCGCGGTATTTTAACCGTGCGAAGGTAGCGCAATCACTTGTCTTTTAAATGGAGACCTGTATGAATGGCATTACGAGGGCTTAACTGTCTCCTTTTTCAAGTCAGTGAAATTGATCTCCCCGTGCAGAAGCGGGGATAAACCCATAAGACGAGAAGACCCTATGGAGCTTTAGACACTAAAGCATGTCATGTTAAACACCCCTAAATAAAGGGCCAAACCAAATGAATTATGCCCGTATGTCTTTGGTTGGGGCGACCGCGGGGAAATAAAAAACCCCCACGTGGAATGGGAGTACTACTTCCTACAACTAAGAGCTGCAGCTCTAATGAACAGAATTTCTGACCAATAAGATCCGGCAATGCCGATCAACGGACCGAGTTACCCTAGGGATAACAGCGCAATCCCCTTTTAGAGCCCATATCGACAAGGGGGTTTACGACCTCGATGTTGGATCAGGACATCCTAATGGTGCAGCCGCTGTTAAGGGTTCGTTTGTTCAACGATTAAAGTCCTACGTGATCTGAGTC

>Animalia;Chordata;Actinopterygii;Scombriformes;Scombridae;Acanthocybium;solandri
CAAATCAAGAATAGAGGTCAGCCTGCCCTGTGACTATATGTTTAACGGCCGCGGTATTTTAACCGTGCGAAGGTAGCGCAATCACTTGTCTTTTAAATGGAGACCTGTATGAATGGCATTACGAGGGCTTAACTGTCTCCTTTTTCAAGTCAGTGAAATTGATCTCCCCGTGCAGAAGCGGGGATAAACCCATAAGACGAGAAGACCCTATGGAGCTTTAGACACTAAAGCATGTCATGTTAAACACCCCTAAATAAAGGGCCAAACCAAATGAATTATGCCCGTATGTCTTTGGTTGGGGCGACCGCGGGGAAATAAAAAACCCCCACGTGGAATGGGAGTACTACTTCCTACAACTAAGAGCTGCAGCTCTAATGAACAGAATTTCTGACCAATAAGATCCGGCAATGCCGATCAACGGACCGAGTTACCCTAGGGATAACAGCGCAATCCCCTTTTAGAGCCCATATCGACAAGGGGGTTTACGACCTCGATGTTGGATCAGGACATCCTAATGGTGCAGCCGCTGTTAAGGGTTCGTTTGTTCAACGATTAAAGTCCTACGTGATCTGAGTC

>Animalia;Chordata;Actinopterygii;Atheriniformes;Atherinidae;Atherinason;hepsetoides
GAGGTCCCGCCTGCCCTGTGACTATAAGTTTAACGGCCGCGGTATTTTGACCGTGCAAAGGTAGCGCAATCACTTGTCTTTCAAATGAAGACCTGTATGAATGGCACGACGAGGGCTTTACTGTCTCCTTCCCCCAGTCAATGAAATTGATCTCCCCGTGCAGAAGCGGGGATTATACCATAAGACGAGAAGACCCTATGGAGCTTTAGACTTAAGGCAGACCATGTTAATAACCCCAAGTTAAAGGGAAAAACTAATTGGCCCCTGTCTCCATGTCTTTGGTTGGGGCGACCGCGGGGAAAGCAAAACCCCCATGTGGATTAGGAGAACCCTCCTACAGCCAAGAGCTACAGCTCTAAGCAACAGAACATCTGACCATCAAGATCCGGCCCATGGCCGATCAACGGAACCAGTTACCCTAGGGATAACAGCGCAATCCTCTTTTAGAGCCCATATCGACAAGGGGGTTTACGACCTCGATGTTGGATCAGGACATCCTATTGGTGCAGCCGCTATTAAGGGTTCGTTTGTTCAACGATTAAAGTCCT

>Animalia;Chordata;Chondrichthyes;Lamniformes;Lamnidae;Isurus;oxyrinchus
CGCCTCTTGAAAGCCCATAAGAGGTCCCGCCTGCCCTGTGACAATGTTTAACGGCCGCGGTATTCTGACCGTGCAAAGGTAGCGTAATCACTTGTCTTTTAAATGAAGACCCGTATGAAAGGCATCACGAGAGTTCAACTGTCTCTACTTTCCAATCAATGAAATTGATCCACCCGTGCAGAAGCGGGTATAAACACATCAGACGAGAAGACCCTATGGAGCTTCAAACACATGAATTAATTATGTAGACTAACTGCTCCACGGACATAAATAAAAATACAACACTTTTAATTTAACTGTTTTGGTTGGGGTGACCGAGGGGAAAAATCAATCCCCCTTATCGACCGAGTGTTCTCAAGCACTTAAAAATTAGAATTACAATTCTAATTAGTAAAATATTTACCGAAAAATGACCCAGAATTTTCTGATCAATGAACCAAGTTACCCTAGGGATAACAGCGCAATCCTTTCCTAGAGTCCCTATCGACGAAAGGGTTTACGACCTCGATGTTGGATCAGGACATCCTAATGATGTAGCCGTTATTAAGGGTTCGTTTGTTCAACGATTAACAGTCCT

>Animalia;Chordata;Actinopterygii;Scombriformes;Gempylidae;Lepidocybium;flavobrunneum
GAGGTCTGGCCTGCCCTGTGACTATATGTTTAACGGCCGCGGTATTTTGACCGTGCGAAGGTAGCGCAATCATTTGTCTTTTAAATGAGGACCGGTATGAAAGGCACAACGAGGGCTCAACTGTCTCCTCTTTCTAGTCAATGAAATTGATCTCCCCGTGCAAAAGCGGGGATACCCCCATAAGACGAGAAGACCCTGTGGAGCTTTAGGCACAAGGCATATCATGTTAAACACCCCTGAACAAAGGGCTGAACTAAATGAACCCTGCCCTCATGCCTTAGGTTGGGGCGACCATGGGGAAGCAAGCAACCCCCACGTGGAATGGGAACACTTCTTTTTTTCTCCCTCCTACAAGCAAGAGCTGCAGCTCTAGCAAACAGAATTTCTGACCAAACTAAAGATCCGGCAACGCCGATCAACGGACCAAGTTACCCCAGGGATAACAGCGCAATCCCCTTTTAGAGCCCATATCGACAAGGGGGTTTACGACCTCGATGTTGGATCAGGACATCCTAATGGTGTAACCGCTATAAAGGGTTCGTTTGTTCAACGATTAAAGTCCTACGTGATCTGA

>Animalia;Chordata;Actinopterygii;Scombriformes;Gempylidae;Lepidocybium;flavobrunneum
GAGGTCTGGCCTGCCCTGTGACTATATGTTTAACGGCCGCGGTATTTTGACCGTGCGAAGGTAGCGCAATCATTTGTCTTTTAAATGAGGACCGGTATGAAAGGCACAACGAGGGCTCAACTGTCTCCTCTTTCTAGTCAATGAAATTGATCTCCCCGTGCAAAAGCGGGGATACCCCCATAAGACGAGAAGACCCTGTGGAGCTTTAGGCACAAGGCATATCATGTTAAACACCCCTGAACAAAGGGCTGAACTAAATGAACCCTGCCCTCATGCCTTAGGTTGGGGCGACCATGGGGAAGCAAGCAACCCCCACGTGGAATGGGAACACTTCTTTTTTTCTCCCTCCTACAAGCAAGAGCTGCAGCTCTAGCAAACAGAATTTCTGACCAAACTAAAGATCCGGCAACGCCGATCAACGGACCAAGTTACCCCAGGGATAACAGCGCAATCCCCTTTTAGAGCCCATATCGACAAGGGGGTTTACGACCTCGATGTTGGATCAGGACATCCTAATGGTGTAACCGCTATAAAGGGTTCGTTTGTTCAACGATTAAAGTCCTACGTGATCTGAGTTC

>Animalia;Chordata;Actinopterygii;Scombriformes;Gempylidae;Lepidocybium;flavobrunneum
GAGGTCTGGCCTGCCCTGTGACTATATGTTTAACGGCCGCGGTATTTTGACCGTGCGAAGGTAGCGCAATCATTTGTCTTTTAAATGAGGACCGGTATGAAAGGCACAACGAGGGCTCAACTGTCTCCTCTTTCTAGTCAATGAAATTGATCTCCCCGTGCAAAAGCGGGGATACCCCCATAAGACGAGAAGACCCTGTGGAGCTTTAGGCACAAGGCATATCATGTTAAACACCCCTGAACAAAGGGCTGAACTAAATGAACCCTGCCCTCATGCCTTAGGTTGGGGCGACCATGGGGAAGCAAGCAACCCCCACGTGGAATGGGAACACTTCTTTTTTTCTCCCTCCTACAAGCAAGAGCTGCAGCTCTAGCAAACAGAATTTCTGACCAAACTAAAGATCCGGCAACGCCGATCAACGGACCAAGTTACCCCAGGGATAACAGCGCAATCCCCTTTTAGAGCCCATATCGACAAGGGGGTTTACGACCTCGATGTTGGATCAGGACATCCTAATGGTGTAACCGCTATAAAGGGTTCGTTTGTTCAACGATTAAAGTCCTACGTGATCTGAGTTC

>Animalia;Chordata;Actinopterygii;Scombriformes;Gempylidae;Lepidocybium;flavobrunneum
GAGGTCTGGCCTGCCCTGTGACTATATGTTTAACGGCCGCGGTATTTTGACCGTGCGAAGGTAGCGCAATCATTTGTCTTTTAAATGAGGACCGGTATGAAAGGCACAACGAGGGCTCAACTGTCTCCTCTTTCTAGTCAATGAAATTGATCTCCCCGTGCAAAAGCGGGGATACCCCCATAAGACGAGAAGACCCTGTGGAGCTTTAGGCACAAGGCATATCATGTTAAACACCCCTGAACAAAGGGCTGAACTAAATGAACCCTGCCCTCATGCCTTAGGTTGGGGCGACCATGGGGAAGCAAGCAACCCCCACGTGGAATGGGAACACTTCTTTTTTTCTCCCTCCTACAAGCAAGAGCTGCAGCTCTAGCAAACAGAATTTCTGACCAAACTAAAGATCCGGCAACGCCGATCAACGGACCAAGTTACCCCAGGGATAACAGCGCAATCCCCTTTTAGAGCCCATATCGACAAGGGGGTTTACGACCTCGATGTTGGATCAGGACATCCTAATGGTGTAACCGCTATAAAGGGTTCGTTTGTTCAACGATTAAAGTCCTACGTGATCTGAGTTC

>Animalia;Chordata;Actinopterygii;Scombriformes;Gempylidae;Lepidocybium;flavobrunneum
GAGGTCTGGCCTGCCCTGTGACTATATGTTTAACGGCCGCGGTATTTTGACCGTGCGAAGGTAGCGCAATCATTTGTCTTTTAAATGAGGACCGGTATGAAAGGCACAACGAGGGCTCAACTGTCTCCTCTTTCTAGTCAATGAAATTGATCTCCCCGTGCAAAAGCGGGGATACCCCCATAAGACGAGAAGACCCTGTGGAGCTTTAGGCACAAGGCATATCATGTTAAACACCCCTGAACAAAGGGCTGAACTAAATGAACCCTGCCCTCATGCCTTAGGTTGGGGCGACCATGGGGAAGCAAGCAACCCCCACGTGGAATGGGAACACTTCTTTTTTTCTCCCTCCTACAAGCAAGAGCTGCAGCTCTAGCAAACAGAATTTCTGACCAAACTAAAGATCCGGCAACGCCGATCAACGGACCAAGTTACCCCAGGGATAACAGCGCAATCCCCTTTTAGAGCCCATATCGACAAGGGGGTTTACGACCTCGATGTTGGATCAGGACATCCTAATGGTGTAACCGCTATAAAGGGTTCGTTTGTTCAACGATTAAAGTCCTACGTGATCTGAGTTC

>Animalia;Chordata;Actinopterygii;Scombriformes;Gempylidae;Lepidocybium;flavobrunneum
GAGGTCTGGCCTGCCCTGTGACTATATGTTTAACGGCCGCGGTATTTTGACCGTGCGAAGGTAGCGCAATCATTTGTCTTTTAAATGAGGACCGGTATGAAAGGCACAACGAGGGCTCAACTGTCTCCTCTTTCTAGTCAATGAAATTGATCTCCCCGTGCAAAAGCGGGGATACCCCCATAAGACGAGAAGACCCTGTGGAGCTTTAGGCACAAGGCATATCATGTTAAACACCCCTGAACAAAGGGCTGAACTAAATGAACCCTGCCCTCATGCCTTAGGTTGGGGCGACCATGGGGAAACAAGCAACCCCCACGTGGAATGGGAACACTTCTTTTTTTCTCCCTCCTACAAGCAAGAGCTGCAGCTCTAGCAAACAGAATTTCTGACCAAACTAAAGATCCGGCAACGCCGATCAACGGACCAAGTTACCCCAGGGATAACAGCGCAATCCCCTTTTAGAGCCCATATCGACAAGGGGGTTTACGACCTCGATGTTGGATCAGGACATCCTAATGGTGTAACCGCTATAAAGGGTTCGTTTGTTCAACGATTAAAGTCCTACGTGATCTGAGTTC

>Animalia;Chordata;Actinopterygii;Istiophoriformes;Istiophoridae;Tetrapturus;angustirostris
AGGTCCCGCCTGCCCAGTGACAACTAGTTCAACGGCCGCGGTATTTTGACCGTGCAAAGGTAGCGTAATCACTTGTCTTTTAAATGAAGACCTGTATGAATGGCATAACGAGGGCTTAGCTGTCTCCTCTATCCAGTCAATGAAATTGATCTCCCCGTGCAGAAGCGGGGGTAAAACCATAAGACGAGAAGACCCTATGGAGCTTTAGACACTAAAGCAGATCACGTTAAACAACTCCCAATAAAGAACAAAACTGAATGAGTCCTGCTTAAATGTCTTCGGTTGGGGCGACCATGGGGAAATAAAAAACCCCCACGTGGACTGGGAGCACCTTCCCCCTCTTCCTTCCTCCCAAAACTAAGAGCTACCGCTCTAATTAACAGAAATTCTGACCAAAAATGATCCGGCAACGCCGATCAACGGACCAAGTTACCCTAGGGATAACAGCGCAATCCCCTTTTAGAGCCCATATCGACAAGGGGGTTTACGACCTCGATGTTGGATCAGGACATCCTAATGGTGCAGCCGCTATTAAGGGTTCGTTTGTTCAACGATTAAAGTCCTACGTGATCTGAGTTCAGACCGG

>Animalia;Chordata;Actinopterygii;Istiophoriformes;Istiophoridae;Tetrapturus;angustirostris
AGGTCCCGCCTGCCCAGTGACAACTAGTTCAACGGCCGCGGTATTTTGACCGTGCAAAGGTAGCGTAATCACTTGTCTTTTAAATGAAGACCTGTATGAATGGCATAACGAGGGCTTAGCTGTCTCCTCTATCCAGTCAATGAAATTGATCTCCCCGTGCAGAAGCGGGGGTAAAACCATAAGACGAGAAGACCCTATGGAGCTTTAGACACTAAAGCAGATCACGTTAAACAACTCCCAATAAAGAACAAAACTGAATGAGTCCTGCTTAAATGTCTTCGGTTGGGGCGACCATGGGGAAATAAAAAACCCCCACGTGGACTGGGAGCACCTTCCCCCTCTTCCTTCCTCCCAAAACTAAGAGCTACCGCTCTAATTAACAGAAATTCTGACCAAAAATGATCCGGCAACGCCGATCAACGGACCAAGTTACCCTAGGGATAACAGCGCAATCCCCTTTTAGAGCCCATATCGACAAGGGGGTTTACGACCTCGATGTTGGATCAGGACATCCTAATGGTGCAGCCGCTATTAAGGGTTCGTTTGTTCAACGATTAAAGTCCTACGTGATCTGAGTTCAGACCGGA

>Animalia;Chordata;Actinopterygii;Istiophoriformes;Istiophoridae;Tetrapturus;angustirostris
ATAAGAGGTCCCGCCTGCCCAGTGACAACTAGTTCAACGGCCGCGGTATTTTGACCGTGCAAAGGTAGCGTAATCACTTGTCTTTTAAATGAAGACCTGTATGAATGGCATAACGAGGGCTTAGCTGTCTCCTCTATCCAGTCAATGAAATTGATCTCCCCGTGCAGAAGCGGGGGTAAAACCATAAGACGAGAAGACCCTATGGAGCTTTAGACACTAAAGCAGATCACGTTAAACAACTCCCAATAAAGAACAAAACTGAATGAGTCCTGCTTAAATGTCTTCGGTTGGGGCGACCATGGGGAAATAAAAAACCCCCACGTGGACTGGGAGCACCTTCCCCCTCTTCCTTCCTCCCAAAACTAAGAGCTACCGCTCTAATTAACAGAAATTCTGACCAAAAATGATCCGGCAACGCCGATCAACGGACCAAGTTACCCTAGGGATAACAGCGCAATCCCCTTTTAGAGCCCATATCGACAAGGGGGTTTACGACCTCGATGTTGGATCAGGACATCCTAATGGTGCAGCCGCTATTAAGGGTTCGTTTGTTCAACGATTAAAGTCCTACGTGATCT

>Animalia;Chordata;Actinopterygii;Istiophoriformes;Istiophoridae;Tetrapturus;angustirostris
ATAAGAGGTCCCGCCTGCCCAGTGACAACTAGTTCAACGGCCGCGGTATTTTGACCGTGCAAAGGTAGCGTAATCACTTGTCTTTTAAATGAAGACCTGTATGAATGGCATAACGAGGGCTTAGCTGTCTCCTCTATCCAGTCAATGAAATTGATCTCCCCGTGCAGAAGCGGGGGTAAAACCATAAGACGAGAAGACCCTATGGAGCTTTAGACACTAAAGCAGATCACGTTAAACAACTCCCAATAAAGAACAAAACTGAATGAGTCCTGCTTAAATGTCTTCGGTTGGGGCGACCATGGGGAAATAAAAAACCCCCACGTGGACTGGGAGCACCTTCCCCCTCTTCCTTCCTCCCAAAACTAAGAGCTACCGCTCTAATTAACAGAAATTCTGACCAAAAATGATCCGGCAACGCCGATCAACGGACCAAGTTACCCTAGGGATAACAGCGCAATCCCCTTTTAGAGCCCATATCGACAAGGGGGTTTACGACCTCGATGTTGGATCAGGACATCCTAATGGTGCAGCCGCTATTAAGGGTTCGTTTGTTCAACGATTAAAGTCCTACGTGATCT

>Animalia;Chordata;Actinopterygii;Istiophoriformes;Istiophoridae;Tetrapturus;angustirostris
ATAAGAGGTCCCGCCTGCCCAGTGACAACTAGTTCAACGGCCGCGGTATTTTGACCGTGCAAAGGTAGCGTAATCACTTGTCTTTTAAATGAAGACCTGTATGAATGGCATAACGAGGGCTTAGCTGTCTCCTCTATCCAGTCAATGAAATTGATCTCCCCGTGCAGAAGCGGGGGTAAAACCATAAGACGAGAAGACCCTATGGAGCTTTAGACACTAAAGCAGATCACGTTAAACAACTCCCAATAAAGAACAAAACTGAATGAGTCCTGCTTAAATGTCTTCGGTTGGGGCGACCATGGGGAAATAAAAAACCCCCACGTGGACTGGGAGCACCTTCCCCCTCTTCCTTCCTCCCAAAACTAAGAGCTACCGCTCTAATTAACAGAAATTCTGACCAAAAATGATCCGGCAACGCCGATCAACGGACCAAGTTACCCTAGGGATAACAGCGCAATCCCCTTTTAGAGCCCATATCGACAAGGGGGTTTACGACCTCGATGTTGGATCAGGACATCCTAATGGTGCAGCCGCTATTAAGGGTTCGTTTGTTCAACGATTAAAGTCCTACGTGATCT

>Animalia;Chordata;Actinopterygii;Carangiformes;Carangidae;Uraspis;helvola
CCCCCTGTGAGAATGCCCTTAGTGCCCTTTTAGGGGACAAGGAGCTGGTATCAGGCACACAACACATGTAGCCCACGACACCTTGCTTAGCCACACCCCCAAGGGAATCCAGCAGTGATAAATATTAAGCCATAAGTGAAAACTTGACTTAGTTAAAGCCAAGAGAGCCGGTAAAACTCGTGCCAGCCACCGCGGTTATACGAGAGGCTCAAGTTGACAGACAACGGCGTAAAGAGTGGTTAAGGAAAATATTCAACTAAAGCGGAACACCCTCATAGCTGTTATACGCTTTCGAGGACATGAACTCCAACTACGAAGGTGGCTTTACATTACCTGAACCCACGAAAGCTAAGAAACAAACTGGGATTAGATACCCCACTATGCTTAGCCTTAAACATTGATTGTTTACCACATCAAACATCCGCCTGGGAATTACGAACACTAGTTTAAAACCCAAAGGACTTGGCGGTGCTTAACATCCACCTAGAGGAGCCTGTTCTAGAACCGATAACCCCCGTTTAACCTCACCCTCCCTAGTTTTCTCCCGCCTATATACCACCGTCGCCAGCTTACCCTGTGAAGGCCTAATAGTAAGCACAATTGGCAAAACCCAAAACGTCAGGTCGAGGTGTAGTGCATGAGAGGGGAAGAAATGGGCTACATTCGCTGCTCACAGCGAATACGAATGATGCATTGAAACATGCAGCTGAAGGAGGATTTAGCAGTAAGCAGAAAGCAGAGCGTTCTGCTGAAACCGGCTCTTAAGCGCGCACACACCGCCCGTCACCCTCCCCAAGCACCTGGCCCTTAATTTTTTTAAACCCTAACAAACGCGAAGGAGAGGAAAGTCGTAACATGGTAAGCGTACCGGAAGGTGCGCTTGGTCAAATCAGGGCGTAGCTAAGATAGAAAAGCATCTCCCTTACACTGAGAAGTCATCCGTGCAAATCGGATCGCCCTGACGCCTATTAGCTAGCCCCACTAACTAAACTCAACAAACAAATATAAATTAACCCCAAAAACACTTAACCTACCCAAACAAAACATTTTCCCTCCCTAGTATGGGCGACAGAAAAGGAC

>Animalia;Chordata;Actinopterygii;Carangiformes;Carangidae;Uraspis;helvola
CCCCCTGTGAGAATGCCCTTAGTGCCCTTTTAGGGGACAAGGAGCTGGTATCAGGCACACAACTACACGTAGCCCACGACACCTTGCTTAGCCACACCCCCAAGGGAATCCAGCAGTGATAAATATTAAGCCATAAGTGAAAACTTGACTTAGTTAAAGCTAAGAGAGCCGGTAAAACTCGTGCCAGCCACCGCGGTTATACGAGAGGCTCAAGTTGACAGACAACGGCGTAAAGAGTGGTTAAGGAAAATATTCAACTAAAGCGGAACACCCTCATAGCTGTTATACGCTTTCGAGGACATGAACTCCAACTACGAAAGTGGCTTTACATTACCTGAACCCACGAAAGCTAAGAAACAAACTGGGATTAGATACCCCACTATGCTTAGCCTTAAACATTGATTGTTTACCACATCAAACATCCGCCTGGGAATTACGAACACTAGTTTAAAACCCAAAGGACTTGGCGGTGCTTAACATCCACCTAGAGGAGCCTGTTCTAGAACCGATAACCCCCGTTTAACCTCACCCTCCCTAGTTTTCTCCCGCCTATATACCACCGTCGCCAGCTTACCCTGTGAAGGTTTAATAGTAAGCACAATTGGCACAACCCAAAACGTCAGGTCGAGGTGTAGTGCATGAGAGGGGAAGAAATGGGCTACATTCGCTGCTCACAGCGAATACGAATGATGCATTGAAACATGCAGCTGAAGGAGGATTTAGCAGTAAGCAGAAAGCAGAGCGTTCTGCTGAAACCGGCTCTTAAGCGCGCACACACCGCCCGTCACCCTCCCCGAGCACCTGGCCCTTAATTTCTTAAACCCTAACAAACGCGAAGGAGAGGAAAGTCGTAACATGGTAAGCGTACCGGAAGGTGCGCTTGGTCAAATCAGAGCGTAGCTAAGACAGAAAAGCATCTCCCTTACACTGAGAAGTCATCCGTGCAAGTCGGATCGCCCTGACGCCTATTAGCTAGCCCCACTAACTAAACCCAACAAACAAACATAAACTAACCCCAAAAACACTTAATCTACACAAACAAAGCATTTTCCCTCCCTAGTATGGGCGACAGAAAAG

>Animalia;Chordata;Actinopterygii;Carangiformes;Carangidae;Uraspis;helvola
CCCCCTGTGAGAATGCCCTTAGTGCCCTTTTAGGGGACAAGGAGCTGGTATCAGGCACACAACTACACGTAGCCCACGACACCTTGCTTAGCCACACCCCCAAGGGAATCCAGCAGTGATAAATATTAAGCCATAAGTGAAAACTTGACTTAGTTAAAGCTAAGAGAGCCGGTAAAACTCGTGCCAGCCACCGCGGTTATACGAGAGGCTCAAGTTGACAGACAACGGCGTAAAGAGTGGTTAAGGAAAATATTCAACTAAAGCGGAACACCCTCATAGCTGTTATACGCTTTCGAGGACATGAACTCCAACTACGAAGGTGGCTTTACATTACCTGAACCCACGAAAGCTAAGAAACAAACTGGGATTAGATACCCCACTATGCTTAGCCTTAAACATTGATTGTTTACCACATCAAACATCCGCCTGGGAATTACGAACACTAGTTTAAAACCCAAAGGACTTGGCGGTGCTTAACATCCACCTAGAGGAGCCTGTTCTAGAACCGATAACCCCCGTTTAACCTCACCCTCCCTAGTTTTCTCCCGCCTATATACCACCGTCGCCAGCTTACCCTGTGAAGGTTTAATAGTAAGCACAATTGGCACAACCCAAAACGTCAGGTCGAGGTGTAGTGCATGAGAGGGGAAGAAATGGGCTACATTCGCTGCTCACAGCGAATACGAATGATGCATTGAAACATGCAGCTGAAGGAGGATTTAGCAGTAAGCAGAAAGCAGAGCGTTCTGCTGAAACCGGCTCTTAAGCGCGCACACACCGCCCGTCACCCTCCCCGAGCACCTGGCCCTTAATTTCTTAAACCCTAACAAACGCGAAGGAGAGGAAAGTCGTAACATGGTAAGCGTACCGGAAGGTGCGCTTGGTCAAATCAGAGCGTAGCTAAGACAGAAAAGCATCTCCCTTACACTGAGAAGTCATCCGTGCAAGTCGGATCGCCCTGACGCCTATTAGCTAGCCCCACTAACCAAACCCAACAAACAAACATAAACTAACCCCAAAAACACTTAATCTACACAAACAAAGCATTTTCCCTCCCTAGTATGGGCGACAGAAAAG

>Animalia;Chordata;Actinopterygii;Carangiformes;Carangidae;Uraspis;helvola
GTATGAATGGCATAACGAGGGCTTAACTGTCTCCTCTTTCCAGTCAATGAAATTGATCTCCCCGTGCAGAAGCGGGGATAAGCACATAAGACGAGAAGACCCTATGGAGCTTTAGACACCAAGACAGATCATGTTAAACAACCCTCATACAACGGCCCAAACTTAATGATCACCTGTCCTAATGTCTTCGGTTGGGGCGACCATGGGGTAGCACAAAACCCCCATGCGGAATAGGAGGACAACCCAATATTTTTCCTCTCCTCCCACAAGCAAGAGCCACAGCTCTAACTAGCAGAACATCTGACCTCACATGATCCGGCCCTTCGCCGATCAACGGACCAAGTTACCCTAGGGATAACAGCGCAATCCCCTTTTAGAGCCCATATCGACAAGGGGGTTTACGACCTCGATGTTGGATCAGGACATCCTAATGGTGCAGCCGCTATTAAGGGTTCGTTTGTTCAACGATTAAAGTCCTAC

>Animalia;Chordata;Actinopterygii;Carangiformes;Carangidae;Naucrates;ductor
CTTGTCTTTTAAATGGAGACCTGTATGAATGGCACCACGAGGGCTTGACTGTCTCCTTTTTCAGGTCAATGAAATTGATCTCCCCGTGCAGAAGCGGGGATGAGCCCATAAGACGAGAAGACCCTATGGAGCTTTAGACACGAAGGCAGACCATGTTAAGGACCCTTGAATAAAAGACTGAACTTAGTGGCCCCCTGTCCTAATGTCTTCGGTTGGGGCGACCATGGGGAAACAAACATCCCCCGTGCGGAATGGGAGGACCACCCTTTCTTTCTCTTCCCCCTCCTCCCACAACTAAGAGCTACAGCTCTAACTAACAGAACTTCTGACCATAAGTGATCCGGCAATGCCGATCAGCGGACCAAGTTACCCTAGGGATAACAGCGCAATCCCCTTTTAGAGCCCATATCGACAAGGGGGTTTACGACCTCGATGTTGGATCAGGACATCCTAATGGTGTAGCCGCTATTAAGGGTTCGTTTGTTCAACGATTAAAGTCCTACGTGATCT

>Animalia;Chordata;Actinopterygii;Scombriformes;Scombridae;Katsuwonus;pelamis
TCCTGGCCCTGGTGACTATATGTTTAACGGCCGCGGTATTTTAACCGTGCGAAGGTAGCGCAATCACTTGTCTTTTAAATGGAGACCTGTATGAATGGCATTACGAGGGCTTAACTGTCTCCTTTTTCAAGTCAGTGAAATTGATCTCCCCGTGCAGAAGCGGGGATACACCCATAAGACGAGAAGACCCTATGGAGCTTTAGACACCAAGGCATATCATGTTAAACACCCCTAAATAAAGGACCAAACCAAATGAATTATGCCCCCATGTCTTTGGTTGGGGCGACCGCGGGGAAATAAAAAACCCCCACGTGGAATGGGAGTACTACCTCCTACAACCAAGAGCTGCAGCTCTAATTAACAGAATTTCTGACCAATAAGATCCGGCAACGCCGATCAACGGACCGAGTTACCCTAGGGATAACAGCGCAATCCCCTTTTAGAGCCCATATCGACAAGGGGGTTTACGACCTCGATGTTGGATCAGGACATCCTAATGGTGCAGCCGCTGTTAAGGGTTCGTTTGTTCAACGATTAAAGTCCTACGTGATCTGAGTTCCAGACCGGACG

>Animalia;Chordata;Actinopterygii;Scombriformes;Scombridae;Katsuwonus;pelamis
AGAATAAGAGGTCCAGCCTGCCCTGTGACTATATGTTTAACGGCCGCGGTATTTTAACCGTGCGAAGGTAGCGCAATCACTTGTCTTTTAAATGGAGACCTGTATGAATGGCATTACGAGGGCTTAACTGTCTCCTTTTTCAAGTCAGTGAAATTGATCTCCCCGTGCAGAAGCGGGGATACACCCATAAGACGAGAAGACCCTATGGAGCTTTAGACACCAAGGCATATCATGTTAAACACCCCTAAATAAAGGACCAAACCAAATGAACTATGCCCCCATGTCTTTGGTTGGGGCGACCGCGGGGAAATAAAAAACCCCCACGTGGAATGGGAGTACTACCTCCTACAACCAAGAGCTGCAGCTCTAATTAACAGAATTTCTGACCAATAAGATCCGGCAACGCCGATCAACGGACCGAGTTACCCTAGGGATAACAGCGCAATCCCCTTTTAGAGCCCATATCGACAAGGGGGTTTACGACCTCGATGTTGGATCAGGACATCCTAATGGTGCAGCCGCTGTTAAGGGTTCGTTTGTTCAACGATTAAAGTCCTACGTG

>Animalia;Chordata;Actinopterygii;Scombriformes;Scombridae;Katsuwonus;pelamis
AGAATAAGAGGTCCAGCCTGCCCTGTGACTATATGTTTAACGGCCGCGGTATTTTAACCGTGCGAAGGTAGCGCAATCACTTGTCTTTTAAATGGAGACCTGTATGAATGGCATTACGAGGGCTTAACTGTCTCCTTTTTCAAGTCAGTGAAATTGATCTCCCCGTGCAGAAGCGGGGATACACCCATAAGACGAGAAGACCCTATGGAGCTTTAGACACCAAGGCATATCATGTTAAACACCCCTAAATAAAGGACCAAACCAAATGAATTATGCCCCCATGTCTTTGGTTGGGGCGACCGCGGGGAAATAAAAAACCCCCACGTGGAATGGGAGTACTACCTCCTACAACCAAGAGCTGCAGCTCTAATTAACAGAATTTCTGACCAATAAGATCCGGCAACGCCGATCAACGGACCGAGTTACCCTAGGGATAACAGCGCAATCCCCTTTTAGAGCCCATATCGACAAGGGGGTTTACGACCTCGATGTTGGATCAGGACATCCTAATGGTGCAGCCGCTGTTAAGGGTTCGTTTGTTCAACGATTAAAGTCCTACGTG

>Animalia;Chordata;Actinopterygii;Scombriformes;Scombridae;Katsuwonus;pelamis
AGAATAAGAGGTCCAGCCTGCCCTGTGACTATATGTTTAACGGCCGCGGTATTTTAACCGTGCGAAGGTAGCGCAATCACTTGTCTTTTAAATGGAGACCTGTATGAATGGCATTACGAGGGCTTAACTGTCTCCTTTTTCAAGTCAGTGAAATTGATCTCCCCGTGCAGAAGCGGGGATACACCCATAAGACGAGAAGACCCTATGGAGCTTTAGACACCAAGGCATATCATGTTAAACACCCCTAAATAAAGGACCAAACCAAATGAACTATGCCCCCATGTCTTTGGTTGGGGCGACCGCGGGGAAATAAAAAACCCCCACGTGGAATGGGAGTACTACCTCCTACAACCAAGAGCTGCAGCTCTAATTAACAGAATTTCTGACCAATAAGATCCGGCAACGCCGATCAACGGACCGAGTTACCCTAGGGATAACAGCGCAATCCCCTTTTAGAGCCCATATCGACAAGGGGGTTTACGACCTCGATGTTGGATCAGGACATCCTAATGGTGCAGCCGCTGTTAAGGGTTCGTTTGTTCAACGATTAAAGTCCTACGTG

>Animalia;Chordata;Actinopterygii;Scombriformes;Scombridae;Katsuwonus;pelamis
CCTGCCCTGTGACTATATGTTTAACGGCCGCGGTATTTTAACCGTGCGAAGGTAGCGCAATCACTTGTCTTTTAAATGGAGACCTGTATGAATGGCATTACGAGGGCTTAACTGTCTCCTTTTTCAAGTCAGTGAAATTGATCTCCCCGTGCAGAAGCGGGGATACACCCATAAGACGAGAAGACCCTATGGAGCTTTAGACACCAAGGCATATCATGTTAAACACCCCTAAATAAAGGACCAAACCAAATGAATTATGCCCCCATGTCTTTGGTTGGGGCGACCGCGGGGAAATAAAAAACCCCCACGTGGAATGGGAGTACTACCTCCTACAACCAAGAGCTGCAGCTCTAATTAACAGAATTTCTGACCAATAAGATCCGGCAACGCCGATCAACGGACCGAGTTACCCTAGGGATAACAGCGCAATCCCCTTTTAGAGCCCATATCGACAAGGGGGTTTACGACCTCGATGTTGGATCAGGACATCCTAATGGTGCAGCCGCTGTTAAGGGTTCGTTTGTTCAACGATTAAAGTCCTACGTGATCTGAGTTCAGACCGGGA

>Animalia;Chordata;Actinopterygii;Scombriformes;Scombridae;Katsuwonus;pelamis
GGTCCAGCCTGCCCTGTGACTATATGTTTAACGGCCGCGGTATTTTAACCGTGCGAAGGTAGCGCAATCACTTGTCTTTTAAATGGAGACCTGTATGAATGGCATTACGAGGGCTTAACTGTCTCCTTTTTCAAGTCAGTGAAATTGATCTCCCCGTGCAGAAGCGGGGATACACCCATAAGACGAGAAGACCCTATGGAGCTTTAGACACCAAGGCATATCATGTTAAACACCCCTAAATAAAGGACCAAACCAAATGAATTATGCCCCCATGTCTTTGGTTGGGGCGACCGCGGGGAAATAAAAAACCCCCACGTGGAATGGGAGTACTACCTCCTACAACCAAGAGCTGCAGCTCTAATTAACAGAATTTCTGACCAATAAGATCCGGCAACGCCGATCAACGGACCGAGTTACCCTAGGGATAACAGCGCAATCCCCTTTTAGAGCCCATATCGACAAGGGGGTTTACGACCTCGATGTTGGATCAGGACATCCTAATGGTGCAGCCGCTGTTAAGGGTTCGTTTGTTCAACGATTAAAGTCCTACGTGATCTGAGTTCAGACCGG

>Animalia;Chordata;Actinopterygii;Scombriformes;Scombridae;Katsuwonus;pelamis
TATGGAGCTTTAGACACCAAGGCATATCATGTTAAACACCCCTAAATAAAGGACCAAACCAAATGAATTATGCCCCCATGTCTTTGGTTGGGGCGACCGCGGGGAAATAAAAAACCCCCACGTGGAATGGGAGTACTACCTCCTACAACCAAGAGCTGCAGCTCTAATTAACAGAATTTCTGACCAATAAGATCCGGCAACGCCGATCAACGGACCGAGTTACCCTA

>Animalia;Chordata;Actinopterygii;Scombriformes;Scombridae;Katsuwonus;pelamis
GAGGTCCAGCCTGCCCTGTGACTATATGTTTAACGGCCGCGGTATTTTAACCGTGCGAAGGTAGCGCAATCACTTGTCTTTTAAATGGAGACCTGTATGAATGGCATTACGAGGGCTTAACTGTCTCCTTTTTCTAGTCAGTGAAATTGATCTCCCCGTGCAGAAGCGGGGATGTAACCATAAGACGAGAAGACCCTATGGAGCTTTAGACACCAAGGCATATCATGTCAAACACCCCTAAACAAAGGACTAAACCAAATGAATCATGCCCCCATGTCTTTGGTTGGGGCGACCGCGGGGAAATAAAAAACCCCCACGTGGAATGGGAGTACTACCTCCTACAACCAAGAGCTGCAGCTCTAAAAAACAGAATATCTGACCAATAAGATCCGGCAACGCCGATCAACGGACCGAGTTACCCTAGGGATAACAGCGCAATCCCCTTTTAGAGCCCATATCGACAAGGGGGTTTACGACCTCGATGTTGGATCAGGACATCCTAATGGTGCAGCCGCTGTTAAGGGTTCGTTTGTTCAACGATTAAAGTCCTACATGATCTGAGTTCAGACCGGA

>Animalia;Chordata;Actinopterygii;Trachichthyiformes;Anoplogastridae;Anoplogaster;cornuta
TAAGAGGTCCCGCCTGCCCTGTGACTATATGTTTAACGGCCGCGGTATTTTGACCGTGCGAAGGTAGCGCAATCACTTGTCTTTTAAATGAAGACCTGTATGAATGGCACGACGAGGGCCTAGCTGTCTCCTTTTTCAGGTCAATGAAATTGATCTTCCCGTGCAGAAGCGGGAATAACTATATAAGACGAGAAGACCCTATGGAGCTTCAGACACAAAGCAGCCCACGTTAATAACCTCCAAACAAGGAACTAAACTAAGTGATATCCTGCCAGAATGTCTTTGGTTGGGGCGACCGCGGGGAAAAACCAAACCCCCATGTGGAAAAGGAGGACTCCTCCTACAACCAAGAGCCACTGCTCTAAGTAACAGAATTTCTGACCAAAATGATCCGGCAATGCCGATCAACGGACCGAGTTACCCTAGGGATAACAGCGCAATCCTCTTCCAGAGCCCATATCGACAAGGGGGTTTACGACCTCGATGTTGGATCAGGACATCCTAATGGTGCAGCCGCTATTAAGGGTTCGTTTGTTCAACG

>Animalia;Chordata;Actinopterygii;Trachichthyiformes;Anoplogastridae;Anoplogaster;cornuta
GGTCCCGCCTGCCCTGTGACTATATGTTTAACGGCCGCGGTATTTTGACCGTGCGAAGGTAGCGCAATCACTTGTCTTTTAAATGAAGACCTGTATGAATGGCACGACGAGGGCCTAGCTGTCTCCTTTTTCAGGTCAATGAAATTGATCTTCCCGTGCAGAAGCGGGAATAACTATATAAGACGAGAAGACCCTATGGAGCTTCAGACACAAAGCAGCCCACGTTAATAACCTCCAAACAAGGAACTAAACTAAGTGATATCCTGCCAGAATGTCTTTGGTTGGGGCGACCGCGGGGAAAAACCAAACCCCCATGTGGAAAAGGAGGACTCCTCCTACAACCAAGAGCCACTGCTCTAAGTAACAGAATTTCTGACCAAAATGATCCGGCAATGCCGATCAACGGACCGAGTTACCCTAGGGATAACAGCGCAATCCTCTTCCAGAGCCCATATCGACAAGGGGGTTTACGACCTCGATGTTGGATCAGGACATCCTAATGGTGCAGCCGCTATTAAGGGTTCGTTTGTTCAACGATTAAAGTCCTACGTGATC

>Animalia;Chordata;Actinopterygii;Trachichthyiformes;Anoplogastridae;Anoplogaster;cornuta
GGTCCCGCCTGCCCTGTGACTATATGTTTAACGGCCGCGGTATTTTGACCGTGCGAAGGTAGCGCAATCACTTGTCTTTTAAATGAAGACCTGTATGAATGGCACGACGAGGGCCTAGCTGTCTCCTTTTTCAGGTCAATGAAATTGATCTTCCCGTGCAGAAGCGGGAATAACTATATAAGACGAGAAGACCCTATGGAGCTTCAGACACAAAGCAGCCCACGTTAATAACCTCCAAACAAGGAACTAAACTAAGTGATATCCTGCCAGAATGTCTTTGGTTGGGGCGACCGCGGGGAAAAACCAAACCCCCATGTGGAAAAGGAGGACTCCTCCTACAACCAAGAGCCACTGCTCTAAGTAACAGAATTTCTGACCAAAATGATCCGGCAATGCCGATCAACGGACCGAGTTACCCTAGGGATAACAGCGCAATCCTCTTCCAGAGCCCATATCGACAAGGGGGTTTACGACCTCGATGTTGGATCAGGACATCCTAATGGTGCAGCCGCTATTAAGGGTTCGTTTGTTCAACGATTAAAGTCCTACGTGATC

>Animalia;Chordata;Actinopterygii;Trachichthyiformes;Anoplogastridae;Anoplogaster;cornuta
GGTCCCGCCTGCCCTGTGACTATATGTTTAACGGCCGCGGTATTTTGACCGTGCGAAGGTAGCGCAATCACTTGTCTTTTAAATGAAGACCTGTATGAATGGCACGACGAGGGCCTAGCTGTCTCCTTTTTCAGGTCAATGAAATTGATCTTCCCGTGCAGAAGCGGGAATAACTATATAAGACGAGAAGACCCTATGGAGCTTCAGACACAAAGCAGCCCACGTTAATAACCTCCAAACAAGGAACTAAACTAAGTGATATCCTGCCAGAATGTCTTTGGTTGGGGCGACCGCGGGGAAAAACCAAACCCCCATGTGGAAAAGGAGGACTCCTCCTACAACCAAGAGCCACTGCTCTAAGTAACAGAATTTCTGACCAAAATGATCCGGCAATGCCGATCAACGGACCGAGTTACCCTAGGGATAACAGCGCAATCCTCTTCCAGAGCCCATATCGACAAGGGGGTTTACGACCTCGATGTTGGATCAGGACATCCTAATGGTGCAGCCGCTATTAAGGGTTCGTTTGTTCAACGATTAAAGTCCTACGTGATCT

>Animalia;Chordata;Actinopterygii;Trachichthyiformes;Anoplogastridae;Anoplogaster;cornuta
GGTCCCGCCTGCCCTGTGACTATATGTTTAACGGCCGCGGTATTTTGACCGTGCGAAGGTAGCGCAATCACTTGTCTTTTAAATGAAGACCTGTATGAATGGCACGACGAGGGCCTAGCTGTCTCCTTTTTCAGGTCAATGAAATTGATCTTCCCGTGCAGAAGCGGGAATAACTATATAAGACGAGAAGACCCTATGGAGCTTCAGACACAAAGCAGCCCACGTTAATAACCTCCAAACAAGGAACTAAACTAAGTGATATCCTGCCAGAATGTCTTTGGTTGGGGCGACCGCGGGGAAAAACCAAACCCCCATGTGGAAAAGGAGGACTCCTCCTACAACCAAGAGCCACTGCTCTAAGTAACAGAATTTCTGACCAAAATGATCCGGCAATGCCGATCAACGGACCGAGTTACCCTAGGGATAACAGCGCAATCCTCTTCCAGAGCCCATATCGACAAGGGGGTTTACGACCTCGATGTTGGATCAGGACATCCTAATGGTGCAGCCGCTATTAAGGGTTCGTTTGTTCAACGATTAAAGTCCTACGTGATCT

>Animalia;Chordata;Chondrichthyes;Rhinopristiformes;Rhinidae;Rhynchobatus;australiae
GGTCCAGCCTGCCCTGTGATAATCACTTTTAACGGCCGCGGTATCCTGACCGTGCGAAGGTAGCGTAATCACTTGTCCTTTAATTGAGGACCCGTATGAATGGCATCACGAGAGTTTATCTGTCTCTATTTTCTAATCAATGAAATTGGCTTCCTCGTGCAGAGACGAGAATAATAACATAAGACGAGAAGACCCTATGGAGCTTTAAACACTTAAGTTAATTACTCCATATAAATCACCCTCCGGGCATAAAACAACATAAATAAATCTAACTTAACTTGTTTTTGGTTGGGGCGACCAAGGGGAAAAACAAAACCCCCTTATCGACTGAGTATTCAATATACTTAAAAATTAAAACGAATAGTTTTAATTAATAGAACATCTAACGAACAATGACCCAGGACACATATCCTGATCAATGAACCAAGTTACCCTAGGGATAACAGCGCAATCCTTTCTCAGAGTCCCTATCGCCGAAAGGGTTTACGACCTCGATGTTGGATCAGGACATCCTAATGGTGTAGCCGCTATTAAGGGTTCGTTTGTTCAACGATTAACAGTCCTACGTGATC

>Animalia;Chordata;Chondrichthyes;Rhinopristiformes;Rhinidae;Rhynchobatus;australiae
AACTCAGCAAACACAAACTCCGCCTGTTTACCAAAAACATCGCCTCTTGCCCCACAAGTATAAGAGGTCCAGCCTGCCCTGTGATAATCACTTTTAACGGCCGCGGTATCCTGACCGTGCGAAGGTAGCGTAATCACTTGTCCTTTAATTGAGGACCCGTATGAATGGCATCACGAGAGTTTATCTGTCTCTATTTTCTAATCAATGAAATTGGCTTCCTCGTGCAGAGACGAGAATAACAACATAAGACGAGAAGACCCTATGGAGCTTTAAACACTTAAGTTAATTACTCCATATAAACCACCCCTTCGGGCATAAAACAACATAAATAAATCTAACTTAACTTGTTTTTGGTTGGGGCGACCAAGGGGAAAAACAAAACCCCCTTATCGACTGAGTATTCAACATACTTAAAAATTAAAACGAATAGTTTTAATTAATAGAACATCTAACGAACAATGACCCAGGACACACATCCTGATCAATGAACCAAGTTACCCTAGGGATAACAGCGCAATCCTTTCTTAGAGTCCCTATCGCCGAAAGGGTTTACGACCTCGATGTTGGATCAGGACATCCTAATGGTGTAGCCGCTATTAAGGGTTCGTTTGTTCAACGATTAACAGTCCTACGTGATCTGAGTTCAGACCGGAGCAATCCAGGTCAGTTTCTATCTATGATGATATTTTTCCTAGTACGAAAGGACCGGAAAAATGAAGCCAATGCCTAAGCACGCTTCTTCCCCATCTATTGAAGATCAACTAAAATAGACAAGGGAAATCACAAATAAACCAAAGATAATGGTTTGTGTTAAGGTGGCAGAGCCTGGTAATTGCAAAAGACCTAAACTCTTTAACTCAAGGGTTCAATTCCCTTCCTTAACTATGCTAAACTCCTTCCTTCTCTACATTATTAACCCCTTAGCCTATGTCATCCCAGTATTACTAGCTACAGCCTTTCTAACCCTAGTTGAACGAAAAATCCTGGGCTATATACAACTCCGCAAAGGTCC

>Animalia;Chordata;Chondrichthyes;Rhinopristiformes;Rhinidae;Rhynchobatus;djiddensis
CAGCAAACACAAACTCCGCCTGTTTACCAAAAACATCGCCTCTTGCCCCACAAGTATAAGAGGTCCAGCCTGCCCTGTGATAATCACTTTTAACGGCCGCGGTATCCTGACCGTGCGAAGGTAGCGTAATCACTTGTCCTTTAATTGAGGACCCGTATGAATGGCATCACGAGAGTTTATCTGTCTCTATTTTCTAATCAATGAAATTGGCTTCCTCGTGCAGAGACGAGGATAACAACATAAGACGAGAAGACCCTATGGAGCTTTAAACACTTAAGTTAATTACTCCATATAAACCACCCCTCCGGGTATAAAACAACATAAATAAATCTAACTTAACTTGTTTTTGGTTGGGGCGACCAAGGGGAAAAACAAAACCCCCTTATCGATTGAGTATTCAACATACTTAAAAATTAAAACGAATAGTTTTAATTAATAGAACATCTAACGAACAATGACCCAGGACACATCCTGATCAATGAACCAAGTTACCCTAGGGATAACAGCGCAATCCTTTCTTAGAGTCCCTATCGCCGAAAGGGTTTACGACCTCGATGTTGGATCAGGACATCCTAATGGTGTAGCCGCTATTAAGGGTTCGTTTGTTCAACGATTAACAGTCCTACGTGATCTGAGTTCAGACCGGAGTAATCCAGGTCAGTTTCTATCTATGATGATATTTTTCCTAGTACGAAAGGACCGGAAAAATGAAGCCAATGCCTAAGCACGCTTCTTCCCCATCTATTGAAGATCAACTAAAATAGACAAGGGAAATCACAAATAAACCAAAGATAATGGTTTGTGTTAAGGTGGCAGAGCCTGGTAATTGCAAAAGACCTAAACTCTTTAACTCAAGGGTTCAATTCCCTTCCTTAATTATGCTAAACTCCTTCCTTCTCTACATTATTAACCCCCTAGCTTATGTCATCCCAGTATTATTAGCTACAGCCTTTCTAACCTTAGTTGAACGAAAAATCCTGGGCTATATACAACTCCGCAAAGGTCCA

>Animalia;Chordata;Actinopterygii;Scombriformes;Scombridae;Sarda;orientalis
CGCCTCTTGCAAAAACAAAGAATAAGAGGTCCAGCCTGCCCTGTGACTATATGTTTAACGGCCGCGGTATTTTAACCGTGCGAAGGTAGCGCAATCACTTGTCTTTTAAATGGAGACCTGTATGAATGGCATTACGAGGGCTTAACTGTCTCCTTTTTCAAGTCAGTGAAATTGATCTCCCCGTGCAGAAGCGGGGATATAACCATAAGACGAGAAGACCCTATGGAGCTTTAGACACCAAGGCATTTCATGTTAAACACCCCTGAATAAAGGACCAAACCAAATGAACCATGCCCCCATGTCTTTGGTTGGGGCGACCGCGGGGAAATAAAAAACCCCCACGTGGAATGGGAGTACTACCTCCTACAACCAAGAGCTGCAGCTCTAATTAACAGAATATCTGACCAATAAGATCCGGCAACGCCGATCAACGGACCGAGTTACCCTAGGGATAACAGCGCAATCCCCTTTTAGAGCCCATATCGACAAGGGGGTTTACGACCTCGATGTTGGATCAGGACATCCTAATGGTGCAGCCGCTGTTAAGGGTTCGTTTGTTCAACGATTAAAGTCCT

>Animalia;Chordata;Actinopterygii;Scombriformes;Scombridae;Sarda;orientalis
CGCCTCTTGCAAAAACAAAGAATAAGAGGTCCAGCCTGCCCTGTGACTATATGTTTAACGGCCGCGGTATTTTAACCGTGCGAAGGTAGCGCAATCACTTGTCTTTTAAATGGAGACCTGTATGAATGGCATTACGAGGGCTTAACTGTCTCCTTTTTCAAGTCAGTGAAATTGATCTCCCCGTGCAGAAGCGGGGATATAACCATAAGACGAGAAGACCCTATGGAGCTTTAGACACCAAGGCATTTCATGTTAAACACCCCTGAATAAAGGACCAAACCAAATGAACCATGCCCCCATGTCTTTGGTTGGGGCGACCGCGGGGAAATAAAAAACCCCCACGTGGAATGGGAGTACTACCTCCTACAACCAAGAGCTGCAGCTCTAATTAACAGAATATCTGACCAATAAGATCCGGCAACGCCGATCAACGGACCGAGTTACCCTAGGGATAACAGCGCAATCCCCTTTTAGAGCCCATATCGACAAGGGGGTTTACGACCTCGATGTTGGATCAGGACATCCTAATGGTGCAGCCGCTGTTAAGGGTTCGTTTGTTCAACGATTAAAGTCCT

>Animalia;Chordata;Actinopterygii;Scombriformes;Scombridae;Sarda;orientalis
CGCCTCTTGCAAAAACAAAGAATAAGAGGTCCAGCCTGCCCTGTGACTATATGTTTAACGGCCGCGGTATTTTAACCGTGCGAAGGTAGCGCAATCACTTGTCTTTTAAATGGAGACCTGTATGAATGGCATTACGAGGGCTTAACTGTCTCCTTTTTCAAGTCAGTGAAATTGATCTCCCCGTGCAGAAGCGGGGATATAACCATAAGACGAGAAGACCCTATGGAGCTTTAGACACCAAGGCATTTCATGTTAAACACCCCTGAATAAAGGACCAAACCAAATGAACCATGCCCCCATGTCTTTGGTTGGGGCGACCGCGGGGAAATAAAAAACCCCCACGTGGAATGGGAGTACTACCTCCTACAACCAAGAGCTGCAGCTCTAATTAACAGAATATCTGACCAATAAGATCCGGCAACGCCGATCAACGGACCGAGTTACCCTAGGGATAACAGCGCAATCCCCTTTTAGAGCCCATATCGACAAGGGGGTTTACGACCTCGATGTTGGATCAGGACATCCTAATGGTGCAGCCGCTGTTAAGGGTTCGTTTGTTCAACGATTAAAGTCCT

>Animalia;Chordata;Actinopterygii;Scombriformes;Scombridae;Sarda;orientalis
CGCCTCTTGCAAAAACAAAGAATAAGAGGTCCAGCCTGCCCTGTGACTATATGTTTAACGGCCGCGGTATTTTAACCGTGCGAAGGTAGCGCAATCACTTGTCTTTTAAATGGAGACCTGTATGAATGGCATTACGAGGGCTTAACTGTCTCCTTTTTCAAGTCAGTGAAATTGATCTCCCCGTGCAGAAGCGGGGATATAACCATAAGACGAGAAGACCCTATGGAGCTTTAGACACCAAGGCATTTCATGTTAAACACCCCTGAATAAAGGACCAAACCAAATGAACCATGCCCCCATGTCTTTGGTTGGGGCGACCGCGGGGAAATAAAAAACCCCCACGTGGAATGGGAGTACTACCTCCTACAACCAAGAGCTGCAGCTCTAATTAACAGAATATCTGACCAATAAGATCCGGCAACGCCGATCAACGGACCGAGTTACCCTAGGGATAACAGCGCAATCCCCTTTTAGAGCCCATATCGACAAGGGGGTTTACGACCTCGATGTTGGATCAGGACATCCTAATGGTGCAGCCGCTGTTAAGGGTTCGTTTGTTCAACGATTAAAGTCCT

>Animalia;Chordata;Actinopterygii;Scombriformes;Scombridae;Sarda;orientalis
ACCCTGGCCCTGTGACTATATGTTTAACGGCCGCGGTATTTTAACCGTGCGAAGGTAGCGCAATCACTTGTCTTTTAAATGGAGACCTGTATGAATGGCATTACGAGGGCTTAACTGTCTCCTTTTTCAAGTCAGTGAAATTGATCTCCCCGTGCAGAAGCGGGGATATAACCATAAGACGAGAAGACCCTATGGAGCTTTAGACACCAAGGCATTTCATGTTAAACACCCCTGAATAAAGGACCAAACCAAATGAACCATGCCCCCATGTCTTTGGTTGGGGCGACCGCGGGGAAATAAAAAACCCCCACGTGGAATGGGAGTACTACCTCCTACAACCAAGAGCTGCAGCTCTAATTAACAGAATATCTGACCAATAAGATCCGGCAACGCCGATCAACGGACCGAGTTACCCTAGGGATAACAGCGCAATCCCCTTTTAGAGCCCATATCGACAAGGGGGTTTACGACCTCGATGTTGGATCAGGACATCCTAATGGTGCAGCCGCTGTTAAGGGTTCGTTTGTTCAACGATTAAAGTCCTACGTGATCTGAGTTCAAAGACCGGA

>Animalia;Chordata;Actinopterygii;Scombriformes;Scombridae;Sarda;orientalis
GAGGTCCAGCCTGCCCTGTGACTATATGTTTAACGGCCGCGGTATTTTAACCGTGCGAAGGTAGCGCAATCACTTGTCTTTTAAATGGAGACCTGTATGAATGGCATTACGAGGGCTTAACTGTCTCCTTTTTCAAGTCAGTGAAATTGATCTCCCCGTGCAGAAGCGGGGATATAACCATAAGACGAGAAGACCCTATGGAGCTTTAGACACCAAGGCATTTCATGTTAAACACCCCTGAATAAAGGACCAAACCAAATGAACCATGCCCCCATGTCTTTGGTTGGGGCGACCGCGGGGAAATAAAAAACCCCCACGTGGAATGGGAGTACTACCTCCTACAACCAAGAGCTGCAGCTCTAATTAACAGAATATCTGACCAATAAGATCCGGCAACGCCGATCAACGGACCGAGTTACCCTAGGGATAACAGCGCAATCCCCTTTTAGAGCCCATATCGACAAGGGGGTTTACGACCTCGATGTTGGATCAGGACATCCTAATGGTGCAGCCGCTGTTAAGGGTTCGTTTGTTCAACGATTAAAGTCCTACATGATCTGAGTTCAGACCGGA

>Animalia;Chordata;Actinopterygii;Carangiformes;Coryphaenidae;Coryphaena;hippurus
CTTTTCTAGTACGAAAGGACCGAAAAGAAGAGGCCTATACTTCAAGTACGCCTTATCCCAATCTAATGAAAACATCTAAATTAGGTAAAAGGACACAAAACTTCAGCCTTAGAGAAAGGTGCGTGCGTGGCAGATCCCGGTCATTGCAAAAGATCTAAGCCCTTTTTAAAGAGGTTCAAGTCCTCTCGTACGCTCATGTGAACTGATATTCTCACACATATCCTTAATCCTGCCGCAATTATCCTCCCACTGCTTCTTGCAGTTGCTTTCATAACACTGCTAGAACGGAAACTACTGAGTTATATACAACTACGGAAAGGGCCCAATGTCGTAGGACCATACGGCGCACTTCAACCCTTCGCAGATGGTATTAAACTATTCCTGAAGGAACTTATCCGCCCCAGCAGCTCTTCTCCCCTAACGTTTTTTACAGGACCTGCAATAGCCCTAATACTAGCCCTACTAATGTGGGCCCCCGCCCCAATTCCCTTCTCCCTTGTCTCAATTAATCTAAGTACTTTATATATCTTAGCACTTTCATCACTCGCCGTGTATCCTATTCTCTGTTCAGGTTGAGCCTCCAATTCAAAGTACGCCTTGGTTGGTTCCCTACGAGCCGTAGCCCAAACCATCTCCTATGAAGTTGTCATTGGCCTTCTATTACTTAGCATTATTATTTTTGCGGGAGGCTTCAATCTGCAAACCCTTACCACCGCCCAGGAAAACATCTGATTCATCTTCCCTGCCTGGCCTTTAGCAGCTATATGATTTATTGCTACCCTAGCAGAGACTAAGCGAGCACCATTCGACCTTACAGAGGGTGAATCCGAATTAGTCTCCGGATACAACGTAGAATACGCGGGGGGTCAATTTGCTTTATTTTTCCTCGCAGAGTACACAAGCATTTTACTAATGAACTTGTTTACGGTTGTTCTGTTTTTAGGTGGTGCATATACACTTTCTATTCCAGAATTAACTGCTACGACCTGCGGCCTAAAGGTTGTGACTTTAGCTCTCTTCTTCTTATGAATCCGAGCATCTTTCCCCCGACTTCGTTACGACCAACTTATACACCTAACCTGGAAGGCCTTTCTCCCTATATCTTTAGCCTTAATTATTTGACATCTATCGCTAGCGACCACCTTCGCTGGCCTCCCTCCAATATAGGCCAACGGAGCTGTGCCTGAAGCAAAGGGTCACTTTGATAGAGTGAATTATGGGGGTTAAAGTCCCCCCATCTCCTTAGAAAGAAGGGATTCGAACCCTACCTGAAGAGATCAAAACTCTT

>Animalia;Chordata;Actinopterygii;Carangiformes;Coryphaenidae;Coryphaena;hippurus
CTTTTCTAGTACGAAAGGACCGAAAAGAAGAGGCCTATACTTCAAGTACGCCTTATCCCAATCTAATGAAAACATCTAAATTAGGTAAAAGGACACAAAACTTCAGCCTTAGAGAAAGGTGCGTGCGTGGCAGATCCCGGTCATTGCAAAAGATCTAAGCCCTTTTTAAAGAGGTTCAAGTCCTCTCGTACGCTCATGTGAACTGATATTCTCACACATATCCTTAATCCTGCCGCAATTATCCTCCCACTGCTTCTTGCAGTTGCTTTCATAACACTGCTAGAACGGAAACTACTGAGTTATATACAACTACGGAAAGGGCCCAATGTCGTAGGACCATACGGCGCACTTCAACCCTTCGCAGATGGTATTAAACTATTCCTGAAGGAACTTATCCGCCCCAGCAGCTCTTCTCCCCTAACGTTTTTTACAGGACCTGCAATAGCCCTAATACTAGCCCTACTAATGTGGGCCCCCGCCCCAATTCCCTTCTCCCTTGTCTCAATTAATCTAAGTACTTTATATATCTTAGCACTTTCATCACTCGCCGTGTATCCTATTCTCTGTTCAGGTTGAGCCTCCAATTCAAAGTACGCCTTGGTTGGTTCCCTACGAGCCGTAGCCCAAACCATCTCCTATGAAGTTGTCATTGGCCTTCTATTACTTAGCATTATTATTTTTGCGGGGGGCTTCAATCTGCAAACCCTTACCACCGCCCAGGAAAACATCTGATTCATCTTCCCTGCCTGGCCTTTAGCAGCTATATGATTTATTGCTACCCTAGCAGAGACTAAGCGAGCACCATTCGACCTTACAGAGGGTGAATCCGAATTAGTCTCCGGATACAACGTGGAATACGCGGGGGGTCAATTTGCTTTATTTTTCCTCGCAGAGTACACAAGCATTTTACTAATGAACTTGTTTACGGTTGTTCTGTTTTTAGGTGGTGCATATACACTTTCTATTCCAGAATTAACTGCTACGACCTGCGGCCTAAAGGTTGTGACTTTAGCTCTCTTCTTCTTATGAATCCGAGCATCTTTCCCCCGACTTCGTTACGACCAACTTATACACCTAACCTGGAAGGCCTTTCTCCCTATATCTTTAGCCTTAATTATTTGACATCTATCGCTAGCGACCACCTTCGCTGGCCTCCCTCCAATATAGGCCAACGGAGCTGTGCCTGAAGCAAAGGGTCACTTTGATAGAGTGAATTATGGGGGTTAAAGTCCCCCCATCTCCTTAGAAAGAAGGGATTCGAACCCTACCTGAAGAGATCAAAACTCTT

>Animalia;Chordata;Actinopterygii;Carangiformes;Coryphaenidae;Coryphaena;hippurus
CTTTTCTAGTACGAAAGGACCGAAAAGAAAAGGCCTATACTTCAAGTACGCCTTATCCCAATCTAATGAAAACATCTAAATTAGGTAAAAGGACACAAAACTTCAGCCTTAGAGAAAGGTGCGTGCGTGGCAGATCCCGGTCATTGCAAAAGATCTAAGCCCTTTTTAAAGAGGTTCAAGTCCTCTCGTACGCTCATGTGAACTGATATTCTCACACATATCCTTAATCCTGCCGCAATTATCCTCCCACTGCTTCTTGCAGTTGCTTTCATAACACTGCTAGAACGGAAACTACTGAGTTATATACAACTACGGAAAGGGCCCAATGTCGTAGGACCATACGGCGCACTTCAACCCTTCGCAGATGGTATTAAACTATTCCTGAAGGAACTTATCCGCCCCAGCAGCTCTTCTCCCCTAACGTTTTTTACAGGACCTGCAATAGCCCTAATACTAGCCCTACTAATGTGGGCCCCCGCCCCAATTCCCTTCTCCCTTGTCTCAATTAATCTAAGTACTTTATATATCTTAGCACTTTCATCACTCGCCGTGTATCCTATTCTCTGTTCAGGTTGAGCCTCCAATTCAAAGTACGCCTTGGTTGGTTCCCTACGAGCCGTAGCCCAAACCATCTCCTATGAAGTTGTCATTGGCCTTCTATTACTTAGCATTATTATTTTTGCGGGGGGCTTCAATCTGCAAACCCTTACCACCGCCCAGGAAAACATCTGATTCATCTTCCCTGCCTGGCCTTTAGCAGCTATATGATTTATTGCTACCCTGGCAGAGACTAAGCGAGCACCATTCGACCTTACAGAGGGTGAATCCGAATTAGTCTCCGGATACAACGTAGAATACGCGGGGGGTCAATTTGCTTTATTTTTCCTCGCAGAGTACACAAGCATTTTACTAATGAACTTGTTTACGGTTGTTCTGTTTTTAGGCGGTGCATATACACTTTCTATTCCAGAATTAACTGCTACGACCTGCGGCCTAAAGGTTGTGACTTTAGCTCTCTTCTTCTTATGAATCCGAGCATCTTTCCCCCGACTTCGTTACGACCAACTTATACACCTAACCTGGAAGGCCTTTCTCCCTATATCTTTAGCCTTAATTATTTGACATCTATCGCTAGCGACCACCTTCGCTGGCCTCCCTCCAATATAGGCCAACGGAGCTGTGCCTGAAGCAAAGGGTCACTTTGATAGAGTGAATTATGGGGGTTAAAGTCCCCCCATCTCCTTAGAAAGAAGGGATTCGAACCCTACCTGAAGAGATCAAAACTCTT

>Animalia;Chordata;Actinopterygii;Carangiformes;Coryphaenidae;Coryphaena;hippurus
CTTTTCTAGTACGAAAGGACCGAAAAGAAGAGGCCTATACTTCAAGTACGCCTTATCCCAATCTAATGAAAACATCTAAATTAGGTAAAAGGACACAAAACTTCAGCCTTAGAGAAAGGTGCGTGCGTGGCAGATCCCGGTCATTGCAAAAGATCTAAGCCCTTTTTAAAGAGGTTCAAGTCCTCTCGTACGCTCATGTGAACTGATATTCTCACACATATCCTTAATCCTGCCGCAATTATCCTCCCACTGCTTCTTGCAGTTGCTTTCATAACACTGCTAGAACGGAAACTACTGAGTTATATACAACTACGGAAAGGGCCCAATGTCGTAGGACCATACGGCGCACTTCAACCCTTCGCAGATGGTATTAAACTATTCCTGAAGGAACTTATCCGCCCCAGCAGCTCTTCTCCCCTAACGTTTTTTACAGGACCTGCAATAGCCCTAATACTAGCCCTACTAATGTGGGCCCCCGCCCCAATTCCCTTCTCCCTTGTCTCAATTAATCTAAGTACTTTATATATCTTAGCACTTTCATCACTCGCCGTGTATCCTATTCTCTGTTCAGGTTGAGCCTCTAATTCAAAGTACGCCTTGGTTGGTTCCCTACGAGCCGTAGCCCAAACCATCTCCTATGAAGTTGTCATTGGCCTTCTATTACTTAGCATTATTATTTTTGCGGGGGGCTTCAATCTGCAAACCCTTACCACCGCCCAGGAAAACATCTGATTCATCTTCCCTGCCTGGCCTTTAGCAGCTATATGATTTATTGCTACCCTGGCAGAGACTAAGCGAGCACCATTCGACCTTACAGAGGGTGAATCCGAATTAGTCTCCGGATACAACGTAGAATACGCGGGGGGTCAATTTGCTTTATTTTTCCTCGCAGAGTACACAAGCATTTTACTAATGAACTTGTTTACGGTTGTTCTGTTTTTAGGTGGTGCATATACGCTTTCTATTCCAGAATTAACTGCTACGACCTGCGGCCTAAAGGTTGTGACTTTAGCTCTCTTCTTCTTATGAATCCGAGCATCTTTCCCCCGACTTCGTTACGACCAACTTATACACCTAACCTGGAAGGCCTTTCTCCCTATATCTTTAGCCTTAATTATTTGACATCTATCGCTAGCGACCACCTTCGCTGGCCTCCCTCCAATATAGGCCAACGGAGCTGTGCCTGAAGCAAAGGGTCACTTTGATAGAGTGAATTATGGGGGTTAAAGTCCCCCCATCTCCTTAGAAAGAAGGGATTCGAACCCTACCTGAAGAGATCAAAACTCTT

>Animalia;Chordata;Actinopterygii;Carangiformes;Coryphaenidae;Coryphaena;hippurus
CTTTTCTAGTACGAAAGGACCGAAAAGAAAAGGCCTATACTTCAAGTACGCCTTATCCCAATCTAATGAAAACATCTAAATTAGGTAAAAGGACACAAAACTTCAGCCTTAGAGAAAGGTGCGTGCGTGGCAGATCCCGGTCATTGCAAAAGATCTAAGCCCTTTTTAAAGAGGTTCAAGTCCTCTCGTACGCTCATGTGAACTGATATTCTCACACATATCCTTAATCCTGCCGCAATTATCCTCCCACTGCTTCTTGCAGTTGCTTTCATAACACTGCTAGAACGGAAACTACTGAGTTATATACAACTACGGAAAGGGCCCAATGTCGTAGGACCATACGGCGCACTTCAACCCTTCGCAGATGGTATTAAACTATTCCTGAAGGAACTTATCCGCCCCAGCAGCTCTTCTCCCCTAACGTTTTTTACAGGGCCTGCAATAGCCCTAATACTAGCCCTACTAATGTGGGCCCCCGCCCCAATTCCCTTCTCCCTTGTCTCAATTAATCTAAGTACTTTATATATCTTAGCACTTTCATCACTCGCCGTGTATCCTATTCTCTGTTCAGGTTGAGCCTCCAATTCAAAGTACGCCTTGGTTGGTTCCCTACGAGCCGTAGCCCAAACCATCTCCTATGAAGTTGTCATTGGCCTTCTATTACTTAGCATTATTATTTTTGCGGGGGGCTTCAATCTGCAAACCCTTACCACCGCCCAGGAAAACATCTGATTCATCTTCCCTGCCTGGCCTTTAGCAGCTATATGATTTATTGCTACCCTGGCAGAGACTAAGCGAGCACCATTCGACCTTACAGAGGGTGAATCCGAATTAGTCTCCGGATACAACGTAGAATACGCGGGGGGTCAATTTGCTTTATTTTTCCTCGCAGAGTACACAAGCATTTTACTAATGAACTTGTTTACGGTTGTTCTGTTTTTAGGCGGTGCATATACACTTTCTATTCCAGAATTAACTGCTACGACCTGCGGCTTAAAGGTTGTGACTTTAGCTCTCTTCTTCTTATGAATCCGAGCATCTTTCCCCCGACTTCGTTACGACCAACTTATACACCTAACCTGGAAGGCCTTTCTCCCTATATCTTTAGCCTTAATTATTTGACATCTATCGCTAGCGACCACCTTCGCTGGCCTCCCTCCAATATAGGCCAACGGAGCTGTGCCTGAAGCAAAGGGTCACTTTGATAGAGTGAATTATGGGGGTTAAAGTCCCCCCATCTCCTTAGAAAGAAGGGATTCGAACCCTACCTGAAGAGATCAAAACTCTT

>Animalia;Chordata;Actinopterygii;Carangiformes;Coryphaenidae;Coryphaena;hippurus
CTTTTCTAGTACGAAAGGACCGAAAAGAAGAGGCCTATACTTCAAGTACGCCTTATCCCAATCTAATGAAAACATCTAAATTAGGTAAAAGGACACAAAACTTCAGCCTTAGAGAAAGGTGCGTGCGTGGCAGATCCCGGTCATTGCAAAAGATCTAAGCCCTTTTTAAAGAGGTTCAAGTCCTCTCGTACGCTCATGTGAACTGATATTCTCACACATATCCTTAATCCTGCCGCAATTATCCTCCCACTGCTTCTTGCAGTTGCTTTCATAACACTACTAGAACGGAAACTACTGAGTTATATACAACTACGGAAAGGGCCTAATGTCGTAGGACCATACGGCGCACTTCAACCCTTCGCAGATGGTATTAAACTATTCCTGAAGGAACTTATCCGCCCCAGCAGCTCTTCTCCCCTAACGTTTTTTACAGGACCTGCAATAGCTCTAATACTAGCCCTACTAATGTGGGCCCCCGCCCCAATTCCCTTCTCCCTTGTCTCAATTAATCTAAGTACTTTATATATCTTAGCACTTTCATCACTCGCCGTGTATCCTATTCTCTGTTCAGGTTGAGCCTCCAATTCAAAGTACGCCTTGGTTGGTTCCCTACGAGCCGTAGCCCAAACCATCTCCTATGAAGTTGTCATTGGCCTTCTATTACTTAGCATTATTATTTTTGCAGGGGGCTTCAACCTGCAAACCCTTACCACCGCCCAGGAAAACATCTGATTCATCTTCCCTGCCTGGCCTTTAGCAGCTATATGATTTATTGCTACCCTGGCAGAGACTAAGCGAGCACCATTCGACCTTACAGAAGGTGAATCCGAATTAGTCTCCGGATACAACGTAGAGTACGCGGGGGGTCAATTTGCTTTATTTTTCCTCGCAGAGTACACAAGCATTTTACTAATGAACTTGTTTACGGTTGTTCTGTTTTTAGGTGGTGCATATACACTTTCTATTCCAGAATTAACTGCTACGACCTGCGGCCTAAAGGTTGTGACTTTAGCTCTCTTCTTCTTATGAATCCGAGCATCTTTCCCCCGACTTCGTTACGACCAACTTATACACCTAACCTGGAAGGCCTTTCTCCCTATATCTTTAGCCTTAATTATTTGACATCTATCGCTAGCGACCACCTTCGCTGGCCTCCCTCCAATATAGGCCAACGGAGCTGTGCCTGAAGCAAAGGGTCACTTTGATAGAGTGAATTATGGGGGTTAAAGTCCCCCCATCTCCTTAGAAAGAAGGGATTCGAACCCTACCTGAAGAGATCAAAACTCTT

>Animalia;Chordata;Actinopterygii;Carangiformes;Coryphaenidae;Coryphaena;hippurus
CTTTTCTAGTACGAAAGGACCGAAAAGAAGAGGCCTATACTTCAAGTACGCCTTATCCCAATCTAATGAAAACATCTAAATTAGGTAAAAGGACACAAAACTTCAGCCTTAGAGAAAGGTGCGTGCGTGGCAGATCCCGGTCATTGCAAAAGATCTAAGCCCTTTTTAAAGAGGTTCAAGTCCTCTCGTACGCTCATGTGAACTGATATTCTCACACATATCCTTAATCCTGCCGCAATTATCCTCCCACTGCTTCTTGCAGTTGCTTTCATAACACTGCTAGAACGGAAACTACTGAGTTATATACAACTACGGAAAGGGCCCAATGTCGTAGGACCATACGGCGCACTTCAACCCTTCGCAGATGGTATTAAACTATTCCTGAAGGAACTTATCCGCCCCAGCAGCTCTTCTCCCCTAACGTTTTTTACAGGACCTGCAATAGCTCTAATACTAGCCCTACTAATGTGGGCCCCCGCCCCAATTCCCTTCTCCCTTGTCTCAATTAATCTAAGTACTTTATATATCTTAGCACTTTCATCACTCGCCGTGTATCCTATTCTCTGTTCAGGTTGAGCCTCCAATTCAAAGTACGCCTTGGTTGGTTCCCTACGAGCCGTAGCCCAAACCATCTCCTATGAAGTTGTCATTGGCCTTCTATTACTTAGCATTATTATTTTTGCGGGGGGCTTCAACCTGCAAACCCTTACCACCGCCCAGGAAAACATCTGATTCATCTTCCCTGCCTGGCCTTTAGCAGCTATATGATTTATTGCTACCCTGGCAGAGACTAAGCGAGCACCATTCGACCTTACAGAAGGTGAATCCGAATTAGTCTCCGGATACAACGTAGAGTACGCGGGGGGTCAATTTGCTTTATTTTTCCTCGCAGAGTACACAAGCATTTTACTAATGAACTTGTTTACGGTTGTTCTGTTTTTAGGTGGTGCATATACACTTTCTATTCCAGAATTAACTGCTACGACCTGCGGCCTAAAGGTTGTGACTTTAGCTCTCTTCTTCTTATGAATCCGAGCATCTTTCCCCCGACTTCGTTACGACCAACTTATACACCTAACCTGGAAGGCCTTTCTCCCTATATCTTTAGCCTTAATTATTTGACATCTATCGCTAGCGACCACCTTCGCTGGCCTCCCTCCAATATAGACCAACGGAGCTGTGCCTGAAGCAAAGGGTCACTTTGATAGAGTGAATTATGGGGGTTAAAGTCCCCCCATCTCCTTAGAAAGAAGGGATTCGAACCCTACCTGAAGAGATCAAAACTCTT

>Animalia;Chordata;Actinopterygii;Carangiformes;Coryphaenidae;Coryphaena;hippurus
CTTTTCTAGTACGAAAGGACCGAAAAGAAGAGGCCTATACTTCAAGTACGCCTTATCCCAATCTAATGAAAACATCTAAATTAGGTAAAAGGACACAAAACTTCAACCTTAGAGAAAGGTGCGTGCGTGGCAGATCCCGGTCATTGCAAAAGATCTAAGCCCTTTTTAAAGAGGTTCAAGTCCTCTCGTACGCTCATGTGAACTGATATTCTCACACATATCCTTAATCCTGCCGCAATTATCCTCCCACTGCTTCTTGCAGTTGCTTTCATAACACTGCTAGAACGGAAACTACTGAGTTATATACAACTACGGAAAGGGCCCAATGTCGTAGGACCATACGGCGCACTTCAACCCTTCGCAGATGGTATTAAACTATTCCTGAAGGAACTTATCCGCCCCAGCAGCTCTTCTCCCCTAACGTTTTTTACAGGACCTGCAATAGCTCTAATACTAGCCCTACTAATGTGGGCCCCCGCCCCAATTCCCTTCTCCCTTGTCTCAATTAATCTAAGTACTTTATATATCTTAGCACTTTCATCACTCGCCGTGTATCCTATTCTCTGTTCAGGTTGAGCCTCCAATTCAAAGTACGCCTTGGTTGGTTCCCTACGAGCCGTAGCCCAAACCATCTCCTATGAAGTTGTCATTGGCCTTCTATTACTTAGCATTATTATTTTTGCGGGGGGCTTCAATCTGCAGACCCTTACCACCGCCCAGGAAAACATCTGATTCATCTTCCCTGCCTGGCCTTTAGCAGCTATATGATTTATTGCTACCCTAGCAGAGACTAAGCGAGCACCATTCGACCTTACAGAGGGTGAATCCGAATTAGTCTCCGGATACAACGTAGAATACGCGGGGGGTCAATTTGCTTTATTTTTCCTCGCAGAGTACACAAGCATTTTACTAATGAACTTGTTTACGGTTGTTCTGTTTTTAGGTGGTGCATGTACACTTTCTATTCCAGAATTAACTGCTACGACCTGCGGCCTAAAGGTTGTGACTTTAGCTCTCTTCTTCTTATGAATCCGAGCATCTTTCCCCCGACTTCGTTACGACCAACTTATACACCTAACCTGGAAGGCCTTTCTCCCTATATCTTTAGCCTTAATTATTTGACATCTATCGCTAGCGACCACCTTCGCTGGCCTCCCTCCAATATAGGCCAACGGAGCTGTGCCTGAAGCAAAGGGTCACTTTGATAGAGTGAATTATGGGGGTTAAAGTCCCCCCATCTCCTTAGAAAGAAGGGATTCGAACCCTACCTGAAGAGATCAAAACTCTT

>Animalia;Chordata;Actinopterygii;Carangiformes;Coryphaenidae;Coryphaena;hippurus
CTTTTCTAGTACGAAAGGACCGAAAAGAAGAGGCCTATACTTCAAGTACGCCTTATCCCAATCTAATGAAAACATCTAAATTAGGTAAAAGGACACAAAACTTCAGCCTTAGAGAAAGGTGCGTGCGTGGCAGATCCCGGTCATTGCAAAAGATCTAAGCCCTTTTTAAAGAGGTTCAAGTCCTCTCGTACGCTCATGTGAACTGATATTCTCACACATATCCTTAATCCTGCCGCAATTATCCTCCCACTGCTTCTTGCAGTTGCTTTCATAACACTGCTAGAACGAAAACTACTGAGTTATATACAACTACGGAAAGGGCCCAATGTCGTAGGACCATACGGCGCACTTCAACCCTTCGCAGATGGTATTAAACTATTCCTGAAGGAACTTATCCGCCCCAGCAGCTCTTCTCCCCTAACGTTTTTTACAGGACCTGCAATAGCCCTAATACTAGCCCTACTAATGTGGGCCCCCGCCCCAATTCCCTTCTCCCTTGTCTCAATTAATCTAAGTACTTTATATATCTTAGCACTTTCATCACTCGCCGTGTATCCTATTCTCTGTTCAGGTTGAGCCTCCAATTCAAAGTACGCCTTGGTTGGTTCCCTACGAGCCGTAGCCCAAACCATCTCCTATGAAGTTGTCATTGGCCTTCTATTACTTAGCATTATTATTTTTGCAGGGGGCTTCAATCTGCAAACCCTTACCACCGCCCAGGAAAACATCTGATTCATCTTCCCTGCCTGGCCTTTAGCAGCTATATGATTTATTGCTACCCTGGCAGAGACTAAGCGAGCACCATTCGACCTTACAGAGGGTGAATCCGAATTAGTCTCCGGATACAACGTAGAATACGCGGGGGGTCAATTTGCTTTATTTTTCCTCGCAGAGTACACAAGCATTTTACTAATGAACTTGTTTACGGTTGTTCTGTTTTTAGGTGGTGCATATACACTTTCTATTCCAGAATTAACTGCTACGACCTGCGGCCTAAAGGTTGTGACTTTAGCTCTCTTCTTCTTATGAATCCGAGCATCTTTCCCCCGACTTCGTTACGACCAACTTATACACCTAACCTGGAAGGCCTTTCTCCCTATATCTTTAGCCTTAATTATTTGACATCTATCGCTAGCGACCACCTTCGCTGGCCTCCCTCCAATATAGGCCAACGGAGCTGTGCCTGAAGCAAAGGGTCACTTTGATAGAGTGAATTATGGGGGTTAAAGTCCCCCCATCTCCTTAGAAAGAAGGGATTCGAACCCTACCTGAAGAGATCAAAACTCTT

>Animalia;Chordata;Actinopterygii;Carangiformes;Coryphaenidae;Coryphaena;hippurus
CTTTTCTAGTACGAAAGGACCGAAAAGAAGAGGCCTATACTTCAAGTACGCCTTATCCCAATCTAATGAAAACATCTAAATTAGGTAAAAGGACACAAAACTTCAGCCTTAGAGAAAGGTGCGTGCGTGGCAGATCCCGGTCATTGCAAAAGATCTAAGCCCTTTTTAAAGAGGTTCAAGTCCTCTCGTACGCTCATGTGAACTGATATTCTCACACATATCCTTAATCCTGCCGCAATTATCCTCCCACTGCTTCTTGCAGTTGCTTTCATAACACTGCTAGAACGGAAACTACTGAGTTATATACAACTACGGAAAGGGCCCAATGTCGTAGGACCATACGGCGCACTTCAACCCTTCGCAGATGGTATTAAACTATTCCTGAAGGAACTTATCCGCCCCAGCAGCTCTTCTCCCCTAACGTTTTTTACAGGACCTGCAATAGCTCTAATACTAGCCCTACTAATGTGGGCCCCCGCCCCAATTCCCTTCTCCCTTGTCTCAATTAATCTAAGTACTTTATATATCTTAGCACTTTCATCACTCGCCGTGTATCCTATTCTCTGTTCAGGTTGAGCCTCCAATTCAAAGTACGCCTTGGTTGGTTCCCTACGAGCCGTAGCCCAAACCATCTCCTATGAAGTTGTCATTGGCCTTCTATTACTTAGCATTATTATTTTTGCGGGGGGCTTCAACCTGCAAACCCTTACCACCGCCCAGGAAAACATCTGATTCATCTTCCCTGCCTGGCCTTTAGCAGCTATATGATTTATTGCTACCCTGGCAGAGACTAAGCGAGCACCATTCGACCTTACAGAAGGTGAATCCGAATTAGTCTCCGGATACAACGTAGAGTACGCGGGGGGTCAATTTGCTTTATTTTTCCTCGCAGAGTACACAAGCATTTTACTAATGAACTTGTTTACGGTTGTTCTGTTTTTAGGTGGTGCATATACACTTTCTATTCCAGAATTAACTGCTACGACCTGCGGCCTAAAGGTTGTGACTTTAGCTCTCTTCTTCTTATGAATCCGAGCATCTTTCCCCCGACTTCGTTACGACCAACTTATACACCTAACCTGGAAGGCCTTTCTCCCTATATCTTTAGCCTTAATTATTTGACATCTATCGCTAGCGACCACCTTCGCTGGCCTCCCTCCAATATAGACCAACGGAGCTGTGCCTGAAGCAAAGGGTCACTTTGATAGAGTGAATTATGGGGGTTAAAGTCCCCCCATCTCCTTAGAAAGAAGGGATTCGAACCCTACCTGAAGAGATCAAAACTCTT

>Animalia;Chordata;Actinopterygii;Carangiformes;Coryphaenidae;Coryphaena;hippurus
CTTTTCTAGTACGAAAGGACCGAAAAGAAGAGGCCTATACTTCAAGTACGCCTTATCCCAATCTAATGAAAACATCTAAATTAGGTAAAAGGACACAAAACTTCAGCCTTAGAGAAAGGTGCGTGCGTGGCAGATCCCGGTCATTGCAAAAGATCTAAGCCCTTTTTAAAGAGGTTCAAGTCCTCTCGTACGCTCATGTGAACTGATATTCTCACACATATCCTTAATCCTGCCGCAATTATCCTCCCACTGCTTCTTGCAGTTGCTTTCATAACACTGCTAGAACGGAAACTACTGAGTTATATACAACTACGGAAAGGGCCCAATGTCGTAGGACCATACGGCGCACTTCAACCCTTCGCAGATGGTATTAAACTATTCCTGAAGGAACTTATCCGCCCCAGCAGCTCTTCTCCCCTAACGTTTTTTACAGGACCTGCAATAGCCCTAATACTAGCCCTACTAATGTGGGCCCCCGCCCCAATTCCCTTCTCCCTTGTCTCAATTAATCTAAGTACTTTATATATCTTAGCACTTTCATCACTCGCCGTGTATCCTATTCTCTGTTCAGGTTGAGCCTCCAATTCAAAGTACGCCTTGGTTGGTTCCCTACGAGCCGTAGCCCAAACCATCTCCTATGAAGTTGTCATTGGCCTTCTATTACTTAGCATTATTATTTTTGCGGGGGGCTTCAATCTGCAAACCCTTACCACCGCCCAGGAAAACATCTGATTCATCTTCCCTGCCTGGCCTTTAGCAGCTATATGATTTATTGCTACCCTGGCAGAGACTAAGCGAGCACCATTCGACCTTACAGAGGGTGAATCCGAATTAGTCTCCGGATACAACGTAGAATACGCGGGGGGTCAATTTGCTTTATTTTTCCTCGCAGAGTACACAAGCATTTTACTAATGAACTTGTTTACGGTTGTTCTGTTTTTAGGTGGTGCATATACACTTTCTATTCCAGAATTAACTGCTACGACCTGCGGCCTAAAGGTTGTGACTTTAGCTCTCTTCTTCTTATGAATCCGAGCATCTTTCCCCCGACTTCGTTACGACCAACTTATACACCTAACCTGGAAGGCCTTTCTCCCTATATCTTTAGCCTTAATTATTTGACATCTATCGCTAGCGACCACCTTCGCTGGCCTCCCTCCAATATAGGCCAACGGAGCTGTGCCTGAAGCAAAGGGTCACTTTGATAGAGTGAATTATGGGGGTTAAAGTCCCCCCATCTCCTTAGAAAGAAGGGATTCGAACCCTACCTGAAGAGATCAAAACTCTT

>Animalia;Chordata;Actinopterygii;Carangiformes;Coryphaenidae;Coryphaena;hippurus
CTTTTCTAGTACGAAAGGACCGAAAAGAAGAGGCCTATACTTCAAGTACGCCTTATCCCAATCTAATGAAAACATCTAAATTAGGTAAAAGGACACAAAACTTCAGCCTTAGAGAAAGGTGCGTGCGTGGCAGATCCCGGTCATTGCAAAAGATCTAAGCCCTTTTTAAAGAGGTTCAAGTCCTCTCGTACGCTCATGTGAACTGATATTCTCACACATATCCTTAATCCTGCCGCAATTATCCTCCCACTGCTTCTTGCAGTTGCTTTCATAACACTGCTAGAACGGAAACTACTGAGTTATATACAACTACGGAAAGGGCCCAATGTCGTAGGACCATACGGCGCACTTCAACCCTTCGCAGATGGTATTAAACTATTCCTGAAGGAACTTATCCGCCCCAGCAGCTCTTCTCCCCTAACGTTTTTTACAGGACCTGCAATAGCCCTAATACTAGCCCTACTAATGGGGGCCCCCGCCCCAATTCCCTTCTCCCTTGTCTCAATTAATCTAAGTACTTTATATATCTTAACACTTTCATCACTCGCCGTGTATCCTATTCTCTGTTCAGGTTGAGCCTCCAATTCAAAGTACGCCTTGGTTGGTTCCCTACGAGCCGTAACCCAAACCATCTCCTATGAAGTTGTCATTGGCCTTCTATTACTTAGCATTATTATTTTTGCGGGGGGCTTCAATCTGCAAACCCTCACCACCGCCCAGGAAAACATCTGATTCATCTTCCCTGCCTGGCCTTTAGCAGCTATATGATTTATTGCTACCCTGGCAGAGACTAAGCGAGCACCATTCGACCTTACAGAGGGTGAATCCGAATTAGTCTCCGGATACAACGTAGAATACGCGGGGGGTCAATTTGCTTTATTTTTCCTCGCAGAGTACACAAGCATTTTACTAATGAACTTGTTTACGGTTGTTCTGTTTTTAGGTGGTGCATATACACTTTCTATTCCAGAATTAACTGCCACGACCTGCGGCCTAAAGGTTGTGACTTTAGCTCTCTTCTTCTTATGAATCCGAGCATCTTTCCCCCGACTTCGTTACGACCAACTTATACACCTAACCTGGAAGGCCTTTCTCCCTATATCTTTAGCCTTAATTATTTGACATCTATCGCTAGCGACCACCTTCGCTGGCCTCCCTCCAATATAGGCCAACGGAGCTGTGCCTGAAGCAAAGGGTCACTTTGATAGAGTGAATTATGGGGGTTAAAGTCCCCCCATCTCCTTAGAAAGAAGGGATTCGAACCCTACCTGAAGAGATCAAAACTCTT

>Animalia;Chordata;Actinopterygii;Carangiformes;Coryphaenidae;Coryphaena;hippurus
CTTTTCTAGTACGAAAGGACCGAAAAGAAGAGGCCTATACTTCAAGTACGCCTTATCCCAATCTAATGAAAACATCTAAATTAGGTAAAAGGACACAAAACTTCAGCCTTAGAGAAAGGTGCGTGCGTGGCAGATCCCGGTCATTGCAAAAGATCTAAGCCCTTTTTAAAGAGGTTCAAGTCCTCTCGTACGCTCATGTGAACTGATATTCTCACACATATCCTTAATCCTGCCGCAATTATCCTCCCACTGCTTCTTGCAGTTGCTTTCATAACACTGCTAGAACGGAAACTACTGAGTTATATACAACTACGGAAAGGGCCCAATGTCGTAGGACCATACGGCGCACTTCAACCCTTCGCAGATGGTATTAAACTATTCCTGAAGGAACTTATCCGCCCCAGCAGCTCTTCTCCCCTAACGTTTTTTACAGGACCTGCAATAGCCCTAATACTAGCCCTACTAATGTGGGCCCCCGCCCCAATTCCCTTCTCCCTTGTCTCAATTAATCTAAGTACTTTATATATCTTAGCACTTTCATCACTCGCCGTGTATCCTATTCTCTGTTCAGGTTGAGCCTCCAATTCAAAGTACGCCTTGGTTGGTTCCCTACGAGCCGTAGCCCAAACCATCTCCTATGAAGTTGTCATTGGCCTTCTATTACTTAGCATTATTATTTTTGCAGGGGGCTTCAATCTGCAAACCCTTACCACCGCCCAGGAAAACATCTGATTCATCTTCCCTGCCTGGCCTTTAGCAGCTATATGATTTATTGCTACCCTGGCAGAGACTAAGCGAGCACCATTCGACCTTACAGAGGGTGAATCCGAATTAGTCTCCGGATACAACGTAGAATACGCGGGGGGTCAATTTGCTTTATTTTTCCTCGCAGAGTACACAAGCATTTTACTAATGAACTTGTTTACGGTTGTTCTGTTTTTAGGTGGTGCATATACACTTTCTATTCCAGAATTAACTGCTACGACCTGCGGCCTAAAGGTTGTGACTTTAGCTCTCTTCTTCTTATGAATCCGAGCATCTTTCCCCCGACTTCGTTACGACCAACTTATACACCTAACCTGGAAGGCCTTTCTCCCTATATCTTTAGCCTTAATTATTTGACATCTATCGCTAGCGACCACCTTCGCTGGCCTCCCTCCAATATAGGCCAACGGAGCTGTGCCTGAAGCAAAGGGTCACTTTGATAGAGTGAATTATGGGGGTTAAAGTCCCCCCATCTCCTTAGAAAGAAGGGATTCGAACCCTACCTGAAGAGATCAAAACTCTT

>Animalia;Chordata;Actinopterygii;Carangiformes;Coryphaenidae;Coryphaena;hippurus
CTTTTCTAGTACGAAAGGACCGAAAAGAAGAGGCCTATACTTCAAGTACGCCTTATCCCAATCTAATGAAAACATCTAAATTAGGTAAAAGGACACAAAACTTCAGCCTTAGAGAAAGGTGCGTGCGTGGCAGATCCCGGTCATTGCAAAAGATCTAAGCCCTTTTTAAAGAGGTTCAAGTCCTCTCGTACGCTCATGTGAACTGATATTCTCACACATATCCTTAATCCTGCCGCAATTATCCTCCCACTGCTTCTTGCAGTTGCTTTCATAACACTGCTAGAACGGAAACTACTGAGTTATATACAACTACGGAAAGGGCCCAATGTCGTAGGACCATACGGCGCACTTCAACCCTTCGCAGATGGTATCAAACTATTCCTGAAGGAACTTATCCGCCCCAGCAGCTCTTCTCCCCTAACGTTTTTTACAGGACCTGCAATAGCCCTAATACTAGCCCTACTAATGTGGGCCCCCGCCCCAATTCCCTTCTCCCTTGTCTCAATTAATCTAAGTACTTTATATATCTTAGCACTTTCATCACTCGCCGTGTATCCTATTCTCTGTTCAGGTTGAGCCTCCAATTCAAAGTACGCCTTGGTTGGTTCCCTACGAGCCGTAGCCCAAACCATCTCCTATGAAGTTGTCATTGGCCTTCTATTACTTAGCATTATTATTTTTGCGGGGGGCTTCAATCTGCAAACCCTTACCACCGCCCAGGAAAACATCTGATTCATCTTCCCTGCCTGGCCTTTAGCAGCTATATGATTTATTGCTACCCTGGCAGAGACTAAGCGAGCACCATTCGACCTTACAGAGGGTGAATCCGAATTAGTCTCCGGATACAACGTAGAATACGCGGGGGGTCAATTTGCTTTATTTTTCCTCGCAGAGTACACAAGCATTTTACTAATGAACTTGTTTACGGTTGTTCTGTTTTTAGGTGGTGCATATACACTTTCTATTCCAGAATTAACTGCTACGACCTGCGGCCTAAAGGTTGTGACTTTAGCTCTCTTCTTCTTATGAATCCGAGCATCTTTCCCCCGACTTCGTTACGACCAACTTATACACCTAACCTGGAAGGCCTTTCTCCCTATATCTTTAGCCTTAATTATTTGACATCTATCGCTAGCGACCACCTTCGCTGGCCTCCCTCCAATATAGGCCAACGGAGCTGTGCCTGAAGCAAAGGGTCACTTTGATAGAGTGAATTATGGGGGTTAAAGTCCCCCCATCTCCTTAGAAAGAAGGGATTCGAACCCTACCTGAAGAGATCAAAACTCTT

>Animalia;Chordata;Actinopterygii;Carangiformes;Coryphaenidae;Coryphaena;hippurus
CTTTTCTAGTACGAAAGGACCGAAAAGAAGAGGCCTATACTTCAAGTACGCCTTATCCCAATCTAATGAAAACATCTAAATTAGGTAAAAGGACACAAAACTTCAGCCTTAGAGAAAGGTGCGTGCGTGGCAGATCCCGGTCATTGCAAAAGATCTAAGCCCTTTTTAAAGAGGTTCAAATCCTCTCGTACGCTCATGTGAACTGATATTCTCACACATATCCTTAATCCTGCCGCAATTATCCTCCCACTGCTTCTTGCAGTTGCTTTCATAACACTGCTAGAACGGAAACTACTGAGTTATATACAACTACGGAAAGGGCCCAATGTCGTAGGACCATACGGCGCACTTCAACCCTTCGCAGATGGTATTAAACTATTCCTGAAGGAACTTATCCGCCCCAGCAGCTCTTCTCCCCTAACGTTTTTTACAGGACCTGCAATAGCCCTAATACTAGCCCTACTAATGTGGGCCCCCGCCCCAATTCCCTTCTCCCTTGTCTCAATTAATCTAAGTACTTTATATATCTTAGCACTTTCATCACTCGCCGTGTATCCTATTCTCTGTTCAGGTTGAGCCTCCAATTCAAAGTACGCCTTGGTTGGTTCCCTACGAGCCGTAGCCCAAACCATCTCCTATGAAGTTGTCATTGGCCTTCTATTACTTAGCATTATTATTTTTGCGGGGGGCTTCAATCTGCAAACCCTTACCACCGCCCAGGAAAACATCTGATTCATCTTCCCTGCCTGGCCTTTAGCAGCTATATGATTTATTGCTACCCTGGCAGAGACTAAGCGAGCACCATTCGACCTTACAGAGGGTGAATCCGAATTAGTCTCCGGATACAACGTAGAATACGCGGGGGGTCAATTTGCTTTATTTTTCCTCGCAGAGTACACAAGCATTTTACTAATGAACTTGTTTACGGTTGTTCTGTTTTTAGGTGGTGCATATACACTTTCTATTCCAGAATTAACTGCTACGACCTGCGGCCTAAAGGTTGTGACTTTAGCTCTCTTCTTCTTATGAATCCGAGCATCTTTCCCCCGACTTCGTTACGACCAACTTATACACCTAACCTGGAAGGCCTTTCTCCCTATATCTTTAGCCTTAATTATTTGACATCTATCGCTAGCGACCACCTTCGCTGGCCTCCCTCCAATATAGGCCAACGGAGCTGTGCCTGAAGCAAAGGGTCACTTTGATAGAGTGAATTATGGGGGTTAAAGTCCCCCCATCTCCTTAGAAAGAAGGGATTCGAACCCTACCTGAAGAGATCAAAACTCTT

>Animalia;Chordata;Actinopterygii;Carangiformes;Coryphaenidae;Coryphaena;hippurus
CTTTTCTAGTACGAAAGGACCGAAAAGAAGAGGCCTATACTTCAAGTACGCCTTATCCCAATCTAATGAAAACATCTAAATTAGGTAAAAGGACACAAAACTTCAGCCTTAGAGAAAGGTGCGTGCGTGGCAGATCCCGGTCATTGCAAAAGATCTAAGCCCTTTTTAAAGAGGTTCAAGTCCTCTCGTACGCTCATGTGAACTGATATTCTCACACATATCCTTAATCCTGCCGCAATTATCCTCCCACTGCTTCTTGCAGTTGCTTTCATAACACTGCTAGAACGGAAACTACTGAGTTATATACAACTACGGAAAGGGCCCAATGTCGTAGGACCATACGGCGCACTTCAACCCTTCGCAGATGGTATTAAACTATTCCTGAAGGAACTTATCCGCCCCAGCAGCTCTTCTCCCCTAACGTTTTTTACAGGACCTGCAATAGCCCTAATACTAGCCCTTCTAATGTGGGCCCCCGCCCCAATTCCCTTCTCCCTTGTCTCAATTAATCTAAGTACTTTATATATCTTAGCACTTTCATCACTCGCCGTGTATCCTATTCTCTGTTCAGGTTGAGCCTCCAATTCAAAGTACGCCTTGGTTGGTTCCCTACGAGCCGTAGCCCAAACCATCTCCTATGAAGTTGTCATTGGCCTTCTATTACTTAGCATTATTATTTTTGCGGGGGGCTTCAATCTGCAAACCCTTACCACCGCCCAGGAAAACATCTGATTCATCTTCCCTGCCTGGCCTTTAGCAGCTATATGATTTATTGCTACCCTAGCAGAGACTAAGCGAGCACCATTCGACCTTACAGAGGGTGAATCCGAATTAGTCTCCGGATACAACGTAGAATACGCGGGGGGTCAATTTGCTTTATTTTTCCTCGCAGAGTACACAAGCATTTTACTAATGAACTTGTTTACGGTTGTTCTGTTTTTAGGTGGTGCATATACACTTTCTATTCCAGAATTAACTGCTACGACCTGCGGCCTAAAGGTTGTGACTTTAGCTCTCTTCTTCTTATGAATCCGAGCATCTTTCCCCCGACTTCGTTACGACCAACTTATACACCTAACCTGGAAGGCCTTTCTCCCTATATCTTTAGCCTTAATTATTTGACATCTATCGCTAGCGACCACCTTCGCTGGCCTCCCTCCAATATAGGCCAACGGAGCTGTGCCTGAAGCAAAGGGTCACTTTGATAGAGTGAATTATGGGGGTTAAAGTCCCCCCATCTCCTTAGAAAGAAGGGATTCGAACCCTACCTGAAGAGATCAAAACTCTT

>Animalia;Chordata;Actinopterygii;Carangiformes;Coryphaenidae;Coryphaena;hippurus
CTTTTCTAGTACGAAAGGACCGAAAAGAAGAGGCCTATACTTCAAGTACGCCTTATCCCAATCTAATGAAAACATCTAAATTAGGTAAAAGGACACAAAACTTCAGCCTTAGAGAAAGGTGCGTGCGTGGCAGATCCCGGTCATTGCAAAAGATCTAAGCCCTTTTTAAAGAGGTTCAAATCCTCTCGTACGCTCATGTGAACTGATATTCTCACACATATCCTTAATCCTGCCGCAATTATCCTCCCACTGCTTCTTGCAGTTGCTTTCATAACACTGCTAGAACGGAAACTACTGAGTTATATACAACTACGGAAAGGGCCCAATGTCGTAGGACCATACGGCGCACTTCAACCCTTCGCAGATGGTATTAAACTATTCCTGAAGGAACTTATCCGCCCCAGCAGCTCTTCTCCCCTAACGTTTTTTACAGGACCTGCAATAGCCCTAATACTAGCCCTACTAATGTGGGCCCCCGCCCCAATTCCCTTCTCCCTTGTCTCAATTAATCTAAGTACTTTATATATCTTAGCACTTTCATCACTCGCCGTGTATCCTATTCTCTGTTCAGGTTGAGCCTCCAATTCAAAGTACGCCTTGGTTGGTTCCCTACGAGCCGTAGCCCAAACCATCTCCTATGAAGTTGTCATTGGCCTTCTATTACTTAGCATTATTATTTTTGCGGGGGGCTTCAATCTGCAAACCCTTACCACCGCCCAGGAAAACATCTGATTCATCTTCCCTGCCTGGCCTTTAGCAGCTATATGATTTATTGCTACCCTGGCAGAGACTAAGCGAGCACCATTCGACCTTACAGAGGGTGAATCCGAATTAGTCTCCGGATACAACGTAGAATACGCGGGGGGTCAATTTGCTTTATTTTTCCTCGCAGAGTACACAAGCATTTTACTAATGAACTTGTTTACGGTTGTTCTGTTTTTAGGTGGTGCATATACACTTTCTATTCCAGAATTAACTGCTACGACCTGCGGCCTAAAGGTTGTGACTTTAGCTCTCTTCTTCTTATGAATCCGAGCATCTTTCCCCCGACTTCGTTACGACCAACTTATACACCTAACCTGGAAGGCCTTTCTCCCTATATCTTTAGCCTTAATTATTTGACATCTATCGCTAGCGACCACCTTCGCTGGCCTCCCTCCAATATAGGCCAACGGAGCTGTGCCTGAAGCAAAGGGTCACTTTGATAGAGTGAATTATGGGGGTTAAAGTCCCCCCATCTCCTTAGAAAGAAGGGATTCGAACCCTACCTGAAGAGATCAAAACTCTT

>Animalia;Chordata;Actinopterygii;Carangiformes;Coryphaenidae;Coryphaena;hippurus
CTTTTCTAGTACGAAAGGACCGAAAAGAAGAGGCCTATACTTCAAGTACGCCTTATCCCAATCTAATGAAAACATCTAAATTAGGTAAAAGGACACAAAACTTCAGCCTTAGAGAAAGGTGCGTGCGTGGCAGATCCCGGTCATTGCAAAAGATCTAAGCCCTTTTTAAAGAGGTTCAAGTCCTCTCGTACGCTCATGTGAACTGATATTCTCACACATATCCTTAATCCTGCCGCAATTATCCTCCCACTGCTTCTTGCAGTTGCTTTCATAACACTGCTAGAACGGAAACTACTGAGTTATATACAACTACGGAAAGGGCCCAATGTCGTAGGACCATACGGCGCACTTCAACCCTTCGCAGATGGTATTAAACTATTCCTGAAGGAACTTATCCGCCCCAGCAGCTCTTCTCCCCTAACGTTTTTTACAGGACCTGCAATAGCCCTAATACTAGCCCTACTAATGTGGGCCCCCGCCCCAATTCCCTTCTCCCTTGTCTCAATTAATCTAAGTACTTTATATATCTTAGCACTTTCATCACTCGCCGTGTATCCTATTCTCTGTTCAGGTTGAGCCTCCAATTCAAAGTACGCCTTGGTTGGTTCCCTACGAGCCGTAGCCCAAACCATCTCCTATGAAGTTGTCATTGGCCTTCTATTACTTAGCATTATTATTTTTGCGGGGGGTTTCAATCTGCAAACCCTTACCACCGCCCAGGAAAACATCTGATTCATCTTCCCTGCCTGGCCTTTAGCAGCTATATGATTTATTGCTACCCTAGCAGAGACTAAGCGAGCGCCATTCGACCTTACAGAGGGTGAATCCGAATTAGTCTCCGGATACAACGTAGAATACGCGGGGGGTCAATTTGCTTTATTTTTCCTCGCAGAGTACACAAGCATTTTACTAATGAACTTGTTTACGGTTGTTCTGTTTTTAGGTGGTGCATATACACTTTCTATTCCAGAATTAACTGCTACGACCTGCGGCCTAAAGGTTGTGACTTTAGCTCTCTTCTTCTTATGAATCCGAGCATCTTTCCCCCGACTTCGTTACGACCAACTTATACACCTAACCTGGAAGGCCTTTCTCCCTATATCTTTAGCCTTAATTATTTGACATCTATCGCTAGCGACCACCTTCGCTGGCCTCCCTCCAATATAGGCCAACGGAGCTGTGCCTGAAGCAAAGGGTCACTTTGATAGAGTGAATTATGGGGGTTAAAGTCCCCCCATCTCCTTAGAAAGAAGGGATTCGAACCCTACCTGAAGAGATCAAAACTCTT

>Animalia;Chordata;Actinopterygii;Kurtiformes;Apogonidae;Vincentia;conspersa
GTCCGCCTGCCCTGTGATAATTATTTAACGGCCGCGGTATTCTGACCGTGCAAAGGTAGCGCAATCACTTGTCTCTTAAATGGAGACCCGTATGAATGGCATAACGAGGGCTAATCTGTCTCCTTTCTCCGGTCAATGAAATTGATCTCCCCGTGCAGAAGCGGGGATATAAGCATAAGACGAGAAGACCCCATGGAGCTTTAGGCATAAACAGATCATGTTAAAAACCCCTTCCTAATGGAATTAACCTAGTGAATGCTGTTAGACTGCCTTTGGTTGGGGCGACCACGGAGAAAAGAAAATCCCCCGCGTAGAACGAGGCCATTCCCCCCTCCCCCCAAGCGAGAGTGACAACTCCAACAAGCAGAAATTCTGACTAAATATGACCCGGCAAAGCCGATCAACGGACCGAGTTACCCTGGGGATAACAGCGCAATCCCCTTCTAGAGCCCCTATCGACAAGAGGGTTTACGACCTCGATGTTGGATCAGGACATCCTAATGGCGCAGCCGCTATTAAGGGTTCGTTTGTTCAACGATTAAAGTCCTACGTGATCTG

>Animalia;Chordata;Actinopterygii;Kurtiformes;Apogonidae;Vincentia;badia
GTCCGCCTGCCCTGTGATATTTATTTAACGGCCGCGGTATTCTGACCGTGCAAAGGTAGCGCAATCACTTGTCTTTTAAATGAGGACCCGTATGAATGGCATAACGAGGGCTAATCTGTCTCCTTTCTCCAGTCAATGAAATTGATCTCCCCGTGCAGAAGCGGGGATATAATTATAAGACGAGAAGACCCCATGGAGCTTTAGGCATAAATAGATCATGTTAAAAACCCCCCCCCGGAATTAACCTAGTGAATACTATCAAACTGCCTTTGGTTGGGGCGACCACGGAAAAAAGAAAATCCCCCGCGTAAAAGGAGGCCATTTTTCCCTTCCTCCCAAAAGAGAGTGACAACTCCAACAAGCAGAAACTCTGACTAATTATGACCCGGCGAAGCCAATTAACGAACCGAGTTACCCTGGGGATAACAGCGCAATCCCCTTCTAGAGCCCCTATCGACAAGAGGGTTTACGACCTCGATGTTGGATCAGGACATCCTAATGGCGCAGCCGTTATTAAGGGTTCGTTTGTTCAACGATTAAAGTCCTACGTGATCTG

>Animalia;Chordata;Actinopterygii;Kurtiformes;Apogonidae;Vincentia;conspersa
GTCCGCCTGCCCTGTGATAATTATTTAACGGCCGCGGTATTCTGACCGTGCAAAGGTAGCGCAATCACTTGTCTCTTAAATGGAGACCCGTATGAATGGCATAACGAGGGCTAATCTGTCTCCTTTCTCCGGTCAATGAAATTGATCTCCCCGTGCAGAAGCGGGGATATAAACATAAGACGAGAAGACCCCATGGAGCTTTAGGCATAAACAGATCATGTTAAAAACCCCTTCCTAATGGAATTAACCTAGTGAATGCTGTTAGACTGCCTTTGGTTGGGGCGACCACGGAGAAAAGAAAATCCCCCGCGTAGAACGAGGCCATTCCCCCCTCCCCCCAAGCGAGAGTGACAACTCCAACAAGCAGAAATTCTGACTAAATATGACCCGGCAAAGCCGATCAACGGACCGAGTTACCCTGGGGATAACAGCGCAATCCCCTTCTAGAGCCCCTATCGACAAGAGGGTTTACGACCTCGATGTTGGATCAGGACATCCTAATGGCGCAGCCGCTATTAAGGGTTCGTTTGTTCAACGATTAAAGTCCTACGTGATCTG

>Animalia;Chordata;Actinopterygii;Tetraodontiformes;Diodontidae;Diodon;nicthemerus
GTCCGCCTGCCCTGTGACTATATGTTTAACGGCCGCGGTATTTTGACCGTGCGAAGGTAGCGCAATCACTTGTCCTTTAAATGAGGACCTGTATGAATGGCACGACGAGGGCTTAACTGTCTCCTCTTTTAGGTCAATGAAATTGATCTCTCCGTGCAGAAGCGGAGATATAACCATAAGACGAGAAGACCCTGTGGAGCTTCAGACACCAAAACAGACCATGTTAAAGACCCTAAAACAAAAGACTAAACTTAATGTCCCCTGCCTTGATGTCTTCGGTTGGGGTGACCGAGGAGAAGAACACAACCTCCATGCGGAATAGGAGTACTACTCCCACAACCAAGAACCCCCGTTCTAACCACCAGAATTTCTGACCCTACGATCCGGCAACGCCGATTAACGAACCAAGTTACCCCAGGGATAACAGCGCAATCCCCTTTTAGAGCCCCTATCAACAAGGGGGTTTACGACCTCGATGTTGGATCAGGACATCCTAATGGCGCAGCCGCTATTAAGGGTTCGTTTGTTCAACGATTAAAGTCCTACGTGATCTG

>Animalia;Chordata;Actinopterygii;Istiophoriformes;Istiophoridae;Istiophorus;platypterus
CCCTCCCTTGCTTTTCCCGCCTATATACCACCGTCGTCAGCTTACCCTGTGAAGGTTTTATAGTAAGCAAAGTTGGCACAGCCTAAAACGTCAGGTCGAGGTGTAGTGCATGAGAGGGGAAGAAATGGGCTACATTCGCTACCGATAGCGAATTACGAATGTTGCATTGAAACATGCAGCTGAAGGAGGATTTAGCAGTAAGCAGAAAGCAGAGCGTCCCGCTGAAACTGGCCCTAAAGCGCGCACACACCGCCCGTCACCCTCCCCAAGCTTCCGGCCCTAATTAATTAAAACCCTACAACTGCAAAGGAGAGGAAAGTCGTAACATGGTAAGTGTACCGGAAGGTGCGCTTGGAAAAATCAGAGTGTAGCTAAGCTAGAAAAGCACCTCCCTTACACTGAGAAGTCATCCGTGCAAATCGGATCACCCTGACGCCTATCAGCTAGCCCCACCCCTCAATAACAACAAATCAACATAAATAACCCCAAAAACACGCAAGACTACACGAACTAAACCATTCTCCCACCCTAGTATGGGCGACAGAAAAGGAACTAGTGGAGCAATAGAGAAAGTACCGCAAGGGAACGCTGAAAGAGAGATGAAATAGCCCAGTAAAGCTTAAAAAAACAGAGATTTAAACTCGTACCTTTTGCATCATGAA

>Animalia;Chordata;Actinopterygii;Istiophoriformes;Istiophoridae;Istiophorus;platypterus
CGTTCAACCTCACCCTTCCTTGCTTTTCCCGCCTATATACCACCGTCGTCAGCTTACCCTGTGAAGGTTTTATAGTAAGCAAAGTTGGCACAGCCTAAAACGTCAGGTCGAGGTGTAGTGCATGAGAGGGGAAGAAATGGGCTACATTCGCTACCGATAGCGAATTACGAATGTTGCATTGAAACATGCAGCTGAAGGAGGATTTAGCAGTAAGCAGAAAGCAGAGCGTCCCGCTGAAACTGGCCCTAAAGCGCGCACACACCGCCCGTCACCCTCCCCAAGCTTCCGGCCCTAATTAATTAAAACCCTACAACTGCAAAGGAGAGGAAAGTCGTAACATGGTAAGTGTACCGGAAGGTGCGCTTGGAAAAATCAGAGTGTAGCTAAGCTAGAAAAGCATCTCCCTTACACTGAGAAGTCATCCGTGCAAATCGGATCACCCTGACGCCTATCAGCTAGCCCCACCCCTCAATAACAACAAATCAACATAAATAACCCCAAAAACACGCAAGACTACACGAACTAAACCATTCTCCCACCCTAGTATGGGCGACAGAAAAGGAACTAGTGGAGCAATAGAGAAAGTACCGCAAGGGAAAGCTGAAA

>Animalia;Chordata;Actinopterygii;Istiophoriformes;Istiophoridae;Kajikia;audax
AGAGGTCCCGCCTGCCCAGTGACAACTAGTTCAACGGCCGCGGTATTTTGACCGTGCAAAGGTAGCGTAATCACTTGTCTTTTAAATGAAGACCTGTATGAATGGCATAACGAGGGCTTAGCTGTCTCCTCTATCCAGTCAATGAAATTGATCTCCCCGTGCAGAAGCGGGGGTAAAACCATAAGACGAGAAGACCCTATGGAGCTTTAGACACTAAGGCAGATCACGTTAAACAACTCCCAATAAGGAACAAAACTGAATGAGTCCTGCTTAAATGTCTTCGGTTGGGGCGACCATGGGGAAATAAAAAACCCCCACGTGGACTGGGAGCACCTTCCCCCTCTTCCCTCCTCCCAAAACTGAGAGCTACCGCTCTAATTAACAGAAATTCTGACCAAAAATGATCCGGCAACGCCGATCAACGGACCAAGTTACCCTAGGGATAACAGCGCAATCCCCTTTTAGAGCCCATATCGACAAGGGGGTTTACGACCTCGATGTTGGATCAGGACATCCTAATGGTGCAGCCGC

>Animalia;Chordata;Actinopterygii;Istiophoriformes;Istiophoridae;Kajikia;audax
GAGGTCCCGCCTGCCCAGTGACAACTAGTTCAACGGCCGCGGTATTTTGACCGTGCAAAGGTAGCGTAATCACTTGTCTTTTAAATGAAGACCTGTATGAATGGCATAACGAGGGCTTAGCTGTCTCCTCTATCCAGTCAATGAAATTGATCTCCCCGTGCAGAAGCGGGGGTAAAACCATAAGACGAGAAGACCCTATGGAGCTTTAGACACTAAGGCAGATCACGTTAAACAACTCCCAATAAGGAACAAAACTGAATGAGTCCTGCTTAAATGTCTTCGGTTGGGGCGACCATGGGGAAATAAAAAACCCCCACGTGGACTGGGAGCACCTTCCCCCTCTTCCCTCCTCCCAAAACTGAGAGCTACCGCTCTAATTAACAGAAATTCTGACCAAAAATGATCCGGCAACGCCGATCAACGGACCAAGTTACCCTAGGGATAACAGCGCAATCCCCTTTTAGAGCCCATATCGACAAGGGGGTTTACGACCTCGATGTTGGATCAGGACATCCTAATGGTGCAGCCGCTATTAAGGGTTCGTTTGTTCAACGATTAAAGTCCTACATGATCTGAGTTCAGACCGGA

>Animalia;Chordata;Actinopterygii;Istiophoriformes;Istiophoridae;Kajikia;audax
ACACATGAAGCCTCGCCTGTTTACCAAAAACATCGCCTCTTGCAAAACTAAAGAATAAGAGGTCCCGCCTGCCCAGTGACAACTAGTTCAACGGCCGCGGTATTTTGACCGTGCAAAGGTAGCGTAATCACTTGTCTTTTAAATGAAGACCTGTATGAATGGCATAACGAGGGCTTAGCTGTCTCCTCTATCCAGTCAATGAAATTGATCTCCCCGTGCAGAAGCGGGGGTAAAACCATAAGACGAGAAGACCCTATGGAGCTTTAGACACTAAGGCAGATCACGTTAAACAACTCCCAATAAGGAACAAAACTGAATGAGTCCTGCTTAAATGTCTTCGGTTGGGGCGACCATGGGGAAATAAAAAACCCCCACGTGGACTGGGAGCACCTTCCCCCTCTTCCCTCCTCCCAAAACTGAGAGCTACCGCTCTAATTAACAGAAATTCTGACCAAAAATGATCCGGCAACGCCGATCAACGGACCAAGTTACCCTAGGGATAACAGCGCAATCCCCTTTTAGAGCCCATATCGACAAGGGGGTTTACGACCTCGATGTTGGATCAGGACATCCTAATGGTGCAGCCGCTATTAAGGGTTCGTTTGTTCAACGATTAAAGTCCTACGTGATCTGAGTTCAGACCGGAGTAATCCAGGTCAGTTTCTATCTATGCTATGATCTTTTCTAGTACGAAAGGACCGAAAAGAAGAGGCCCCTGCTTTAAGTACGCCTCACCCCCACCTAATGAAAGCATCTAAACTAGGCAAGAGGGCATGCCCTTCATGCCCAAGAAAACGGCATGTTAAGGTGGCAGAGCCCGGCGACTGCAAAAGACCTAAGCCCTTTCCACAGAGGTTCAAATCCTCTCCTTAGCTATGATCTCCACACTTATTACCCATATCCTCAACCCTCTAGCCTTCATCGTCCCCGTCCTCCTAGCCGTTGCGTTCCTCACCCTCCTTGAACGAAAAGTACTAGGTTACATACAACTACGAAAAGGCCC

>Animalia;Chordata;Actinopterygii;Istiophoriformes;Istiophoridae;Istiompax;indica
ACATAAAGCCTCGCCTGTTTACCAAAAACATCGCCTCTTGCAAAACTAAAGAATAAGAGGTCCCGCCTGCCCAGTGACAACTAGTTCAACGGCCGCGGTATTTTGACCGTGCAAAGGTAGCGTAATCACTTGTCTTTTAAATGAAGACCTGTATGAATGGCATAACGAGGGCTTAGCTGTCTCCTCTATCCAGTCAATGAAATTGATCTCCCCGTGCAGAAGCGGGGGTAAAACCATAAGACGAGAAGACCCTATGGAGCTTTAGACACTAGGGCAGATCACGTTAAACAACTCCCAATAAAGAACAAAACTGAATGAGTCCTGCTTAAATGTCTTCGGTTGGGGCGACCATGGGGAAATAAAAAACCCCCACGTGGACTGGGAGCACCTTCCCCCTCTTCCCTCCTCCCAAAACTGAGAGCTACCGCTCTAATTAACAGAAATTCTGACCAAAAATGATCCGGCAAAGCCGATCAACGGACCAAGTTACCCTAGGGATAACAGCGCAATCCCCTTTTAGAGCCCATATCGACAAGGGGGTTTACGACCTCGATGTTGGATCAGGACATCCTAATGGTGCAGCCGCTATTAAGGGTTCGTTTGTTCAACGATTAAAGTCCTACGTGATCTGAGTTCAGACCGGAGTAATCCAGGTCAGTTTCTATCTATGCTATGATCTTTTCTAGTACGAAAGGACCGAAAAGAAGAGGCCCCTGCTTTAAGTACGCCTCACCCCCACCTAATGAAAGCATCTAAACTAGGCAAGAGGGCATGCCCTTCATGCTCAAGAAAATGGCATGTTAAGGTGGCAGAGCCCGGCAACTGCAAAAGACCTAAGCCCTTTCCACAGAGGTTCAAATCCTCTCCTTAGCTATGACCTCCACACTTATTACCCATATCCTCAACCCTCTAGCCTTCATCGTCCCCGTCCTCCTAGCCGTTGCATTCCTCACCCTCCTTGAACGAAAAGTTCTAGGTTACATACAACTACGAAAAGGCC
