# Supplementary material for: Environmental DNA as a tool to reconstruct catch composition for longline fisheries vessels
Source: Sci Rep. 2024 May 3;14:10188. doi: 10.1038/s41598-024-60917-7 (PMC11068744; doi:10.1038/s41598-024-60917-7)
Supplement: Supplementary file 2 — Supplementary Tables. [file 41598_2024_60917_MOESM2_ESM.xlsx]

## Sheet: S1
Supplementary Table S1 Number of samples and brine tanks per vessel
Vessel ID	Brine Tanks	Samples	Species Landed
V1	6	57	Tuna, Swordfish, Spearfish, Marlin
V2	3	30	Tuna, Swordfish, Pomfret
V3	3	30	Tuna, Swordfish, Spearfish, Marlin
V4	5	30	Tuna, Swordfish, Marlin
V5	5	48	Tuna, Swordfish, Spearfish, Marlin
V6	6	58	Tuna, Swordfish, Spearfish, Marlin
V7	9	90	Tuna, Swordfish, Spearfish, Marlin, Pomfret
V8	4	40	Tuna, Swordfish, Spearfish, Marlin
V9	2	20	Tuna, Swordfish, Spearfish, Marlin

## Sheet: S2
Supplementary Table S2 Summary statistics per sequencing run
Run Number	Number of samples	Total reads (raw)	Total reads (filtered)	Avg. reads per sample (raw)	Avg. reads per sample (filtered)	Vessel numbers
Run 1	109	9561599	9187336	87721.1	84287.5	V2, V4, V8
Run 2	99	8854911	8539648	89443.5	86259.1	V7
Run 3	95	8050187	7840608	84738.8	82532.7	V3, V5, V9
Run 4	129	9607636	9315534	74477.8	72213.4	V1, V5, V6
Total	432	36074333	34883126

## Sheet: S3
	Supplementary Table S3 Raw ASV counts per sample
	CA311_R.relabeled.fastq	CA311.relabeled.fastq	CA312_R.relabeled.fastq	CA312.relabeled.fastq	CA313_R.relabeled.fastq	CA313.relabeled.fastq	CA314_R.relabeled.fastq	CA314.relabeled.fastq	CA315_R.relabeled.fastq	CA315.relabeled.fastq	CA321_R.relabeled.fastq	CA321.relabeled.fastq	CA322_R.relabeled.fastq	CA322.relabeled.fastq	CA323_R.relabeled.fastq	CA323.relabeled.fastq	CA324_R.relabeled.fastq	CA324.relabeled.fastq	CA325_R.relabeled.fastq	CA325.relabeled.fastq	CA331_R.relabeled.fastq	CA331.relabeled.fastq	CA332_R.relabeled.fastq	CA332.relabeled.fastq	CA333_R.relabeled.fastq	CA333.relabeled.fastq	CA334_R.relabeled.fastq	CA334.relabeled.fastq	CA341_R.relabeled.fastq	CA341.relabeled.fastq	CA342_R.relabeled.fastq	CA343_R.relabeled.fastq	CA343.relabeled.fastq	CA344_R.relabeled.fastq	CA344.relabeled.fastq	CA345_R.relabeled.fastq	CA345.relabeled.fastq	CA351_R.relabeled.fastq	CA351.relabeled.fastq	CA352_R.relabeled.fastq	CA352.relabeled.fastq	CA353_R.relabeled.fastq	CA353.relabeled.fastq	CA354_R.relabeled.fastq	CA354.relabeled.fastq	CA355_R.relabeled.fastq	CA355.relabeled.fastq	CA361_R.relabeled.fastq	CA361.relabeled.fastq
CGGTCCGTTGATCGGCGTTGCCGGATCTTATTGGTCAGATATTCTGTTTTTTAGAGCTGCAGCTCTTGGTTGTAGGAGGTAGTACTCCCATTCCACGTGGGGGTTTTTTATTTCCCCGCGGTCGCCCCAACCAAAGACATGGGGGCATGATTCATTTGGTTTAGTCCTTTGTTTAGGGGTGTTTGACATGATATGCCTTGGT	5778	2856	66350	86720	9739	9737	76966	70432	10493	898	51170	66636	69176	72597	70539	55676	68120	69105	65595	58000	442	291	72041	70525	18978	16929	81688	79612	98966	68216	87295	87271	64201	89499	89440	139222	132583	82844	56389	88308	88807	87079	44638	67880	63352	68964	59363	83793	98258
CGGTCCGTTGATCGGCGTTGCCGGATCTTATTGGTCAGATATTCTGTTCTTTAGAGCTGCAGCTCTTGGTTGTAGGAGGTAGTACTCCCATTCCACGTGGGGGTTTTTTATTTCCCCGCGGTCGCCCCAACCAAAGACATGGGGGCATAATTCATTTGGTTTAGTCCTTTGTTTAGGGGTGTTTGACATGATATGCCTTGGT	154	191	161	94	183	239	94	94	244	106	51	73	41	100	91	0	0	0	0	0	68	37	153	90	0	335	91	125	0	28	0	0	0	0	0	118	167	86	171	0	126	98	0	0	71	104	23	134	137
CGGTCCGTTGATCGGCGTTGCCGGATCTTATTGGTCAGATATTCTGTTTTTTAGAGCTGCAGCTCTTGGTTGTAGGAGGTAGTACTCCCATTCCACGTGGGGGTTTTTTATTTCCCCGCGGTCGCCCCAACCAAAGACATGGGGGCATGATTCATTTGGTTTAGTCCTTTGTTCAGGGGTGTTTGACATGATATGCCTTGGT	365	162	3881	5790	593	587	4841	4219	672	64	3075	4041	1562	4713	4079	679	657	1273	0	0	0	0	4271	4593	1354	979	5246	4861	4795	3200	7508	3968	2293	3908	3848	7428	6520	5979	7612	5738	5650	5471	962	2446	3975	4543	4088	4948	6375
TGGTCCGTTGATCGGCATTGCCGGATCATGATTGGTCAGATATTCTGTTAGTTAGAGCTGTAGCTCTTAGTTGTGGGAGGAGAGGTAAAGAAGGGGTTTAGTGCTCCCAGTCCGCGTGGGGGTTTTTTATTTCCCCATGGTCGCCCCAACCGAAGACATTAAAGCAGGGGTCATTTAGTTTGGTCCCTTATTTGGGGGTGTTTAACATGATCTGCTTTGAC	28741	36435	0	0	26311	30245	0	0	35638	30007	9	0	39	0	0	42	30	0	83	53	5214	5193	0	0	4900	6023	0	80	515	501	0	651	513	716	458	1939	1877	0	0	0	14	0	0	0	10	0	0	0	0
TGGTCCGTTGATCGGCATTGCCGGATCTTGATTGGTCAGATATTCTGTTAGTTAGAGCTGTAGCTCTTAGTTGTGGGAGGAGAGGTAAAGAAGGGGTTTAGTGCTCCCAGTCCGCGTGGGGGTTTTTTATTTCCCCATGGTCGCCCCAACCGAAGACATTAAAGCAGGGGTCATTTAGTTTGGTCCCTTATTTGGGGGTGTTTAACATGATCTGCTTTGAC	11514	13506	0	14	9786	11208	0	20	11889	11004	0	0	87	0	3	98	108	98	182	111	46044	45347	35	15	49295	52692	152	242	278	268	0	236	210	396	174	18128	16026	0	54	0	0	6	0	0	0	0	0	18	0
CGGTTCGTTGATCGGCTTTGCCGGGTCTGTAAGGTTAAAAGTTTTATTTCTTAGAGCAGGAGCTCTCAGTTTGGGAGGACAGTGCCTCTGTTCCGCTTGGGGGTTTGTTGTTTCCCCGAGGTCGCCCCAACCAAAGACATAAGAGCAGGGGATATTTAGTTTTTTTTCTTGTTCGAAGGTGTTTAACATAGTCTGTCTTTGT	0	0	0	0	0	0	0	0	0	0	0	0	0	0	0	0	0	0	0	0	0	0	0	0	0	0	0	0	0	0	0	0	0	0	0	0	0	0	0	0	0	0	0	0	0	0	0	0	0
CGGTCCGTTGATCGGCACTGCCGGATCATATTTGGTCAGAAGTTCTGTTCACTAGAGTTGCGGCTCTTGGTTGTAGGAGCAGTGCTCCCCTTCCACATGGGGGTTCTTTGTTTCCCCGTGGTCGCCCCAACCAAAGACAGGGGGGTATGGTTCCTTTAGTTAAGTCCTTTATCCGGGGGTATTTAACGGGACATACCATAT	0	0	0	0	0	0	0	0	0	0	0	0	0	0	0	0	0	0	0	0	0	0	0	0	0	0	0	0	0	0	0	0	0	0	0	0	0	0	0	0	0	0	0	0	0	0	0	0	0
CGGTCCGTTGATCGGCGTTGCCGGATCTTATTGGTCAGATATTCTGTTCTTTAGAGCTGCAGCTCTTGGTTGTAGGAGGTAGTACTCCCATTCCACGTGGGGGTTTTTTATTTCCCCGCGGTCGCCCCAACCAAAGACATGGGGGCATGATTCATTTGGTTTAGTCCTTTGTTTAGGGGTGTTTGACATGATATGCCTTGGT	204	155	433	328	237	334	325	277	287	55	0	285	0	337	0	0	0	0	0	0	0	0	387	259	0	340	354	301	0	0	0	0	0	0	0	0	369	214	268	0	398	339	0	334	257	255	0	388	418
CGGTCCGTTGATCGGCGTTGCCGGATCTTATTGGTCAGATATTCTGTTTTTTAGAGCTGCAGCTCTTGGTTGTAGGAGGTAGTACTCCCATTCCACGTGGGGGTTTTTTATTTCCCCGCGGTCGCCCCAACCAAAGACATGGGGGCATAATTCATTTGGTTTAGTCCTTTGTTTAGGGGTGTTTGACATGATATGCCTTGGT	198	126	1033	822	247	264	741	722	288	50	474	693	271	893	682	0	0	264	0	0	0	0	1042	630	255	582	922	737	0	0	795	0	0	0	0	754	714	643	346	393	927	866	0	829	727	666	0	808	1077
TGGTCCGTTGATCGGCGTTGCCGGATCATTTTTGGTCAGAATTTCTGTTAATTAGAGCGGTAGCTCTCAGTTTTGGGAGGAGGGAAGAGGGGGAAGGTGCTCCCAGTCCACGTGGGGGTTTTTTATTTCCCCATGGTCGCCCCAACCGAAGACATTTAAGCAGGACTCATTCAGTTTTGTTCCTTATTGGGAGTTGTTTAACGTGATCTGCCTTAGT	1701	2839	0	5	1964	2576	0	0	2438	1883	0	0	3	0	0	0	0	0	0	0	0	0	0	0	0	0	0	18	0	0	0	0	0	0	0	0	0	3	0	0	4	0	0	0	0	0	0	0	0
CGGTCCGTTGATCGGCACTGCCGGATCATATTTGGTCAGAAGTTCTGTTCACTAGAGTTGCGGCTCTTGGTTGTAGGAGCAGTGCTCCCCTTCCACATGGGGGTTCTTTGTTTCCCCGTGGTCGCCCCAACCAAAGACAGGGGGGTATAGTTCCTTTAGTTAAGTCCTTTATCCGGGGGTATTTAACGGGACATACCATAT	0	0	0	0	0	0	0	0	0	0	0	0	0	0	0	0	0	0	0	0	0	0	0	0	0	0	0	0	0	0	0	0	0	0	0	0	0	0	0	0	0	0	0	0	0	0	0	0	0
TGGTCCGTTGATCGGCGTTGCCGGATCATTTTTGGTCAGAATTTCTGTTAATTAGAGCGGTAGCTCTCAGTTTTGGGAGGAGGGAAGAGGGGGAAGGTGCTCCCAGTCCACGTGGGGGTTTTTTATTTCCCCATGGTCGCCCCAACCGAAGACATTAAAGCAGGGGTCATTTAGTTTGGTCCCTTATTTGGGGGTGTTTAACATGATCTGCTTTGAC	1411	2041	0	0	1324	1539	0	0	1665	1667	0	0	0	0	0	0	0	0	0	0	0	0	0	0	0	0	0	0	0	0	0	0	0	0	0	2	0	0	0	0	0	0	0	0	0	0	0	0	0
TGATCCGTTGATCGGCATTGCCGGATCATGATTGGTCAGATATTCTGTTAGTTAGAGCTGTAGCTCTTAGTTGTGGGAGGAGAGGTAAAGAAGGGGTTTAGTGCTCCCAGTCCGCGTGGGGGTTTTTTATTTCCCCATGGTCGCCCCAACCGAAGACATTAAAGCAGGGGTCATTTAGTTTGGTCCCTTATTTGGGGGTGTTTAACATGATCTGCTTTGAC	5498	6976	0	0	5182	5816	0	0	6324	5379	0	0	0	0	0	0	0	0	0	0	0	0	0	0	0	0	0	0	0	0	0	0	0	0	0	0	0	0	0	0	0	0	0	0	0	0	0	0	0
CGGTCCGTTGATCGGCGTTGCCGGATCTTATTGGTCAGATATTCTGTTTTTTAGAGCTGCAGCTCTTGGTTGTAGGAGGTAGTACTCCCATTCCACGTGGGGGTTTTTTATTTCCCCGCGGTCGCCCCAACCAAAGACATGGGGGCATGATTCATTTGGTTTAGTCCTTTGTTTAGGGGTGTTTAACATGATATGCCTTGGT	0	0	0	0	0	0	0	0	0	0	0	0	0	0	0	0	0	0	0	0	0	0	0	0	0	0	0	0	0	0	0	0	0	0	0	0	0	0	0	0	0	0	0	0	0	0	0	0	0
CGGTCCGTTGATCGGCGTTGCCGGATCTTACTGGTCAGATATTCTGTTTTTTAGAGCTGCAGCTCTTGGTTGTAGGAGGTAGTACTCCCATTCCACGTGGGGGTTTTTTATTTCCCCGCGGTCGCCCCAACCAAAGACATGGGGGCATGATTCATTTGGTTTAGTCCTTTGTTTAGGGGTGTTTGACATGATATGCCTTGGT	0	0	254	0	0	0	0	0	0	0	0	0	8310	0	0	9419	11843	9423	14434	10996	0	0	0	0	0	0	0	0	0	0	0	0	0	0	0	0	0	0	0	0	0	0	0	0	0	0	0	0	0
TGGTCCGTTGATCGGCATTGCCGGATCATGATTGGTCAGATATTCTGTTAGTTAGAGCTGTAGCTCTTAGTTGTGGGAGGAGAGGTAAAGAAGGGGTTTAGTGCTCCCAGTCCGCGTGGGGGTTTTTTATTTCCCCATGGTCGCCCCAACCGAAGACATTTAAGCAGGACTCATTCAGTTTTGTTCCTTATTGGGAGTTGTTTAACGTGATCTGCCTTAGT	953	1313	0	0	763	920	0	0	995	1010	0	0	0	0	0	0	0	0	0	0	0	0	0	0	0	0	0	0	0	0	0	0	0	0	0	0	0	0	0	0	0	0	0	0	0	0	0	0	0
TGGTCCGTTGATCGGCATTGCCGGATCATGATTGGTCAGATATTCTGTTAGTTAGAGCTGTAGCTCTTAGTTGTGGGAGGAGAGGTAAAGAAGGGGTTTAGTGCTCCCAGTCCGCGTGGGGGTTTTTTATTTCCCCGCGGTCGCCCCAACCAAAGACATGGGGGCATGATTCATTTGGTTTAGTCCTTTGTTTAGGGGTGTTTGACATGATATGCCTTGGT	754	455	0	0	790	988	0	0	902	253	0	0	0	0	0	32	42	0	60	35	0	0	0	0	169	151	0	0	230	218	0	283	224	305	219	279	315	13	0	0	0	0	0	0	0	0	0	0	0
CGGTCCGTTGATCGGCGTTGCCGGATCTTATTGGTCAGATATTCTGTTTTTTAGAGCTGCAGCTCTTGGTTGTAGGAGGTAGTACTCTCATTCCACGTGGGGGTTTTTTATTTCCCCGCGGTCGCCCCAACCAAAGACATGGGGGCATGATTCATTTGGTTTAGTCCTTTGTTTAGGGGTGTTTGACATGATATGCCTTGGT	0	0	0	0	0	0	0	0	0	0	0	0	0	0	0	0	0	0	0	0	0	0	0	0	0	0	0	0	3779	2607	0	3269	2223	3135	3091	2440	2183	0	0	0	0	0	0	0	0	0	0	0	0
CGGTCCGTTGATCGGCGTTGCCGGATCTTATTGGTCAGATATTCTGTTTTTTAGAGCTGCAGCTCTTGGTTGTAGGAGGTAGTACTCCCATTCCACGTGGGGGTTTTTTGTTTCCCCGCGGTCGCCCCAACCAAAGACATGGGGGCATGATTCATTTGGTTTAGTCCTTTGTTTAGGGGTGTTTGACATGATATGCCTTGGT	0	0	0	0	0	0	0	0	0	0	0	0	0	0	0	0	0	0	0	0	0	0	0	0	0	0	0	0	0	0	0	0	0	0	0	0	0	0	0	0	0	0	0	0	0	0	0	0	0
CGGTCCGTTGATCGGCGTTGCCGGATCTTATTGGTCAGATATTCTGTTTTTTAGAGCTGCAGCTCTTGGTTGTAGGAGGTAGTACTCCCACTCCACGTGGGGGTTTTTTATTTCCCCGCGGTCGCCCCAACCAAAGACATGGGGGCATGATTCATTTGGTTTAGTCCTTTGTTTAGGGGTGTTTGACATGATATGCCTTGGT	0	0	303	409	0	0	309	318	0	0	0	0	0	0	0	0	0	0	0	0	0	0	0	0	0	0	323	0	0	0	545	0	0	0	0	428	511	316	0	289	346	421	0	343	269	292	0	375	409
TGGTCCGTTGATCGGCATTGCCGGATCTTGATTGGTCAGATATTCTGTTAGTTAGAGCTGTAGCTCTTAGTTGTGGGAGGAGAGGTAAAGAAGGGGTTTAGTGCTCCCAGTCCGCGTGGGGGTTTTTTATTTCCCCGCGGTCGCCCCAACCAAAGACATGGGGGCATGATTCATTTGGTTTAGTCCTTTGTTTAGGGGTGTTTGACATGATATGCCTTGGT	314	224	0	0	347	396	0	12	382	116	0	0	85	0	0	73	91	91	103	80	139	132	34	0	1513	1436	111	239	115	116	0	115	94	152	100	1775	1548	0	23	0	0	0	0	0	0	0	0	13	0
TGGTCCGTTGATCGGCATTGCCGGATCATGATTGGTCAGATATTCTGTTAGTTAGAGCTGTAGCTCTTAGTTGTGGGAGGAGGGGTAAAGAAGGGGTTTAGTGCTCCCAGTCCGCGTGGGGGTTTTTTATTTCCCCATGGTCGCCCCAACCGAAGACATTAAAGCAGGGGTCATTTAGTTTGGTCCCTTATTTGGGGGTGTTTAACATGATCTGCTTTGAC	0	0	0	0	0	0	0	0	0	0	0	0	0	0	0	0	0	0	0	0	0	0	0	0	0	0	0	0	0	0	0	0	0	0	0	0	0	0	0	0	0	0	0	0	0	0	0	0	0
TGGTCCGTTGATCGGCATTGCCGGATCTTGATTGGTCAGATATTCTGTTAGTTAGAGCTGTAGCTCTTAGTTGTGGGAGGAGAGGTAAAGAAGGGGTTTAGTGCTCCCAGTCCGCGTGGGGGTTTTTTATTTCCCCATGGTCGCCCCAACCGAAGACATTTAAGCAGGACTCATTCAGTTTTGTTCCTTATTGGGAGTTGTTTAACGTGATCTGCCTTAGT	444	532	0	0	315	436	0	0	376	399	0	0	0	0	0	0	0	0	0	0	0	0	0	0	0	0	0	0	0	0	0	0	0	0	0	0	0	0	0	0	0	0	0	0	0	0	0	0	0
TGGTCCGTTGATCGGCATTGCCGGATCTTGATTGGTCAGATATTCTGTTAGTTAGAGCTGTAGCTCTTAGTTGTGGGAGGAGAGGTAAAGAAGGGGTTTAGTGCTCCCAGTCCGCGTGGGGGTTCTTTATTTCCCCATGGTCGCCCCAACCGAAGACATTAAAGCAGGGGTCATTTAGTTTGGTCCCTTATTTGGGGGTGTTTAACATGATCTGCTTTGAC	4169	5265	0	0	4000	4499	0	0	4803	4273	0	0	0	0	0	0	0	0	0	0	0	0	0	0	105	0	0	0	0	0	0	0	0	0	0	0	0	0	0	0	0	0	0	0	0	0	0	0	0
TGGTCCGTTGATCGGCGTTGCCGGATCATTTTTGGTCAGAATTTCTGTTAATTAGAGCGGTAGCTCTCAGTTTTGGGAGGAGGGAAGAGGGGGAAGGTGCTCCCAGTCCACGTGGGGGTTTTTTATTTCCCCGCGGTCGCCCCAACCAAAGACATGGGGGCATGATTCATTTGGTTTAGTCCTTTGTTTAGGGGTGTTTGACATGATATGCCTTGGT	198	145	0	0	222	248	0	0	251	59	0	0	0	0	0	0	0	0	0	0	0	0	0	0	0	0	0	16	0	0	0	0	0	0	0	0	0	0	0	0	0	0	0	0	0	0	0	0	0
TGGTCCGTTGATCGGCGTTGCCGGATCATTTTTGGTCAGAATTTCTGTTAATTAGAGCGGTAGCTCTTAGTTTTGGGAGGAAGGAAGAGGGGGAAGGTGCTCCCAGTCCACGTGGGGGTTTTTTATTTCCCCATGGTCGCCCCAACCGAAGACATTTAAGCAGGACTCATTCAGTTTTGTTCTTTATTGGGAGTTGTTTAACGTGATCTGCCTTAGT	0	0	0	0	0	0	0	0	0	0	0	0	0	0	0	0	0	0	0	0	0	0	0	0	0	0	0	0	0	0	0	0	0	0	0	0	0	0	0	0	0	0	0	0	0	0	0	0	0
TGGTCCGTTGATCGGCATTGCCGGATCTTGGTTGGTCAGATATTCTGTTAGTTAGAGCTGTAGCTCTTAGTTGTGGGAGGAGAGGTAAAGAAGGGGTTTAGTGCTCCCAGTCCGCGTGGGGGTTTTTTATTTCCCCATGGTCGCCCCAACCGAAGACATTAAAGCAGGGGTCATTTAGTTTGGTCCCTTATTTGGGGGTGTTTAACATGATCTGCTTTGAC	0	0	0	0	0	0	0	0	0	0	0	0	0	0	0	0	0	0	0	0	0	0	0	0	0	0	0	0	0	0	0	0	0	0	0	0	0	0	0	0	0	0	0	0	0	0	0	0	0
CGGTCCGTTGATCGGCGTTGCCGGATCTTATTGGTCAGATATTCTGTTTTTTAGAGCTGCAGCTCTTGGTTGTAGGAGGTAGTACTCCCATTCCACGTGGGGGTTTTTTATTTCCCCATGGTCGCCCCAACCGAAGACATTTAAGCAGGACTCATTCAGTTTTGTTCCTTATTGGGAGTTGTTTAACGTGATCTGCCTTAGT	158	106	0	0	161	169	0	0	177	48	0	0	0	0	0	0	0	0	0	0	0	0	0	0	0	0	0	0	0	0	0	0	0	0	0	4	0	0	0	0	0	0	0	0	0	0	0	0	0
CGGTCCGTTGATCGGCGTTGCCGGATCTTATTGGTCAGATATTCTGTTTTTTAGAGCTGCAGCTCTTGGTTGTAGGAGGTAGTACTCCCATTCCACGTGGGGGTTTTTTATTTCCCCGCGGTCGCCCCAACCAAAGACATGGGGGCATGATTCATTTGGTTTAGTCCTTTGTTTAGGGGTGTTTGACATGATATGCCTTGGC	0	0	1030	0	0	0	0	0	0	0	0	0	0	0	0	0	0	0	0	0	0	0	0	0	0	0	0	0	0	0	0	0	0	0	0	0	0	537	688	1683	0	562	0	0	0	0	847	678	709
TGGTCCGTTGATCGGCATTGCCGGATCATGATTGGTCAGATATTCTGTTAGTTAGAGCTGTAGCTCTTAGTTGTGGGAGGAGAGGTAAAGAAGGGGTTTAGTGCTCCCAGTCCGCGTGGGGGTTCTTTATTTCCCCATGGTCGCCCCAACCGAAGACATTAAAGCAGGGGTCATTTAGTTTGGTCCCTTATTTGGGGGTGTTTAACATGATCTGCTTTGAC	3404	4101	0	0	2865	3434	0	0	3842	3969	0	0	0	0	0	0	0	0	0	0	0	0	0	0	0	0	0	0	0	0	0	0	0	0	0	0	0	0	0	0	0	0	0	0	0	0	0	0	0
CGGTCCGTTGATCGGCGTTGCCGGATCTTATTGGTCAGATATTCTGTTTTTTAGAGCTGCAGCTCTTGGTTGTAGGAGGTAGTACCCCCATTCCACGTGGGGGTTTTTTATTTCCCCGCGGTCGCCCCAACCAAAGACATGGGGGCATGATTCATTTGGTTTAGTCCTTTGTTTAGGGGTGTTTGACATGATATGCCTTGGT	0	0	258	385	0	0	0	207	0	0	0	0	0	0	0	0	0	0	0	0	0	0	0	0	0	0	0	317	0	0	825	0	0	0	0	386	0	297	263	458	0	0	0	386	231	264	0	0	339
CGGTCCGTTGATCGGCGTTGCCAGATCTTATTGGTCAGATATTCTGTTTTTTAGAGCTGCAGCTCTTGGTTGTAGGAGGTAGTACTCCCATTCCACGTGGGGGTTTTTTATTTCCCCGCGGTCGCCCCAACCAAAGACATGGGGGCATGATTCATTTGGTTTAGTCCTTTGTTTAGGGGTGTTTGACATGATATGCCTTGGT	0	0	0	0	0	0	0	0	0	0	0	0	0	0	0	0	0	0	0	0	0	0	0	0	0	0	0	0	0	0	0	0	0	0	0	0	0	0	0	343	0	0	0	0	0	0	0	0	0
CGGTCCGTTGATCGGCGTTGCCGGATCTTATTGGTCAGATATTCTGTTAGTTAGAGCTGTAGCTCTTAGTTGTGGGAGGAGAGGTAAAGAAGGGGTTTAGTGCTCCCAGTCCGCGTGGGGGTTTTTTATTTCCCCGCGGTCGCCCCAACCAAAGACATGGGGGCATGATTCATTTGGTTTAGTCCTTTGTTTAGGGGTGTTTGACATGATATGCCTTGGT	66	0	0	0	92	108	0	0	110	0	0	0	0	0	0	0	29	0	54	56	0	0	0	0	168	144	48	0	120	138	0	173	120	211	148	574	486	0	0	0	0	0	0	0	0	0	0	0	0
CGGTCCGTTGATCGGCGTTGCCGGATCTTATTGGTCAGATATTCTGTTTTTTAGAGCCGCAGCTCTTGGTTGTAGGAGGTAGTACTCCCATTCCACGTGGGGGTTTTTTATTTCCCCGCGGTCGCCCCAACCAAAGACATGGGGGCATGATTCATTTGGTTTAGTCCTTTGTTTAGGGGTGTTTGACATGATATGCCTTGGT	0	0	329	286	0	0	225	171	0	0	0	0	0	0	0	0	0	0	0	0	0	0	0	291	0	0	221	298	0	0	366	0	0	0	0	383	330	381	170	324	250	340	4935	216	0	0	0	211	308
CGGTCCGTTGATCGGCACTGCCGGATCATATTTGGTCAGAAGTTCTGTTCACTAGAGTTGCGGCTCTTGGTTGTAGGAGCAGGGCTCCCCTTCCACATGGGGGTTCTTTGTTTCCCCGTGGTCGCCCCAACCAAAGACAGGGGGGTATGGTTCCTTTAGTTAAGTCCTTTATCCGGGGGTATTTAACGGGACATACCATAT	0	0	0	0	0	0	0	0	0	0	0	0	0	0	0	0	0	0	0	0	0	0	0	0	0	0	0	0	0	0	0	0	0	0	0	0	0	0	0	0	0	0	0	0	0	0	0	0	0
CGGTCCGTTGATCGGCGTTGCCGGATCTTATTGGTCAGATATTCTGTTTTTTAGAGCTGCAGCTCTTGGTTGTAGGGGGTAGTACTCCCATTCCACGTGGGGGTTTTTTATTTCCCCGCGGTCGCCCCAACCAAAGACATGGGGGCATGATTCATTTGGTTTAGTCCTTTGTTTAGGGGTGTTTGACATGATATGCCTTGGT	0	0	0	0	0	0	0	0	0	0	0	0	0	278	300	0	0	0	0	0	0	0	282	0	164	0	0	0	0	0	0	0	0	0	0	0	0	370	229	0	304	0	0	0	0	0	234	311	268
CGGTCCGTTGATCGGCGTTGCCGGATCTTATTGGTCAGATATTCTGTTTTTTAGAGCTGCAGCTCTTGGTTGTAGGAGGTAGTACTCCCATTCCACGTGGGGGTTTTTTATTTCCCCGCGGTCGCCCCAACCAAGGACATGGGGGCATGATTCATTTGGTTTAGTCCTTTGTTTAGGGGTGTTTGACATGATATGCCTTGGT	0	0	0	0	0	0	0	0	0	0	0	0	0	0	0	0	0	0	0	0	0	0	277	0	0	0	0	298	0	0	0	0	0	0	0	0	371	370	0	404	275	0	0	272	0	266	0	0	303
CGGTCCGTTGATCGGCGTTGCCGGATCTTATTGGTCAGATATTCTGTTTTTTAGAGCTGCAGCTCTTGGTTGTAGGAGGTAGTACTCCCATTCCACGTGGGGGTTTTTTATTTCCCCGCGGTCGCCCCAACCAAAGACATGGGGGCATGATCCATTTGGTTTAGTCCTTTGTTTAGGGGTGTTTGACATGATATGCCTTGGT	0	0	0	0	0	0	0	0	0	0	0	0	0	0	0	0	0	0	0	0	0	0	0	0	0	0	0	0	0	0	0	0	0	0	0	0	0	0	0	0	0	0	0	0	0	0	0	0	0
TGGTCCGTTGATCGGCATTGCCGGATCTTGATTGGTCAGATATTCTGTTTTTTAGAGCTGCAGCTCTTGGTTGTAGGAGGTAGTACTCCCATTCCACGTGGGGGTTTTTTATTTCCCCGCGGTCGCCCCAACCAAAGACATGGGGGCATGATTCATTTGGTTTAGTCCTTTGTTTAGGGGTGTTTGACATGATATGCCTTGGT	0	0	0	0	0	0	0	0	0	85	0	0	0	0	0	50	50	0	83	0	89	80	0	0	1842	1831	0	114	108	132	0	0	0	0	0	1849	1654	0	0	0	0	0	0	0	0	0	0	0	0
CGGTCCGTTGATCGGCGTTGCCGGATCTTATTGGTCAGATATTCTGTTTTTTAGAGCTGCAGCTCTTGGTTGTAGGAGGTAGTACTCCCATTCCACGTGGGGGTTTTTTATTTCCCCGCGGTCGCCCCAACCAAAGGCATGGGGGCATGATTCATTTGGTTTAGTCCTTTGTTTAGGGGTGTTTGACATGATATGCCTTGGT	0	0	0	316	0	0	0	0	0	0	0	0	0	0	0	0	0	0	0	0	0	0	0	0	0	0	0	0	0	0	0	0	0	0	0	0	435	0	0	0	0	0	1031	0	0	0	0	314	314
CGGTCCGTTGATCGGCACTGCCGGATCATATTTGGTCAGAAGTTCTGTTCACTAGAGTTGCGGCTCTTGGTTGTAGGAGGTAGTACTCCCATTCCACGTGGGGGTTTTTTATTTCCCCGCGGTCGCCCCAACCAAAGACATGGGGGCATGATTCATTTGGTTTAGTCCTTTGTTTAGGGGTGTTTGACATGATATGCCTTGGT	0	0	0	0	0	0	0	0	0	0	0	0	0	0	0	0	0	0	0	0	0	0	0	0	0	0	0	0	0	0	0	0	0	0	0	0	0	0	0	0	0	0	0	0	0	0	0	0	0
CGGTCCGTTGATCGGCGTTGCCGGATCTTATTGGTCAGATATTCTGTTTTTTAGAGCTGCAGCTCTTGGTTGTAGGAGGTAGTACTCCCATTCCACGTGGGGGTTTTTTATTTCCCCGCGGTCGCCCCAACCAAAGACATGGGGGCATGACTCATTTGGTTTAGTCCTTTGTTTAGGGGTGTTTGACATGATATGCCTTGGT	0	0	0	0	0	0	0	0	0	0	0	0	0	0	0	0	0	0	0	0	0	0	0	0	0	0	0	0	0	0	0	0	0	0	0	0	0	0	0	0	0	0	0	0	0	0	0	0	0
TGGTCCGTTGATCGGCATTGCCGGATCTTGATTGGTCAGATATTCTGCTAGTTAGAGCTGTAGCTCTTAGTTGTGGGAGGAGAGGTAAAGAAGGGGTTTAGTGCTCCCAGTCCGCGTGGGGGTTTTTTATTTCCCCATGGTCGCCCCAACCGAAGACATTAAAGCAGGGGTCATTTAGTTTGGTCCCTTATTTGGGGGTGTTTAACATGATCTGCTTTGAC	0	0	0	0	0	0	0	0	0	0	0	0	0	0	0	0	0	0	0	0	680	803	0	0	714	1205	0	0	222	165	0	197	179	365	296	364	402	0	0	0	0	0	0	0	0	0	0	0	0
CGGTCCGTTGATCGGCGTTGCCGGATCTTATTGGTCAGATATTCTGTTCTTTAGAGCTGCAGCTCTTGGTTGTAGGAGGTAGTACTCCCATTCCACGTGGGGGTTTTTTATTTCCCCGCGGTCGCCCCAACCAAAGACATGGGGGCATGATTCATTTGGTTTAGTCCTTTGTTCAGGGGTGTTTGACATGATATGCCTTGGT	0	0	0	0	0	0	0	0	0	0	0	0	0	0	0	0	0	0	0	0	0	0	0	0	0	0	0	0	0	0	0	0	0	0	0	0	0	0	61	0	0	0	0	0	0	0	0	0	0
CGGTCCGTTGATCGGCGTTGCCGGATCTTATTGGTCAGATATTCTGTTTTTTAGAGCTGCAGCTCTTGGTTGTAGGAGGTAGTACTCCCATTCCACGTGGGGGTTTTTTATTTCCCCGCGGTCGCCCCAACCAAAGACATGGGGGCATGATTCATTTGGTTTAGTCCTTTGTTTAGGGGTGTTTGACATGGTATGCCTTGGT	0	0	0	0	0	0	0	0	0	0	0	0	0	0	0	0	0	0	0	0	0	0	0	0	0	0	0	0	0	0	0	0	0	0	0	0	0	0	282	479	0	0	0	0	0	0	0	0	0
CGGTCCGTTGATCGGCGTTGCCGGATCTTATTGGTCAGATATTCTGTTTTTTAGAGCTGCAGCTCTTGGTTGTAGGAGGTAGTACTCCCATTCCACGTGGGGGTTTTTTATTTCCCCGCGGTCGCCCCAACCAAAGACATGGGGGCATGATTCATTTGGTTTAGTCCTTTGTTTAGGGGTGTTTGACATGACATGCCTTGGT	0	0	0	0	0	0	0	0	0	0	0	0	1631	0	0	1689	1991	1692	2173	1885	0	0	0	0	0	0	0	0	0	0	0	0	0	0	0	0	0	0	0	0	0	0	0	0	0	0	0	0	0
CGGTCCGTTGATCGGCACTGCCGGATCATATTTGGTCAGAAGTTCTGTTCACTAGAGTTGCGGCTCTTGGTTGTAGGAGCAGTGCTCCCCTTCCACATGGGGGTTCTTTGTTTCCCCGTGGTCGCCCCAACCAAAGACAGGGGGGTATGGTTCCCTTAGTTAAGTCCTTTATCCGGGGGTATTTAACGGGACATACCATAT	0	0	0	0	0	0	0	0	0	0	0	0	0	0	0	0	0	0	0	0	0	0	0	0	0	0	0	0	0	0	0	0	0	0	0	0	0	0	0	0	0	0	0	0	0	0	0	0	0
TGGTCCGTTGATCGGCGTTGCCGGATCATTTTTGGTCAGAATTTCTGTTAATTAGAGCGGTAGCTCTTAGTTTTGGGAGGAAGGAAGAGGGGGAAGGTGCTCCCAGTCCACGTGGGGGTTTTTTATTTCCCCATGGTCGCCCCAACCGAAGACATTTAAGCAGGACTCATTCAGTTTTGTTCTTTATTGGGAGTTGTTTAACGTGATCTGCTTTAGT	0	0	0	0	0	0	0	0	0	0	0	0	0	0	0	0	0	0	0	0	0	0	0	0	0	0	0	0	0	6	0	0	0	0	0	0	0	0	0	0	0	0	0	0	0	0	0	0	0
CGGTTCGTTGATCGGCTTTGCCGGGTCTGTAAGGTTAAAAGTTTTATTTCTTAGAGCCGGAGCTCTCAGTTTGGGAGGACAGTGCCTCTGTTCCGCTTGGGGGTTTGTTGTTTCCCCGAGGTCGCCCCAACCAAAGACATAAGAGCAGGGGATATTTAGTTTTTTTTCTTGTTCGAAGGTGTTTAACATAGTCTGTCTTTGT	0	0	0	0	0	0	0	0	0	0	0	0	0	0	0	0	0	0	0	0	0	0	0	0	0	0	0	0	0	0	0	0	0	0	0	0	0	0	0	0	0	0	0	0	0	0	0	0	0
TGGTCCGTTGATCGGCATTGCCGGATCATGATTGGTCAGATATTCTGTTAGTTAGAGCTGTAGCTCTTAGTTGTGGGAGGAGAGGTAAAGAAGGGGTTTAGTGTTCCCAGTCCGCGTGGGGGTTTTTTATTTCCCCATGGTCGCCCCAACCGAAGACATTAAAGCAGGGGTCATTTAGTTTGGTCCCTTATTTGGGGGTGTTTAACATGATCTGCTTTGAC	1064	1401	0	0	943	1106	0	0	1219	1024	0	0	0	0	0	0	0	0	0	0	0	0	0	0	0	0	0	0	0	0	0	0	0	0	0	0	0	0	0	0	0	0	0	0	0	0	0	0	0
CGGTCCGTTGATCGGCACTGCCGGATCATATTTGGTCAGAAGTTCTGTTCACTAGAGTTGCGGCTCTTGGTTGTAGGAGCAGTGCTCCCCTTCCACATGGGGGTTCTTTGTTTCCCCGTGGTCGCCCCAACCAAAGACAGGTGGGTATGGTTCCTTTAGTTAAGTCCTTTATCCGGGGGTATTTAACGGGACATACCATAT	0	0	0	0	0	0	0	0	0	0	0	0	0	0	0	0	0	0	0	0	0	0	0	0	0	0	0	0	0	0	0	0	0	0	0	0	0	0	0	0	0	0	0	0	0	0	0	0	0
CGGTCCGTTGATCGGCGTTGCCGGATCTTATTGGTCAGATATTCTGTTTTTTAGAGCTGCAGCTCTTGGTTGTAGGAGGTAGTACTCCCATTCCACGTGGGGGTTTTTTATCTCCCCGCGGTCGCCCCAACCAAAGACATGGGGGCATGATTCATTTGGTTTAGTCCTTTGTTTAGGGGTGTTTGACATGATATGCCTTGGT	0	0	0	321	0	0	0	0	0	0	0	203	0	0	0	0	0	0	0	0	0	0	212	223	0	0	246	283	0	0	267	0	0	0	0	360	344	0	523	493	0	232	0	0	0	0	0	204	285
TGGTCCGTTGATCGGCATTGCCGGATCTTGATCGGTCAGATATTCTGTTAGTTAGAGCTGTAGCTCTTAGTTGTGGGAGGAGAGGTAAAGAAGGGGTTTAGTGCTCCCAGTCCGCGTGGGGGTTTTTTATTTCCCCATGGTCGCCCCAACCGAAGACATTAAAGCAGGGGTCATTTAGTTTGGTCCCTTATTTGGGGGTGTTTAACATGATCTGCTTTGAC	0	0	0	0	0	0	0	0	0	0	0	0	0	0	0	0	0	0	0	0	0	0	0	0	0	0	0	0	0	0	0	0	0	0	0	0	0	0	0	0	0	0	0	0	0	0	0	0	0
CGGTCCGTTGATCGGCACTGCCGGATCATATTTGGTCAGAAGTTCTGTTCCCTAGAGTTGCGGCTCTTGGTTGTAGGAGCAGTGCTCCCCTTCCACATGGGGGTTCTTTGTTTCCCCGTGGTCGCCCCAACCAAAGACAGGGGGGTATGGTTCCTTTAGTTAAGTCCTTTATCCGGGGGTATTTAACGGGACATACCATAT	0	0	0	0	0	0	0	0	0	0	0	0	0	0	0	0	0	0	0	0	0	0	0	0	0	0	0	0	0	0	0	0	0	0	0	0	0	0	0	0	0	0	0	0	0	0	0	0	0
CGGTCCGTTGATCGGCGTTGCCGGATCTTATTGGTCAGATATTCTGTTTTTTAGAGCTGCAGCCCTTGGTTGTAGGAGGTAGTACTCCCATTCCACGTGGGGGTTTTTTATTTCCCCGCGGTCGCCCCAACCAAAGACATGGGGGCATGATTCATTTGGTTTAGTCCTTTGTTTAGGGGTGTTTGACATGATATGCCTTGGT	0	0	0	236	0	0	277	195	0	0	0	199	0	0	0	0	0	0	0	0	0	0	0	0	0	0	303	203	0	0	0	0	0	0	0	268	0	269	0	0	316	0	0	521	197	226	251	280	316
CGGTCCGTTGATCGGCGTTGCCGGATCTTATTGGTCAGATATTCTGTTTTTTAGAGCTGCAGCTCTTAGTTGTAGGAGGTAGTACTCCCATTCCACGTGGGGGTTTTTTATTTCCCCGCGGTCGCCCCAACCAAAGACATGGGGGCATGATTCATTTGGTTTAGTCCTTTGTTTAGGGGTGTTTGACATGATATGCCTTGGT	0	0	0	0	0	0	0	0	0	0	0	0	0	0	0	0	0	0	0	0	0	0	0	0	0	0	0	0	0	0	0	0	0	0	0	0	0	0	0	0	0	0	0	0	0	0	0	0	0
CGGTCCGTTGATCGGCGTTGCCGGATCTTATTGGTCAGATATTCTGTTTTTTAGAGCTGCAGCTCTTGGTTTTAGGAGGTAGTACTCCCATTCCACGTGGGGGTTTTTTATTTCCCCGCGGTCGCCCCAACCAAAGACATGGGGGCATGATTCATTTGGTTTAGTCCTTTGTTTAGGGGTGTTTGACATGATATGCCTTGGT	0	0	0	0	0	0	0	0	0	0	0	0	0	0	0	0	0	0	0	0	0	0	0	0	0	0	0	0	0	0	0	0	0	0	0	0	0	0	0	0	0	0	0	0	0	0	0	0	0
TGGTCCGTTGATCGGCATTGCCGGATCATGATTGGTCAGATATTCTGTTAGTTAGAGCTGTAGCTCTTAGTTGTGGGAGGAGAGGTAAAGAAGGGGATTAGTGCTCCCAGTCCGCGTGGGGGTTTTTTATTTCCCCATGGTCGCCCCAACCGAAGACATTAAAGCAGGGGTCATTTAGTTTGGTCCCTTATTTGGGGGTGTTTAACATGATCTGCTTTGAC	0	0	0	0	0	0	0	0	0	0	0	0	0	0	0	0	0	0	0	0	0	0	0	0	0	0	0	0	0	0	0	0	0	0	0	0	0	0	0	0	0	0	0	0	0	0	0	0	0
CGGTCCGTTGATCGGCGTTGCCGGATCTTGTTGGTCAGATATTCTGTTTTTTAGAGCTGCAGCTCTTGGTTGTAGGAGGTAGTACTCCCATTCCACGTGGGGGTTTTTTATTTCCCCGCGGTCGCCCCAACCAAAGACATGGGGGCATGATTCATTTGGTTTAGTCCTTTGTTTAGGGGTGTTTGACATGATATGCCTTGGT	0	0	0	0	0	0	0	0	0	0	0	0	0	0	0	0	0	0	0	0	0	0	0	0	0	0	0	0	0	0	0	0	0	0	0	0	0	0	563	0	0	0	0	0	0	0	0	0	0
CGGTCCGTTGATCGGCGTTGCCGGATCTTATTGGTCAGATATTCTGTTTTTTAGAGCTGCGGCTCTTGGTTGTAGGAGGTAGTACTCCCATTCCACGTGGGGGTTTTTTATTTCCCCGCGGTCGCCCCAACCAAAGACATGGGGGCATGATTCATTTGGTTTAGTCCTTTGTTTAGGGGTGTTTGACATGATATGCCTTGGT	0	0	0	0	0	0	0	0	0	0	0	0	0	0	0	0	0	0	0	0	0	0	0	0	0	0	0	0	0	0	495	0	0	0	0	0	0	322	240	0	0	0	0	591	0	0	0	0	0
CGGTCCGTTGATCGGCGTTGCCGGATCTTATTGGTCAGATATTCTGTTTTTTAGAGCTGCAGCTCTTGGTTGTAGGAGGTAGTACTCCCATTCCGCGTGGGGGTTTTTTATTTCCCCGCGGTCGCCCCAACCAAAGACATGGGGGCATGATTCATTTGGTTTAGTCCTTTGTTTAGGGGTGTTTGACATGATATGCCTTGGT	0	0	297	0	0	0	0	0	0	0	0	0	0	0	0	0	0	0	0	0	0	0	0	0	0	126	0	0	0	0	921	0	0	0	0	400	0	0	264	0	0	0	0	378	0	0	0	0	0
CGGTCCGTTGATCGGCGTTGCCGGATCTTATTGGTCAGATATTCTGTTCTTTAGAGCTGCAGCTCTTGGTTGTAGGAGGTAGTACTCTCATTCCACGTGGGGGTTTTTTATTTCCCCGCGGTCGCCCCAACCAAAGACATGGGGGCATAATTCATTTGGTTTAGTCCTTTGTTTAGGGGTGTTTGACATGATATGCCTTGGT	0	0	0	0	0	0	0	0	0	0	0	0	0	0	0	0	0	0	0	0	0	0	0	0	0	0	0	0	0	0	0	0	0	0	0	0	0	0	0	0	0	0	0	0	0	0	0	0	0
CGGTCCGTTGATCGGCGTTGCCGGATCTTATTGGTCAGATATTCTGTTTTTTAGAGCTGCAGCTCCTGGTTGTAGGAGGTAGTACTCCCATTCCACGTGGGGGTTTTTTATTTCCCCGCGGTCGCCCCAACCAAAGACATGGGGGCATGATTCATTTGGTTTAGTCCTTTGTTTAGGGGTGTTTGACATGATATGCCTTGGT	0	0	196	211	0	0	205	0	0	0	0	0	0	0	0	0	0	0	0	0	0	0	0	0	0	0	0	226	0	0	0	0	0	0	0	0	333	209	0	0	209	0	0	0	0	0	0	250	234
CGGTCCGTTGATCGGCGTTGCCGGATCTTATTGGTCAGATATTCTGTTTTTTAGAGCTGCAGCTCTTGGTTGTAGGAGGTAGTACTCCCATTCCACGTGGGGGTTTTTTATTTCCCCGCGGTCGCCCCAACCAAAGACATGGGGGCATGATTCATTTGGTTTAGTCCTTTGTTTAGGGGTGTTCGACATGATATGCCTTGGT	0	0	0	0	0	0	0	0	0	0	0	0	0	0	0	0	0	0	0	0	0	0	0	0	0	0	0	0	0	0	0	0	0	0	0	0	0	0	0	0	0	0	0	500	0	0	0	0	0
TGGTCCGTTGATCGGCATTGCCGGATCATGATTGGTCAGATATTCTGTTAGTTAGAGCTGTAGCTCTTAGTTGTGGGAGGAGAGGTAAAGAAGGGGTTTAGTGCTCCCAGTCCGCGTGGGGGTTTTTTATTTCCCCATGGTCGCCCCAACCGAAGACATTAAAGCAGGGGTCATTTAGTTTGGTCCCTTATTTGGGGGTGTTTAACATGATCTGCTTTGAT	0	0	0	0	0	0	0	0	0	0	0	0	0	0	0	0	0	0	0	0	0	0	0	0	0	0	0	0	0	0	0	0	0	0	0	0	0	0	0	0	0	0	0	0	0	0	0	0	0
TGGTCCGTTGATCGGCGTTGCCGGATCATTTTTGGTCAGAATTTCTGTTACTTAGAGCGGTAGCTCTCAGTTTTGGGAGGAGGGAAGAGGGGGAAGGTGCTCCCAGTCCACGTGGGGGTTTTTTATTTCCCCATGGTCGCCCCAACCGAAGACATTTAAGCAGGACTCATTCAGTTTTGTTCCTTATTGGGAGTTGTTTAACGTGATCTGCCTTAGT	0	161	0	0	0	0	0	0	0	0	0	0	0	0	0	0	0	0	0	0	0	0	0	0	0	0	0	0	0	0	0	0	0	0	0	0	0	0	0	0	0	0	0	0	0	0	0	0	0
TGGTCCGTTGATCGGCATTGCCGGATCTTGATTGGTCAGATATTCTGTTAGTTAGAGCTGTAGCTCTTAGTTGTGGGAGGAGAGGTAAAGAAGGGGTTTAGTGCTCCCAGTCCGCGTGGGGGTTTTTTATTTCCCCATGGTCGCCCCAACCGAAGACATTAAAGCAGGGGTCATTTAGTTTGGTCCCTTATTTGGGGGTGTTTAACATGATCTGCTTTGAT	0	0	0	0	0	0	0	0	0	0	0	0	0	0	0	0	0	0	0	0	0	0	0	0	0	0	0	0	0	0	0	0	0	0	0	0	0	0	0	0	0	0	0	0	0	0	0	0	0
CGGTCCGTTGATCGGCACTGCCGGATCATATTTGGTCAGAAGTTCTGTTCACTAGAGTTGCGGCTCTTGGTTGTAGGAGCAGTGCTCCCCTTCCACATGGGGGTTCTTTGTTTCCCCGTGGTCGCCCCAACCAAAGACAGGGGGGTATGGTTCCTTTAGTTAAGTCCTTTATCCGGGGGTATTAACGGGATATACCATAT	0	0	0	0	0	0	0	0	0	0	0	0	0	0	0	0	0	0	0	0	0	0	0	0	0	0	0	0	0	0	0	0	0	0	0	0	0	0	0	0	0	0	0	0	0	0	0	0	0
CGGTTCGTTGATCGGCTTTGCCGGGTCTGTACGGTTAAAAGTTTTATTTCTTAGAGCAGGAGCTCTCAGTTTGGGAGGACAGTGCCTCTGTTCCGCTTGGGGGTTTGTTGTTTCCCCGAGGTCGCCCCAACCAAAGACATAAGAGCAGGGGATATTTAGTTTTTTTTCTTGTTCGAAGGTGTTTAACATAGTCTGTCTTTGT	0	0	0	0	0	0	0	0	0	0	0	0	0	0	0	0	0	0	0	0	0	0	0	0	0	0	0	0	0	0	0	0	0	0	0	0	0	0	0	0	0	0	0	0	0	0	0	0	0
TGATCCGTTGATCGGCATTGCCGGATCATGATTGGTCAGATATTCTGTTAGTTAGAGCTGTAGCTCTTAGTTGTGGGAGGAGGGGTAAAGAAGGGGTTTAGTGCTCCCAGTCCGCGTGGGGGTTTTTTATTTCCCCATGGTCGCCCCAACCGAAGACATTAAAGCAGGGGTCATTTAGTTTGGTCCCTTATTTGGGGGTGTTTAACATGATCTGCTTTGAC	0	0	0	0	0	0	0	0	0	0	0	0	0	0	0	0	0	0	0	0	0	0	0	0	0	0	0	0	0	0	0	0	0	0	0	0	0	0	0	0	0	0	0	0	0	0	0	0	0
CGGTCCGTTGATCGGCGTTGCCGGATCTTATTGGTCGGATATTCTGTTTTTTAGAGCTGCAGCTCTTGGTTGTAGGAGGTAGTACTCCCATTCCACGTGGGGGTTTTTTATTTCCCCGCGGTCGCCCCAACCAAAGACATGGGGGCATGATTCATTTGGTTTAGTCCTTTGTTTAGGGGTGTTTGACATGATATGCCTTGGT	0	0	0	0	0	0	0	0	0	0	0	0	0	0	0	0	0	0	0	0	0	0	0	0	0	0	0	0	0	0	318	0	0	0	0	0	0	0	0	285	0	0	0	0	0	0	0	0	0
CGGTCCGTTGATCGGCGTTGCCGGATCTTATTGGTCAGATATTCTGTTTTTTAGAGCTGCAGCTCTTGGTTGTAGGAGGTAGTACTCCCATTCCACGTGGGGGTTTTTTATTTCCCCGCGGTCGCCCCAACCAAAGACATGGGGGCACAATTCATTTGGTTTGGTCCTTTATTTAGGGGTGTTTAACATGATATGCCTTGGT	0	0	0	0	0	0	0	0	0	0	0	0	0	0	0	0	0	0	0	0	0	0	0	0	0	0	0	0	0	0	0	0	0	0	0	0	0	0	0	0	0	0	0	0	0	0	0	0	0
TGGTCCGTTGATCGGCGTTGCCGGATCATTTTTGGTCAGAATTTCTGTTAATTAGAGCGGTAGCTCTTAGTTTTGGGAGGAAGGAAGAGGGGGAAGGTGCTCCCAGTCCACGTGGGGGTTTTTTATTTCCCCATGGTCGCCCCAACCGAAGACATTAAAGCAGGGGTCATTTAGTTTGGTCCCTTATTTGGGGGTGTTTAACATGATCTGCTTTGAC	0	0	0	0	0	0	0	0	0	0	0	0	0	0	0	0	0	0	0	0	0	5	0	0	0	0	0	0	0	0	0	0	0	0	0	0	4	0	0	0	0	0	0	0	0	0	0	0	0
TGGTCCGTTGATCGGCATTGCCGGATCATGATTGGTCAGATATTCTGTTAGTTAGAGCTGTAGCTCTTAGTTGTGGGAGGAGAGGTAAAGGAGGGGTTTAGTGCTCCCAGTCCGCGTGGGGGTTTTTTATTTCCCCATGGTCGCCCCAACCGAAGACATTAAAGCAGGGGTCATTTAGTTTGGTCCCTTATTTGGGGGTGTTTAACATGATCTGCTTTGAC	0	0	0	0	0	0	0	0	0	0	0	0	0	0	0	0	0	0	0	0	273	294	0	0	516	314	0	0	0	0	0	0	0	0	0	146	175	0	0	0	0	0	0	0	0	0	0	0	0
CGGTCCGTTGATCGGCGTTGCCGGATCTTATTGGTCAGATATTCTGTTTTTTAGAGCTGCAGCTCTTGGTTGTAGGAGGTAGTACTCCCATTCCACGTGGGGGTTTTTTATTTCCCCGCGGTCGCCCCAACCAAAGACATGGGGGCATGATTCATTTGGTTTAGTCCTTTGTTTAGGGGTGCTTGACATGATATGCCTTGGT	0	0	0	0	0	0	0	0	0	0	0	0	0	0	0	0	0	0	0	0	0	0	0	0	0	0	0	0	0	0	0	0	0	0	0	0	0	0	0	0	0	0	0	0	0	0	0	0	0
CGGTCCGTTGATCGGCGTTGCCGGATCTTATCGGTCAGATATTCTGTTTTTTAGAGCTGCAGCTCTTGGTTGTAGGAGGTAGTACTCCCATTCCACGTGGGGGTTTTTTATTTCCCCGCGGTCGCCCCAACCAAAGACATGGGGGCATGATTCATTTGGTTTAGTCCTTTGTTTAGGGGTGTTTGACATGATATGCCTTGGT	0	0	0	0	0	0	0	0	0	0	0	0	0	0	0	0	0	0	0	0	0	0	0	0	0	0	0	0	0	0	0	0	0	0	0	0	0	0	933	0	0	0	0	301	0	0	0	0	0
CGGTCCGTTGATCGGCGTTGCCGGATCTTATTGGTCAGATATTCTGTTTTTTAGAGCTGCAGCTCTTGGTTGTAGGAGGTAGTACTCCCATTCCACGTGGGGGTTTTTTATTTCCCCGCGGTCGCCCCAACCAAAGACGTGGGGGCATGATTCATTTGGTTTAGTCCTTTGTTTAGGGGTGTTTGACATGATATGCCTTGGT	0	0	0	0	0	0	0	0	0	0	0	0	0	0	0	0	0	0	0	0	0	0	0	0	0	0	0	0	0	0	0	0	0	0	0	0	0	256	0	1075	0	0	0	271	0	0	234	0	0
CGGTCCGTTGATCGGCGTTGCCGGATCTTATTGGTCAGAAATTCTGTTAATTAGAGCTGCAGCTCTTGGTTGTAGGAGGTAGTACTCCCATTCCACGTGGGGGTTTTTTATTTCCCCGCGGTCGCCCCAACCAAAGACATGGGGGCATAATTCATTTGGTTTAGTCCTTTGTTTAGGGGTGTTTGACATGATATGCCTTGGT	0	0	0	0	0	0	0	0	0	0	0	0	0	0	0	0	0	0	0	0	0	0	0	0	0	0	0	0	0	0	0	0	0	0	0	0	0	0	0	0	0	0	0	0	0	0	0	0	0
TGGTCCGTTGATCGGCGTTGCCGGATCATTTTTGGTCAGAATTTCTGTTAATTAGAGCGGTAGCTCTTAGTTTTGGGAGGAAGGAAGAGGGGGAAGGTGCTCCCAGTCCACGTGGGGGTTTTTTATTTCCCCATGGTCGCCCCAACCGAAGACATTTAAGCAGGACTCATTCAGTTTTGTTCCTTATTGGGAGTTGTTTAACGTGATCTGCCTTAGT	0	0	0	0	0	0	0	0	0	0	0	0	0	0	0	0	0	0	0	0	0	0	0	0	0	0	0	0	0	0	0	0	0	0	0	0	0	0	0	0	0	0	0	0	0	0	0	0	0
CGGTCCGTTGATCGGCGTTGCCGGATCTTATTGGTCAGATATTCTGTTTTTTAGAGCTGCAGCTCTTGGTTGTAGGAGGTAGTACTCCCATTCCACGTGGGGGTTTTTTATTTCCCCGCGGTCGCCCCAACCAAAGACATGGGGGCATGATTCATTTGGTTTAGTCCTTTGTTTAGGGGTGTTTGACGTGATATGCCTTGGT	0	0	0	0	0	0	0	0	0	0	0	0	0	0	0	0	0	0	0	0	0	0	0	0	0	0	0	0	0	0	0	0	0	0	0	0	0	0	0	0	0	0	0	0	0	0	0	0	0
CGGTCCGTTGATCGGCGTTGCCGGATCTTATTGGTCAGATATTCTGTTTTTTAGAGCTGCAGCTCTTGGTTGTAGGAGGTAGTACTCCCATTCCACGTGGGGGTTTTTTATTTCCCTGCGGTCGCCCCAACCAAAGACATGGGGGCATGATTCATTTGGTTTAGTCCTTTGTTTAGGGGTGTTTGACATGATATGCCTTGGT	0	0	0	0	0	0	0	0	0	0	0	0	0	0	0	0	0	0	0	0	0	0	0	0	0	0	0	262	0	0	0	0	0	0	0	0	291	0	0	0	0	0	0	0	0	0	0	0	0
TGGTCCGTTGATCGGCATTGCCGGATCATGATTGGTCAGATATTCTGTTAGTTAGAGCTGTAGCTCTTAGTTGTGGGAGGAGAGGTAAAGAAGGGGTTTAGTGCTCCCAGTCCGCGTGGGGGTTTTTTATTTCCCCATGGTCGCCCCAACCGAAGGCATTAAAGCAGGGGTCATTTAGTTTGGTCCCTTATTTGGGGGTGTTTAACATGATCTGCTTTGAC	0	0	0	0	0	0	0	0	0	0	0	0	0	0	0	0	0	0	0	0	0	0	0	0	0	0	0	0	0	0	0	0	0	0	0	0	0	0	0	0	0	0	0	0	0	0	0	0	0
CGGTCCGTTGATCGGCATTGCCGGATCTTATTGGTCAGAAATTCTGTTAATTAGAGCTGCAGCTCTTGGTTGTAGGAGGTAGTACTCCCATTCCACGTGGGGGTTTTTTATTTCCCCGCGGTCGCCCCAACCAAAGACATGGGGGCATGATTCATTTGGTTTAGTCCTTTGTTTAGGGGTGTTTGACATGATATGCCTTGGT	0	0	0	0	0	0	0	0	0	0	0	0	0	0	0	0	0	0	0	0	0	0	0	0	0	0	0	0	0	0	0	0	0	0	0	0	0	0	0	0	0	0	0	0	0	0	0	0	0
CGGTCCGTTGATCGGCGTTGCCGGATCTTATTGGTCAGATATTCTGTTCTTTAGAGCTGCAGCTCTTGGTTGTAGGAGGTAGTACTCCCATTCCACGTGGGGGTTTTTTATTTCCCCGCGGTCGCCCCAACCAAAGACATGGGGGCATGATTCATTTGGTTTAGTCCTTTGTCTAGGGGTGTTTGACATGATATGCCTTGGT	0	0	0	0	0	0	0	0	0	0	0	0	0	0	0	0	0	0	0	0	0	0	0	0	0	0	0	0	0	0	0	0	0	0	0	0	0	0	0	0	0	0	0	0	0	0	0	0	0
CGGTCTGTTGATCGGCGTTGCCGGATCTTATTGGTCAGATATTCTGTTTTTTAGAGCTGCAGCTCTTGGTTGTAGGAGGTAGTACTCCCATTCCACGTGGGGGTTTTTTATTTCCCCGCGGTCGCCCCAACCAAAGACATGGGGGCATGATTCATTTGGTTTAGTCCTTTGTTTAGGGGTGTTTGACATGATATGCCTTGGT	0	0	0	0	0	0	0	0	0	0	0	0	0	0	0	0	0	0	0	0	0	0	0	0	0	0	0	0	0	0	0	0	0	0	0	0	0	0	0	0	0	0	0	0	0	0	0	0	0
CGGTCCGTTGATCGGCGTTGCCGGATCTTATTGGTCAGATATTCTGTTTTTTAGAGCTGCAGCTCTTGGTTGTAGGAGGTAGTACTCCCATTCCACGCGGGGGTTTTTTATTTCCCCGCGGTCGCCCCAACCAAAGACATGGGGGCATGATTCATTTGGTTTAGTCCTTTGTTTAGGGGTGTTTGACATGATATGCCTTGGT	0	0	0	0	0	0	0	0	0	0	0	0	0	0	0	0	0	0	0	0	0	0	0	0	0	0	0	0	0	0	1393	0	0	0	0	0	0	0	0	0	0	0	0	0	0	0	549	0	0
CGGTCCGTTGATCGGCGTTGCCGGATCTTATTGGTCAGATATTCTGTTTTTTAGAGCTGCAGCTCTTGGTTGTAGGAGGTAGTACTCCCATTCCACGTGGGGGTTTTTTATTTCCCCGCGGTCGCCCCAACCAAAGACATGGGGGCATGATTCATTTGGTTTAGTCCCTTGTTTAGGGGTGTTTGACATGATATGCCTTGGT	0	0	0	0	0	0	0	0	0	0	0	0	0	0	0	0	0	0	0	0	0	0	0	0	0	0	0	0	0	0	0	0	0	0	0	0	0	0	0	571	0	0	0	0	0	0	0	0	0
TGGTCCGTTGATCGGCGTTGCCGGATCATTTTTGGTCAGAATTTCTGTTAATTAGAGCGGTAGCTCTCAGTTTTGGGAGGAGGGAAGAGGGGGAAGGTGCTCCCAGTCCACGTGGGGGTTTTTTATTTCCCCATGGTCGCCCCAACCGAAGACATTTAAGCAGGACTCATTCAGTTTTGTTCTTTATTGGGAGTTGTTTAACGTGATCTGCTTTAGT	0	0	0	0	0	0	0	0	0	0	0	0	0	0	0	0	0	0	0	0	0	0	0	0	0	0	0	0	0	0	0	0	0	0	0	0	0	0	0	0	0	0	0	0	0	0	0	0	0
CGGTCCGTTGATCGGCGTTGCCGGATCTTATTGGTCAGATGTTCTGTTTTTTAGAGCTGCAGCTCTTGGTTGTAGGAGGTAGTACTCCCATTCCACGTGGGGGTTTTTTATTTCCCCGCGGTCGCCCCAACCAAAGACATGGGGGCATGATTCATTTGGTTTAGTCCTTTGTTTAGGGGTGTTTGACATGATATGCCTTGGT	0	0	0	0	0	0	0	0	0	0	0	0	0	0	0	0	0	0	0	0	0	0	0	0	0	0	0	0	0	0	0	0	0	0	0	0	0	0	0	0	0	0	0	0	0	0	0	0	0
CGGTCCGTTGATCGGCGTTGCCGGATCTTATTGGTCAGATATTCTGTTCTTTAGAGCTGCAGCTCTTGGTTGTAGGAGGTAGTACTCCCATTCCACGTGGGGGTTTTTTATTTCCCCGCGGTCGCCCCAACCAAAGACATGGGGGCATAATTCATTTGGTTTGGTCCTTTATTTAGGGGTGTTTAACATGATATGCCTTGGT	0	0	0	0	0	0	0	0	0	0	0	0	0	0	0	0	0	0	0	0	0	0	0	0	0	0	0	0	0	0	0	0	0	0	0	0	0	0	0	0	0	0	0	0	0	0	0	0	0
CGGTCCGTTGATCGGCGTTGCCGGATCTTATTGGTCAGATATTCTGTTTTTTAGAGCTGCAGCTCTTGGTTGTAGGAGGTAGTACTCCCATTCCACGTGGGGGTTTTTTATTTCCCCGCGGTCGCCCCAACCAAAGACATGGGGGCATGATTCATTTGGTTTAGTCCTTTGTTCAGGGGTGTTTGACATGGTATGCCTTGGT	0	0	0	0	0	0	0	0	0	0	0	0	0	0	0	0	0	0	0	0	0	0	0	0	0	0	0	0	0	0	0	0	0	0	0	0	0	0	0	0	0	0	0	0	0	0	0	0	0
CGGTCCGTTGATCGGCGTTGCCGGATCTTATTGGTCAGATATTCTGTTTTTTAGAGCTGCAGCTCTTGGTTGTAGGAGGTAGTACTCCCATTCCACGTGGGGGTTTTTTATTTCCCCGCCGTCGCCCCAACCAAAGACATGGGGGCATGATTCATTTGGTTTAGTCCTTTGTTTAGGGGTGTTTGACATGATATGCCTTGGT	0	0	0	0	0	0	0	0	0	0	0	0	0	0	0	0	0	0	0	0	0	0	0	0	0	0	0	0	0	0	0	0	0	0	0	0	0	0	0	0	0	0	0	0	0	0	0	0	0
CGGTCCGTTGATCAGCGTTGCCGGATCTTATTGGTCAGATATTCTGTTTTTTAGAGCTGCAGCTCTTGGTTGTAGGAGGTAGTACTCCCATTCCACGTGGGGGTTTTTTATTTCCCCGCGGTCGCCCCAACCAAAGACATGGGGGCATGATTCATTTGGTTTAGTCCTTTGTTTAGGGGTGTTTGACATGATATGCCTTGGT	0	0	0	0	0	0	0	0	0	0	0	0	0	0	0	0	0	0	0	0	0	0	0	0	0	0	0	0	0	0	0	0	0	0	0	0	0	0	0	445	0	0	0	0	0	0	0	0	0
CGGTCCGTTGATCGGCGTTGCCGGATCTTATTGGTCAGATATTCTGTTTTTTAGAGCTGCAGCTCTTGGTTGTAGGAGGTAGTACTCCCATTCCACGTGGGGGTTTTTTATTTCCCCGCGGTCGCCCCAACTAAAGACATGGGGGCATGATTCATTTGGTTTAGTCCTTTGTTTAGGGGTGTTTGACATGATATGCCTTGGT	0	0	0	0	0	0	0	0	0	0	0	0	0	0	0	0	0	0	0	0	0	0	0	0	0	0	0	0	0	0	0	0	0	0	0	0	0	0	0	0	0	0	0	0	0	0	0	0	0
CGGTCCGTCGATCGGCGTTGCCGGATCTTATTGGTCAGATATTCTGTTTTTTAGAGCTGCAGCTCTTGGTTGTAGGAGGTAGTACTCCCATTCCACGTGGGGGTTTTTTATTTCCCCGCGGTCGCCCCAACCAAAGACATGGGGGCATGATTCATTTGGTTTAGTCCTTTGTTTAGGGGTGTTTGACATGATATGCCTTGGT	0	0	0	0	0	0	0	0	0	0	0	0	0	0	0	0	0	0	0	0	0	0	0	0	174	0	0	271	0	0	350	0	0	0	0	0	0	0	287	0	0	0	0	0	0	0	0	0	0
CGGTCCGTTGATCGGCGTTGCCGGATCTTATTGGTCAGATATTCTGTTTTTTAGAGCTGCAGCTCTTGGTTGTAGGAGGTAGTACTCCCATTCCACGTGGGGGTTTTTTATTTCCCCGCGGTCGCCCCAACCAAAGACATGGGGGCATGATTCATTTGGTTTAGCCCTTTGTTTAGGGGTGTTTGACATGATATGCCTTGGT	0	0	0	0	0	0	0	0	0	0	0	0	0	0	0	0	0	0	0	0	0	0	0	0	0	0	0	0	0	0	0	0	0	0	0	0	0	0	0	0	0	0	0	0	0	0	0	0	0
CGGTCCGTTGATCGGCGTTGCCGGATCTTATTGGTCAGATATTCTGTTTTTTAGAGCTGCAGCTCTTGGTTGTAGGAGGTAGTACTCCCATTCCACGTGGGGGTTTTCTATTTCCCCGCGGTCGCCCCAACCAAAGACATGGGGGCATGATTCATTTGGTTTAGTCCTTTGTTTAGGGGTGTTTGACATGATATGCCTTGGT	0	0	163	0	0	0	0	0	0	0	0	0	0	0	0	0	0	0	0	0	0	0	0	0	0	0	0	0	0	0	0	0	0	0	0	0	0	0	426	0	0	0	0	0	0	0	0	0	0
CGGTCCGTTGATCGGCACTGCCGGATCATATTTGGTCAGAAGTTCTGTTCATTAGAGTTGCGGCTCTTGGTTGTAGGAGCAGTGCTCCCCTTCCACATGGGGGTTCTTTGTTTCCCCGTGGTCGCCCCAACCAAAGACAGGGGGGTATGGTTCCTTTAGTTAAGTCCTTTATCCGGGGGTATTTAACGGGACATACCATAT	0	0	0	0	0	0	0	0	0	0	0	0	0	0	0	0	0	0	0	0	0	0	0	0	0	0	0	0	0	0	0	0	0	0	0	0	0	0	0	0	0	0	0	0	0	0	0	0	0
CGGTCCGTTGATCGGCGTTGCCGGATCTTATTGGTCAGATATTCTGTTTTTTAGAGCTGCAGCTCTTGGTTGTAGGAGGTAGTACTCCCATTCCACGTGGGGGTTTTTTATTTCCCCGCGGTCGCCCCAACCAAAGACATGGGGGCACGATTCATTTGGTTTAGTCCTTTGTTTAGGGGTGTTTGACATGATATGCCTTGGT	0	0	0	0	0	0	0	0	0	0	0	0	0	0	0	0	0	0	0	0	0	0	0	0	0	0	0	0	0	0	0	0	0	0	0	0	0	0	0	0	0	0	0	0	0	0	0	0	0
CGGTCCGTTGATCGGCGTTGCCGGATCTTATTGGCCAGATATTCTGTTCTTTAGAGCTGCAGCTCTTGGTTGTAGGAGGTAGTACTCCCATTCCACGTGGGGGTTTTTTATTTCCCCGCGGTCGCCCCAACCAAAGACATGGGGGCATAATTCATTTGGTTTAGTCCTTTGTTTAGGGGTGTTTGACATGATATGCCTTGGT	0	0	0	0	0	0	0	0	0	0	0	0	0	0	0	0	0	0	0	0	0	0	0	0	0	0	0	0	0	0	0	0	0	0	0	0	0	0	0	0	0	0	0	0	0	0	0	0	0
CGGTTCGTTGATCGGCTTTGCCGGGTCTGTAAGGTTAAAAGTTTTCTTTCTTAGAGCAGGAGCTCTCAGTTTGGGAGGACAGTGCCTCTGTTCCGCTTGGGGGTTTGTTGTTTCCCCGAGGTCGCCCCAACCAAAGACATAAGAGCAGGGGATATTTAGTTTTTTTTCTTGTTCGAAGGTGTTTAACATAGTCTGTCTTTGT	0	0	0	0	0	0	0	0	0	0	0	0	0	0	0	0	0	0	0	0	0	0	0	0	0	0	0	0	0	0	0	0	0	0	0	0	0	0	0	0	0	0	0	0	0	0	0	0	0
CGGTCCGTTGATCGGCACTGCCGGATCATATTTGGTCAGAAGTTCTGTTCACTAGAGTTGGGGCTCTTGGTTGTAGGAGCAGTGCTCCCCTTCCACATGGGGGTTCTTTGTTTCCCCGTGGTCGCCCCAACCAAAGACAGGGGGGTATGGTTCCTTTAGTTAAGTCCTTTATCCGGGGGTATTTAACGGGACATACCATAT	0	0	0	0	0	0	0	0	0	0	0	0	0	0	0	0	0	0	0	0	0	0	0	0	0	0	0	0	0	0	0	0	0	0	0	0	0	0	0	0	0	0	0	0	0	0	0	0	0
CGGTCCGTTGATCGGCGTTGCCGGATCTTATTGGTCAGATATTCTGTTTTTTAGAGCTGCAGCTCTTGGTTGTAGGAGGTAGTACTCCCATTCCACGTGGGGGTTTTTTATTTCCCCGCGGTCGCCCCAACCAAAGACATGGGGGCATGATTCATTTGGTTTAGTCCTTTGCTTAGGGGTGTTTGACATGATATGCCTTGGT	0	0	0	0	0	0	0	0	0	0	0	0	0	0	0	0	0	0	0	0	0	0	0	0	0	0	0	0	0	0	0	0	0	0	0	0	0	0	0	0	0	0	0	0	0	0	0	0	0
CGGTCCGTTGATCGGCGTTGCCGGATCTTATTGGTCAGATATTCTGTTTTTTAGAGCTGCAGCTCTTGGTTGTAGGAGGTAGTACTCCCATTCCACGTGGGGGTTTTTTATTTCCCCGCGGTCGCCCCAACCAAAGACATGGGGGCATGATTCATTTGGCTTAGTCCTTTGTTTAGGGGTGTTTGACATGATATGCCTTGGT	0	0	0	0	0	0	0	0	0	0	0	0	0	0	0	0	0	0	0	0	0	0	0	0	0	0	0	0	0	0	0	0	0	0	0	0	0	0	0	0	0	0	0	0	0	0	0	0	0
CGGTCCGTTGATCGGCGTTGCCGGATCTTATTGGTCAGATATTCTGTTTTTTAGAGCTGCAGCTCTTGGCTGTAGGAGGTAGTACTCCCATTCCACGTGGGGGTTTTTTATTTCCCCGCGGTCGCCCCAACCAAAGACATGGGGGCATGATTCATTTGGTTTAGTCCTTTGTTTAGGGGTGTTTGACATGATATGCCTTGGT	0	0	0	0	0	0	0	0	0	0	0	0	0	0	0	0	0	0	0	0	0	0	0	0	0	0	0	0	0	0	568	0	0	0	0	0	0	0	0	396	0	0	0	0	0	0	0	0	0
CGGTCCGTTGATCGGCACTGCCGGATCATATTTGGTCAGAAGTTCTGTTCACTAGAGTTGCGGCTCTTGGTTGTAGGAGCAGTGCTCCCCTTCCACATGGGGGTTCTTTGTTTCCCCGTGGTCGCCCCAACCAAAGACAGGGGGGTATGGTTCCTTTAGTTAAGTCCTTTATCCGGGGGTATTTAACGGGACATACCGTAT	0	0	0	0	0	0	0	0	0	0	0	0	0	0	0	0	0	0	0	0	0	0	0	0	0	0	0	0	0	0	0	0	0	0	0	0	0	0	0	0	0	0	0	0	0	0	0	0	0
CGGTCCGTTGATCGGCGTTGCCGGATCTTATTGGTCAGATATTCTGTTTTTTAGGGCTGCAGCTCTTGGTTGTAGGAGGTAGTACTCCCATTCCACGTGGGGGTTTTTTATTTCCCCGCGGTCGCCCCAACCAAAGACATGGGGGCATGATTCATTTGGTTTAGTCCTTTGTTTAGGGGTGTTTGACATGATATGCCTTGGT	0	0	253	0	0	0	0	0	0	0	0	0	0	0	0	0	0	0	0	0	0	0	0	0	0	0	0	0	0	0	0	0	0	0	0	0	376	0	0	0	0	0	0	527	0	0	335	0	0
CGGCCCGTTGATCGGCGTTGCCGGATCTTATTGGTCAGATATTCTGTTTTTTAGAGCTGCAGCTCTTGGTTGTAGGAGGTAGTACTCCCATTCCACGTGGGGGTTTTTTATTTCCCCGCGGTCGCCCCAACCAAAGACATGGGGGCATGATTCATTTGGTTTAGTCCTTTGTTTAGGGGTGTTTGACATGATATGCCTTGGT	0	0	0	0	0	0	0	0	0	0	0	0	0	0	0	0	0	0	0	0	0	0	0	0	0	0	0	0	0	0	0	0	0	0	0	0	0	0	0	0	0	0	0	0	0	0	0	0	0
CGGTCCGTTGATCGGCGTTGCCGGATCTTATTGGTCAGATATTCTGTTTTTTAGAGCTGCAGCTCTTGGTTGTAGGAGGTAGTGCTCCCATTCCACGTGGGGGTTTTTTATTTCCCCGCGGTCGCCCCAACCAAAGACATGGGGGCATGATTCATTTGGTTTAGTCCTTTGTTTAGGGGTGTTTGACATGATATGCCTTGGT	0	0	0	0	0	0	0	0	0	0	0	0	0	0	0	0	0	0	0	0	0	0	0	0	0	0	0	0	0	0	0	0	0	0	0	0	0	0	0	393	0	0	0	0	0	0	0	0	0
TGGTCCGTTGATCGGCATTGCCGGATCTTGATTGGTCAGATATTCTGTTAGTTAGAGCTGTAGCTCTTAGTTGTGGGAGAAGAGGTAAAGAAGGGGTTTAGTGCTCCCAGTCCGCGTGGGGGTTTTTTATTTCCCCATGGTCGCCCCAACCGAAGACATTAAAGCAGGGGTCATTTAGTTTGGTCCCTTATTTGGGGGTGTTTAACATGATCTGCTTTGAC	0	0	0	0	0	0	0	0	0	0	0	0	0	0	0	0	0	0	0	0	0	0	0	0	0	0	0	0	0	0	0	0	0	0	0	0	0	0	0	0	0	0	0	0	0	0	0	0	0
CGGTCCGTTGATCGGCGTTGCCGGATCTTATTGGTCAGATATTCTGTTTTTTAGAGCTGCAGCTCTTGGTTGTAGGAGGTAGTACTCCCATTCCACGTGGGGGTTTTTTATTTCCCCGCGGTCGCCCCAACCAGAGACATGGGGGCATGATTCATTTGGTTTAGTCCTTTGTTTAGGGGTGTTTGACATGATATGCCTTGGT	0	0	0	0	0	0	0	0	0	0	0	0	0	0	0	0	0	0	0	0	0	0	0	0	0	0	0	0	0	0	0	0	0	0	0	0	0	0	0	0	0	0	0	0	0	0	0	0	0
CGGTCCGTTGATCGGCGTTGCCGGATCTTATTGGTCAGATATTCTGTTTTTTAGAGCTGCAGCTCTTGGTTGTAGGAGGTAGTACTCCCATTCCACGTGGGGGTTTTTTATTTCCCCGCGGTCGCCCCAACCAAAGACATGGGGGCATGATTCATTTGGTTTAGTCCTTTGTTTAGGGGTGTTTGGCATGATATGCCTTGGT	0	0	0	0	0	0	0	0	0	0	0	0	0	0	0	0	0	0	0	0	0	0	0	0	0	0	0	0	0	0	0	0	0	0	0	0	0	0	0	0	0	0	0	0	0	0	0	0	0
TGGTCCGTTGATCGGCATTGCCGGATCTTGATTGGTCAGATATTCTGTTAGTTAGAGCTGTAGCTCTTAGTTGTGGGAGGAGAGGTAAAGAAGGGGTTTAGTGCTCCCAGTCCGCGTGGGGGTTTTTTATTTCCCCATGGTCGCCCCAACCGAAGGCATTAAAGCAGGGGTCATTTAGTTTGGTCCCTTATTTGGGGGTGTTTAACATGATCTGCTTTGAC	0	0	0	0	0	0	0	0	0	0	0	0	0	0	0	0	0	0	0	0	0	0	0	0	0	0	0	0	0	0	0	0	0	0	0	0	0	0	0	0	0	0	0	0	0	0	0	0	0
CGGTCCGTTGATCGGCGTTGCCGGATCTTATTGGTCAGATATTCCGTTTTTTAGAGCTGCAGCTCTTGGTTGTAGGAGGTAGTACTCCCATTCCACGTGGGGGTTTTTTATTTCCCCGCGGTCGCCCCAACCAAAGACATGGGGGCATGATTCATTTGGTTTAGTCCTTTGTTTAGGGGTGTTTGACATGATATGCCTTGGT	0	0	0	0	0	0	0	0	0	0	0	0	0	0	0	0	0	0	0	0	0	0	0	0	0	0	0	0	0	0	0	0	0	0	0	0	0	0	0	0	0	0	0	321	0	0	0	0	0
CGGTCCGTTGATCGGCGTTGCCGGATCTTATTGGTCAGATATTCTGTTTTTTAGAGCTGCAGCTCTTGGTTGTAGGAGGTAGTACTCCCATTCCACGTGGGGGTTTTTTATTTCCCCGCGGTCGCTCCAACCAAAGACATGGGGGCATGATTCATTTGGTTTAGTCCTTTGTTTAGGGGTGTTTGACATGATATGCCTTGGT	0	0	0	0	0	0	0	0	0	0	0	0	0	0	0	0	0	0	0	0	0	0	0	0	0	0	0	0	0	0	0	0	0	0	0	0	0	0	0	0	0	0	3627	0	0	0	0	0	0
CGGTCCGTTGATCGGCGTTGCCGGATCTTATTGGTCAGATATTCTGTTTTTTAGAGCTGCAGCTCTTGGTTGTAGGAGGTAGTACTCCCATTCCACGTGGGGGTTTTTTATTTCCCCGCGGCCGCCCCAACCAAAGACATGGGGGCATGATTCATTTGGTTTAGTCCTTTGTTTAGGGGTGTTTGACATGATATGCCTTGGT	0	0	0	0	0	0	0	0	0	0	0	0	0	0	0	0	0	0	0	0	0	0	0	0	0	0	0	0	0	0	595	0	0	0	0	0	0	366	532	537	0	0	0	0	0	0	0	0	0
TGGTCCGTTGATCGGCATTGCCGGATCTTGATTGGTCAGATATTCTGTTAGTTAGAGCTGTAGCTCTTAGTTGTGGGAGGAGAGGTAAAGAAGGGGTTTAGTGCTCCCAGTCCGCGTGGGGGTTTTTTATTTCCCCATGGTCGCCCCAACCGAAGACATTAAAGCAGGGGTCATTTAGTTTGGTCCCTTATTTGGGGGTGTTAAACATGATCTGCTTTGAT	0	0	0	0	0	0	0	0	0	0	0	0	0	0	0	0	0	0	0	0	0	0	0	0	0	0	0	0	0	0	0	0	0	0	0	0	0	0	0	0	0	0	0	0	0	0	0	0	0
CGGTCCGTTGATCGGCATTGCCGGATCTTATTGGTCAGAAATTCTGTTAATTAGAGCTGCAGCTCTTGGTTGTAGGAGGTAGTACTCCCATTCCACGTGGGGGTTTTTTATTTCCCCGCGGTCGCCCCAACCAAAGACATGGGGGCACAATTCATTTGGTTTGGTCCTTTATTTAGGGGTGTTTAACATGATATGCCTTGGT	0	0	0	0	0	0	0	0	0	0	0	0	0	0	0	0	0	0	0	0	0	0	0	0	0	0	0	0	0	0	0	0	0	0	0	0	0	0	0	0	0	0	0	0	0	0	0	0	0
CGGTCCGTTGATCGGCGTTGCCGGATCTTATTGGTCAGATATTCTGTTTTTTAGAGCTGCAGCTCTTGGTTGTAGGAGGTAGTACTCCCATTCCACGTGGGGGTTTTTTATTTCCCCGCGGTCGCCCCAACCGAAGACATGGGGGCATGATTCATTTGGTTTAGTCCTTTGTTTAGGGGTGTTTGACATGATATGCCTTGGT	0	0	0	0	0	0	0	0	0	0	0	0	0	0	0	0	0	0	0	0	0	0	0	0	0	0	0	0	0	0	0	0	0	0	0	0	0	0	0	576	0	0	0	0	0	0	0	0	0
CGGTCCGTTGATCGGCGTTGCCGGATCTTATTGGTCAGATATTCTGTTTTTTAGAGCTGCAGCTCTTGGTTGCAGGAGGTAGTACTCCCATTCCACGTGGGGGTTTTTTATTTCCCCGCGGTCGCCCCAACCAAAGACATGGGGGCATGATTCATTTGGTTTAGTCCTTTGTTTAGGGGTGTTTGACATGATATGCCTTGGT	0	0	0	0	0	0	0	0	0	0	0	0	0	0	0	0	0	0	0	0	0	0	0	0	0	0	0	0	0	0	747	0	0	0	0	0	0	0	0	0	0	0	0	0	0	0	0	0	0
CGGTCCGTTGATCGGCGTTGCCGGATCTTATTGGTCAGATATTCTGTTTTTTAGAGCTGCAGCTCTTGGTTGTAGGAGGTAGTACTCCCATTCCACGTGGGGGTTTTTTATTTCCCCGCGGTCGCCCCAACCAAAGACATGAGGGCATGATTCATTTGGTTTAGTCCTTTGTTTAGGGGTGTTTGACATGATATGCCTTGGT	0	0	0	0	0	0	0	0	0	0	0	0	0	0	0	0	0	0	0	0	0	0	0	0	0	0	0	0	0	0	0	0	0	0	0	0	0	0	0	0	0	0	0	0	0	0	0	0	0
CGGTCCGTTGATCGGCGTTGCCGGATCTTATTGGTCAGAAATTCTGTTAATTAGAGCTGCAGCTCTTGGTTGTAGGAGGTAGTACTCCCATTCCACGTGGGGGTTTTTTATTTCCCCGCGGTCGCCCCAACCAAAGACATGGGGGCATGATTCATTTGGTTTAGTCCTTTGTTTAGGGGTGTTTGACATGATATGCCTTGGT	0	0	0	0	0	0	0	0	0	0	0	0	0	0	0	0	0	0	0	0	0	0	0	0	0	0	0	0	0	0	0	0	0	0	0	0	0	0	0	0	0	0	0	0	0	0	0	0	0
CGGTCCGTTGATCGGCGTTGCCGGATCTTATTGGTCAGATATTCTGTTTTTTAGAGCTGCAGCTCTTGGTTGTAGGAGGTAGTACTCCCATTCCACGGGGGGGTTTTTTATTTCCCCGCGGTCGCCCCAACCAAAGACATGGGGGCATGATTCATTTGGTTTAGTCCTTTGTTTAGGGGTGTTTGACATGATATGCCTTGGT	0	0	0	77	0	0	0	0	0	0	0	0	0	0	0	0	0	0	0	0	0	0	0	0	133	0	0	0	0	0	0	0	0	0	0	0	0	93	0	0	0	75	0	100	0	0	0	0	0
CGGTCCGTTGATCGGCGTTGCCGGATCTTATTGGTCAGATATTCTGTTCTTTAGAGCTGCAGCTCTTGGTTGTAGGAGGTAGTGCTCCCATTCCACGTGGGGGTTTTTTATTTCCCCGCGGTCGCCCCAACCAAAGACATGGGGGCATAATTCATTTGGTTTAGTCCTTTGTTTAGGGGTGTTTGACATGATATGCCTTGGT	0	0	0	0	0	0	0	0	0	0	0	0	0	0	0	0	0	0	0	0	0	0	0	0	0	0	0	0	0	0	0	0	0	0	0	0	0	0	0	0	0	0	0	0	0	0	0	0	0
TGGTCCGTTGATCGGCATTGCCGGATCATGATTGGTCAGATATTCTGTTAGTTAGAGCTGTAGCTCTTAGTTGTGGGAGGAGAGGTAAAGGAGGGGTTTAGTGCTCCCAGTCCGCGTGGGGGTTTTTTATTTCCCCATGGTCGCCCCAACCGAAGGCATTAAAGCAGGGGTCATTTAGTTTGGTCCCTTATTTGGGGGTGTTTAACATGATCTGCTTTGAC	0	0	0	0	0	0	0	0	0	0	0	0	0	0	0	0	0	0	0	0	0	0	0	0	0	0	0	0	0	0	0	0	0	0	0	0	0	0	0	0	0	0	0	0	0	0	0	0	0
CGGTCCGTTGATCGGCACTGCCGGATCATATTTGGTCAGAAGTTCTGTTCACTAGAGTTGCGGCTCTTGGTTGTAGGAGCAGTGCTCCCCTTCCACATGGGGGTTCTTTGTTTCCCCGGGGTCGCCCCAACCAAAGACAGGGGGGTATGGTTCCTTTAGTTAAGTCCTTTATCCGGGGGTATTTAACGGGACATACCATAT	0	0	0	0	0	0	0	0	0	0	0	0	0	0	0	0	0	0	0	0	0	0	0	0	0	0	0	0	0	0	0	0	0	0	0	0	0	0	0	0	0	0	0	0	0	0	0	0	0
CGGTCCGTTGATCGGCGTTGCCGGATCTTATTGGTCAGATATTCTGTTTTTTAGAGCTGCAGCTCTTGGTTGTAGGAGGTAGTACTCCCATTCCACGTGGGGGTTTTTTATTTCCCCGCGGTCGCCCCAACCAAAGACATGGGGGCATGATTCATTTGGTTTAGTCCTTTGTTTGGGGGTGTTTGACATGATATGCCTTGGT	0	0	0	0	0	0	0	0	0	0	0	0	0	0	0	0	0	0	0	0	0	0	0	0	0	0	0	0	0	0	0	0	0	0	0	0	0	0	253	0	0	0	0	0	0	0	0	0	0
CGGTCCGTTGATCGGCGTTGCTGGATCTTATTGGTCAGATATTCTGTTTTTTAGAGCTGCAGCTCTTGGTTGTAGGAGGTAGTACTCCCATTCCACGTGGGGGTTTTTTATTTCCCCGCGGTCGCCCCAACCAAAGACATGGGGGCATGATTCATTTGGTTTAGTCCTTTGTTTAGGGGTGTTTGACATGATATGCCTTGGT	0	0	0	0	0	0	0	0	0	0	0	0	0	0	0	0	0	0	0	0	0	0	0	0	0	0	0	0	0	0	0	0	0	0	0	0	0	0	0	0	0	0	0	176	0	0	0	0	0
CGGTCCGTTGATCGGCGTTGCCGGATCTTATTGGTCAGATATTCTGTTTTTTAGAGCTGCAGCTCTTGGTTGTAGGAGGTAGTACTCCCATTCCACGTGGGGGTTTTTTATTTCCCCGCGGTCGCCCCAGCCAAAGACATGGGGGCATGATTCATTTGGTTTAGTCCTTTGTTTAGGGGTGTTTGACATGATATGCCTTGGT	0	0	0	0	0	0	0	0	0	0	0	0	0	0	0	0	0	0	0	0	0	0	0	0	0	0	0	0	0	0	0	0	0	0	0	0	0	0	638	0	0	0	0	0	0	0	0	0	0
CGGTCCGTTGATCGGCGTTGCCGGATCTTATTGGTCAGATATTCTGGTTTTTAGAGCTGCAGCTCTTGGTTGTAGGAGGTAGTACTCCCATTCCACGTGGGGGTTTTTTATTTCCCCGCGGTCGCCCCAACCAAAGACATGGGGGCATGATTCATTTGGTTTAGTCCTTTGTTTAGGGGTGTTTGACATGATATGCCTTGGT	0	0	0	0	0	0	0	0	0	0	0	0	0	0	0	0	0	0	0	0	0	0	0	0	0	0	0	0	0	0	0	0	0	0	0	0	0	0	0	0	0	0	984	0	0	0	0	0	0
CGGTCCGTTGATCGGCGTTGCCGGATCTTATTGGTCAGATATTCTGCTTTTTAGAGCTGCAGCTCTTGGTTGTAGGAGGTAGTACTCCCATTCCACGTGGGGGTTTTTTATTTCCCCGCGGTCGCCCCAACCAAAGACATGGGGGCATGATTCATTTGGTTTAGTCCTTTGTTTAGGGGTGTTTGACATGATATGCCTTGGT	0	0	0	0	0	0	0	0	0	0	0	0	0	0	0	0	0	0	0	0	0	0	0	0	0	0	0	0	0	0	0	0	0	0	0	0	0	0	0	0	0	0	0	347	0	0	0	0	0
CGGTCCGTTGATCGGCGTTGCCGGATCTTATTGGTCAGATATTCTGTTTTTTAGAGCTGCAGCTCTTGGTTGTAGGAGGTAGTACTCCCATTCCACGTGGGGGTTTTTTATTTCCCCGCGGTCGCCCCAACCAAAGACATGGGGGCATGATTCATTTGGTTTAGTCCTTTGTTTAGGGGTGTTTGACACGATATGCCTTGGT	0	0	0	0	0	0	0	0	0	0	0	0	0	0	0	0	0	0	0	0	0	0	0	0	0	0	0	0	0	0	0	0	0	0	0	0	0	0	0	770	0	0	0	0	0	0	0	0	0
CGGTCCGTTGATCGGCGTTGCCGGATCTTATTGGTCAGATATTCTGTTTTTTAGAGCTGCAGCTCTTGGTTGTAGGAGGTAGTACTCCCATTCCACGTGGGGGTTTTTTATTTCCCCGCGGTCGCCCCAACCAAAGACATGGGGGCATGATTCATTTGGTTTAGTCCTTTGTTTAGGGGTGTTTGACATGATATGTCTTGGT	0	0	0	0	0	0	0	0	0	0	0	0	0	0	0	0	0	0	0	0	0	0	0	0	0	0	0	0	0	0	0	0	0	0	0	0	0	0	0	0	0	0	0	0	0	0	0	0	0
CGGTCCGTTGATCGGCGTTGCCGGATCTTATTGGTCAGATATTCTGTTTTTTAGAGCTGCAGCTCTTGGTCGTAGGAGGTAGTACTCCCATTCCACGTGGGGGTTTTTTATTTCCCCGCGGTCGCCCCAACCAAAGACATGGGGGCATGATTCATTTGGTTTAGTCCTTTGTTTAGGGGTGTTTGACATGATATGCCTTGGT	0	0	0	0	0	0	0	0	0	0	0	0	0	0	0	0	0	0	0	0	0	0	0	0	0	0	0	0	0	0	632	0	0	0	0	0	0	0	0	0	0	189	0	0	0	0	0	0	0
CGGTCCGTTGATCGGCGTTGCCGGATCTTATTGGTCAGATATTCTGTTTTTTAGAGCTGCAGCTCTTGGTTGTAGGAGGTAGTACTCCCATTCCACGTGGGGGTTTTTTATTTCCCCGCGGTCGCCCCAACCAAAGACATGGGGGCATGATTCGTTTGGTTTAGTCCTTTGTTTAGGGGTGTTTGACATGATATGCCTTGGT	0	0	0	0	0	0	0	0	0	0	0	0	0	0	0	0	0	0	0	0	0	0	0	0	0	0	0	0	0	0	0	0	0	0	0	0	0	0	0	0	0	0	0	0	0	0	0	0	0
CGGTCCGTTGATCGGCGTTGCCGGATCTTATTGGTCAGAAATTCTGTTAATTAGAGCTGCAGCTCTTGGTTGTAGGAGGTAGTACTCCCATTCCACGTGGGGGTTTTTTATTTCCCCGCGGTCGCCCCAACCAAAGACATGGGGGCATAATTCATTTGGTTTGGTCCTTTATTTAGGGGTGTTTAACATGATATGCCTTGGT	0	0	0	0	0	0	0	0	0	0	0	0	0	0	0	0	0	0	0	0	0	0	0	0	0	0	0	0	0	0	0	0	0	0	0	0	0	0	0	0	0	0	0	0	0	0	0	0	0
CGGTCCGTTGATCGGCGTTGCCGGATCTTATTGGTCAGATATTCTGTTTTTTAGAGCTGCAGCTCTTGGTTGTAGGAGGTAGTACTCCCATTCCACGTGGGGGTTTTTTATTTCCCCGCGGTCGCCCCAACCAAAGACATGGAGGCATGATTCATTTGGTTTAGTCCTTTGTTTAGGGGTGTTTGACATGATATGCCTTGGT	0	0	0	0	0	0	0	0	0	0	0	0	0	0	0	0	0	0	0	0	0	0	0	0	0	0	0	0	0	0	0	0	0	0	0	0	0	0	0	0	0	0	0	0	0	0	0	0	0
CGGTCCGTTGATCGGCGTTGCCGGATCTTATTGGTCAGATATTCTGTTTTTTAGAGCTGCAGCTCTTGGTTGTAGGAGGTAGTACTCCCATTCCACGTGGGGGTTTTTTATTTCCCCGCAGTCGCCCCAACCAAAGACATGGGGGCATGATTCATTTGGTTTAGTCCTTTGTTTAGGGGTGTTTGACATGATATGCCTTGGT	0	0	0	0	0	0	0	0	0	0	0	0	0	0	0	0	0	0	0	0	0	0	0	0	0	0	0	0	0	0	0	0	0	0	0	0	0	0	0	0	0	0	0	0	0	0	0	0	0
TGGTCCGTTGATCGGCATTGCCGGATCATGATTGGTCAGATATTCTGTTAGTTAGAGCTGTAGCTCTTAGTTGTGGGAGGAGAGGTAAAGAAGGGGTTTAGTGCTCCCAGTCCGCGTGGGGGTTTTTTATTTCCCCATGGTCGCCCCAACCGAAGACATTAAAGCAGGGGTCATTTAGTTTGGTCCCTTATTTGGGGGTGTTAAACATGATCTGCTTTGAT	0	0	0	0	0	0	0	0	0	0	0	0	0	0	0	0	0	0	0	0	0	0	0	0	0	0	0	0	0	0	0	0	0	0	0	0	0	0	0	0	0	0	0	0	0	0	0	0	0
CGGTCCGTTGATCGGCGTTGCCGGATCTTATTGGTCAGATATTCTGTTTTTTAGAGCTGCAGCTCTTGGTTGTAGGAGGTAGTACTCCCATTCCACGTGGGGGTTTTTTATTTCCCCGCGGTCGCCCCAACCAAAGACATGAGGGCATGATTCATTTGGTTTAGTCCTTTGTTTAGGGGTGTTTGACATGGTATGCCTTGGT	0	0	0	0	0	0	0	0	0	0	0	0	0	0	0	0	0	0	0	0	0	0	0	0	0	0	0	0	0	0	0	0	0	0	0	0	0	0	0	0	0	0	0	0	0	0	0	0	0
CGGTCCGTTGATCGGCGTTGCCGGATCTTATTGGTCAGATATTCTGTTTTTTAGAGCTGCAGCTCTTGGTTGTAGGAGGTAGTACTCCCATTCCACGTGGGGGTTTTTTATTTCCCCGTGGTCGCCCCAACCAAAGACATGGGGGCATGATTCATTTGGTTTAGTCCTTTGTTTAGGGGTGTTTGACATGATATGCCTTGGT	0	0	0	0	0	0	0	0	0	0	0	0	0	0	0	0	0	0	0	0	0	0	0	0	0	0	0	0	0	0	0	0	0	0	0	0	0	0	0	0	0	0	0	0	0	0	486	0	0
CGGTCCGTTGATCGGCGTTGCCGGATCTTATTGGTCAGATATTCTGTTCTTTAGAGCTGCAGCTCTTGGTTGTAGGAGGTAGTACTCCCATTCCACGTGGGGGTTTTTTATTTCCCCGCGGTCGCCCCAACCAAAGACATTGGGGCATAATTCATTTGGTTTAGTCCTTTGTTTAGGGGTGTTTGACATGATATGCCTTGGT	0	0	0	0	0	0	0	0	0	0	0	0	0	0	0	0	0	0	0	0	0	0	0	0	0	0	0	0	0	0	0	0	0	0	0	0	0	0	0	0	0	0	0	0	0	0	0	0	0
CGGTCCGTTGATCGGCGTTGCCGGATCTTATTGGTCAGATATTCTGTTTTTTAGAGCTGCAGCTCTTGGTTGTAGGAGGTAGTACTCCCATTCCACATGGGGGTTTTTTATTTCCCCGCGGTCGCCCCAACCAAAGACATGGGGGCATGATTCATTTGGTTTAGTCCTTTGTTTAGGGGTGTTTGACATGATATGCCTTGGT	0	0	0	0	0	0	0	0	0	0	0	0	0	0	0	0	0	0	0	0	0	0	0	0	0	0	0	0	0	0	480	0	0	0	0	0	0	0	0	0	0	0	0	0	0	0	0	0	0
CGGTCCGTTGATCGGCGTTGCCGGATCTTATTGGTCAGATATTCTGTTTTTTAGAGCTGCAGCTCTTGGTTGTAGGAGGTAGTACTCCCATTCCACGTGGGGGTTTTTTATTTCCCCGCGGTCGCCCAACCAAAGACATGGGGGCATGATTCATTTGGCTTAGTCCTTTGTTTAGGGGTGTTTGACATGATATGCCTTGGT	0	0	0	0	0	0	0	0	0	0	0	0	0	0	0	0	0	0	0	0	0	0	0	0	0	0	0	0	0	0	0	0	0	0	0	0	0	0	0	0	0	0	0	0	0	0	0	0	0
CGGTCCGTTGATCGGCGTTGCCGGATCTTATTGGTCAGATATTCTGTTTTTTAGAGCTGCAGCTCTTGGTTGTAGGAGGTGGTACTCCCATTCCACGTGGGGGTTTTTTATTTCCCCGCGGTCGCCCCAACCAAAGACATGGGGGCATGATTCATTTGGTTTAGTCCTTTGTTTAGGGGTGTTTGACATGATATGCCTTGGT	0	0	0	0	0	0	0	0	0	0	0	0	0	0	0	0	0	0	0	0	0	0	0	0	0	0	0	0	0	0	0	0	0	0	0	0	0	0	0	0	0	0	0	0	0	0	0	0	0
CGGTCCGTTGATCGGCGTTGCCGGATCTTATTGGTCAGATATTCTGTTTTTTAGAGCTGCAGCTCTTGGTTGTAGGAGGTAGTACTCCCATTCCACGTGGGGGTTTTTTATTTCCCCGCGGTCGCCCCAACCAAAGACATGGGGGCATGATTCATTTGGTTTAGTCCTTTGTTTAGGGGTGTTTGACATGATATGCCTTAGT	0	0	0	0	0	0	0	0	0	0	0	0	0	0	0	0	0	0	0	0	0	0	0	0	0	0	0	0	0	0	0	0	0	0	0	0	0	0	0	0	0	0	0	0	0	0	0	0	0
CGGTCCGTTGATCGGCGTTGCCGGATCTTATTGGTCAGATGTTCTGTTCTTTAGAGCTGCAGCTCTTGGTTGTAGGAGGTAGTACTCCCATTCCACGTGGGGGTTTTTTATTTCCCCGCGGTCGCCCCAACCAAAGACATGGGGGCATAATTCATTTGGTTTAGTCCTTTGTTTAGGGGTGTTTGACATGATATGCCTTGGT	0	0	0	0	0	0	0	0	0	0	0	0	0	0	0	0	0	0	0	0	0	0	0	0	0	0	0	0	0	0	0	0	0	0	0	0	0	0	0	0	0	0	0	0	0	0	0	0	0
CGGTCCGTTGATCGGCGTTGCCGGATCTTATTGGTCAGATATTCTGTTTTTTAGAGCTGCAGCTCTTGGTTGTAGGAGGTAGTACTCCCATTCCACGTGGGGGTTTTTTATTTCCCCACGGTCGCCCCAACCAAAGACATGGGGGCATGATTCATTTGGTTTAGTCCTTTGTTTAGGGGTGTTTGACATGATATGCCTTGGT	0	0	191	0	0	0	0	0	0	0	0	0	0	0	0	0	0	0	0	0	0	0	0	0	0	0	0	0	0	0	0	0	0	0	0	0	0	0	0	0	0	0	0	0	0	0	0	0	0
CGGTCCGTTGATCGGCGTTGCCGGATCTTATTGGTCAGATATTCTGTTTTTTAGAGCTGCAGCTCTTGGTTGTAGGAGGTAGTACTCCCATTCCACGTGGGGGTTTTTTATTTCCCCGCGGTTGCCCCAACCAAAGACATGGGGGCATGATTCATTTGGTTTAGTCCTTTGTTTAGGGGTGTTTGACATGATATGCCTTGGT	0	0	286	0	0	0	0	0	0	0	0	0	0	0	0	0	0	0	0	0	0	0	0	0	0	0	0	0	0	0	0	0	0	0	0	0	0	0	0	0	0	0	0	345	0	0	0	0	0
CGGTCCGTTGATCGGCGTTGCCGGATCCTATTGGTCAGATATTCTGTTTTTTAGAGCTGCAGCTCTTGGTTGTAGGAGGTAGTACTCCCATTCCACGTGGGGGTTTTTTATTTCCCCGCGGTCGCCCCAACCAAAGACATGGGGGCATGATTCATTTGGTTTAGTCCTTTGTTTAGGGGTGTTTGACATGATATGCCTTGGT	0	0	0	0	0	0	0	0	0	0	0	0	0	0	0	0	0	0	0	0	0	0	0	0	0	0	0	0	0	0	0	0	0	0	0	0	0	0	0	0	0	0	0	0	0	0	0	0	0
CGGTCCGTTGATCGGTGTTGCCGGATCTTATTGGTCAGATATTCTGTTTTTTAGAGCTGCAGCTCTTGGTTGTAGGAGGTAGTACTCCCATTCCACGTGGGGGTTTTTTATTTCCCCGCGGTCGCCCCAACCAAAGACATGGGGGCATGATTCATTTGGTTTAGTCCTTTGTTTAGGGGTGTTTGACATGATATGCCTTGGT	0	0	0	0	0	0	0	0	0	0	0	0	0	0	0	0	0	0	0	0	0	0	0	0	193	0	0	0	0	0	0	0	0	0	0	0	0	0	0	0	0	0	0	0	0	0	0	0	0
CGGTCCGTTGATCGGCGTTGCCGGATCTTATTGGTCAGATATTCTGTTTTTTAGAGCTGCAGCTCTTGGTTGTAGGAGGTAGTACTCCCATTCCACGTGGGGGCTTTTTATTTCCCCGCGGTCGCCCCAACCAAAGACATGGGGGCATGATTCATTTGGTTTAGTCCTTTGTTTAGGGGTGTTTGACATGATATGCCTTGGT	0	0	0	0	0	0	0	0	0	0	0	0	0	0	0	0	0	0	0	0	0	0	0	0	199	0	0	0	0	0	0	0	0	0	0	0	0	0	0	584	0	0	0	0	0	0	0	0	0
CGGTCCGTTGATCGGCGTTGCCGGATCTTATTGGTCAGATATCCTGTTTTTTAGAGCTGCAGCTCTTGGTTGTAGGAGGTAGTACTCCCATTCCACGTGGGGGTTTTTTATTTCCCCGCGGTCGCCCCAACCAAAGACATGGGGGCATGATTCATTTGGTTTAGTCCTTTGTTTAGGGGTGTTTGACATGATATGCCTTGGT	0	0	0	0	0	0	0	0	0	0	0	0	0	0	0	0	0	0	0	0	0	0	0	0	0	0	0	0	0	0	0	0	0	0	0	0	0	0	0	0	0	0	386	211	0	0	0	0	0
CGGTCCGTTGATCGGCGTTGCCGGATCTTATTGGTCAGATATTCTGTTTTTTAGAGCTGCAGCTCTTGGTTGTAGGAGGTAGTACTCCCATTCCACGTGGGGGTTTTTTATTTCCCCGCGGTCGCCCCAACCAAAGACATGGGGGCATGATTCATTCGGTTTAGTCCTTTGTTTAGGGGTGTTTGACATGATATGCCTTGGT	0	0	0	0	0	0	0	0	0	0	0	0	0	0	0	0	0	0	0	0	0	0	0	0	129	0	0	0	0	0	0	0	0	0	0	0	0	0	0	0	0	0	0	0	0	0	0	0	0
CGGTCCGTTGATCGGCGTTGCCGGATCTTATTGGTCAGATATTCTGTTTTTTAGAGCTGCAGCTCTTGGTTGTAGGAGGTAGTACTCCCATTCCACGTGGGGGTTTTTTATTTCCCCGCGGTCGCCCCTACCAAAGACATGGGGGCATGATTCATTTGGTTTAGTCCTTTGTTTAGGGGTGTTTGACATGATATGCCTTGGT	0	0	0	0	0	0	0	0	0	0	0	0	0	0	0	0	0	0	0	0	0	0	0	0	0	0	0	0	0	0	0	0	0	0	0	0	0	0	0	199	0	0	0	0	0	0	0	0	0
CGGTCCGTTGATCGGCGTTGCCGGATCTTATTGGTCAGATACTCTGTTTTTTAGAGCTGCAGCTCTTGGTTGTAGGAGGTAGTACTCCCATTCCACGTGGGGGTTTTTTATTTCCCCGCGGTCGCCCCAACCAAAGACATGGGGGCATGATTCATTTGGTTTAGTCCTTTGTTTAGGGGTGTTTGACATGATATGCCTTGGT	0	0	0	0	0	0	0	0	0	0	0	0	0	0	0	0	0	0	0	0	0	0	0	0	0	0	0	0	0	0	0	0	0	0	0	0	0	0	0	0	0	0	0	0	0	0	0	0	0
CGGTCCGTTGATTGGCGTTGCCGGATCTTATTGGTCAGATATTCTGTTTTTTAGAGCTGCAGCTCTTGGTTGTAGGAGGTAGTACTCCCATTCCACGTGGGGGTTTTTTATTTCCCCGCGGTCGCCCCAACCAAAGACATGGGGGCATGATTCATTTGGTTTAGTCCTTTGTTTAGGGGTGTTTGACATGATATGCCTTGGT	0	0	240	0	0	0	0	0	0	0	0	0	0	0	0	0	0	0	0	0	0	0	0	0	0	0	0	0	0	0	0	0	0	0	0	0	0	0	0	0	0	0	268	0	0	0	0	0	0
CGGTCCGCTGATCGGCGTTGCCGGATCTTATTGGTCAGATATTCTGTTTTTTAGAGCTGCAGCTCTTGGTTGTAGGAGGTAGTACTCCCATTCCACGTGGGGGTTTTTTATTTCCCCGCGGTCGCCCCAACCAAAGACATGGGGGCATGATTCATTTGGTTTAGTCCTTTGTTTAGGGGTGTTTGACATGATATGCCTTGGT	0	0	319	0	0	0	0	0	0	0	0	0	0	0	0	0	0	0	0	0	0	0	0	0	0	0	0	0	0	0	0	0	0	0	0	0	0	0	0	0	0	0	0	0	0	0	0	0	0
CGGTCCGTTGATCGGCGTTGCCGGATCTTATTGGTCAGATATTCTGTTTTTTAGAGCTGCAGCTCTTGGTTGTAGGAGGTAGTACTCCCATTCCACGTGGGGGTTTTTTACTTCCCCGCGGTCGCCCCAACCAAAGACATGGGGGCATGATTCATTTGGTTTAGTCCTTTGTTTAGGGGTGTTTGACATGATATGCCTTGGT	0	0	0	0	0	0	0	0	0	0	0	0	0	0	0	0	0	0	0	0	0	0	0	0	0	0	0	0	0	0	0	0	0	0	0	0	0	0	0	0	0	0	0	0	0	0	0	0	0
TGGTCCGTTGATCGGCATTGCCGGATCATGATTGGTCAGATATTCTGTTAGTTAGAGCTGTAGCTCTTAGTTGTGGGAGGAGAGGTAAAGAAGGGGTTTAGTGTTCCCAGTCCGCGTGGGGGTTTTTTATTTCCCCATGGTCGCCCCAACCGAAGACATTAAAGCAGGGGTCATTTAGTTTGGTCCCTTATTTGGGGGTGTTTAACATGATCTGCTTCGAC	0	0	0	0	0	0	0	0	0	0	0	0	0	0	0	0	0	0	0	0	0	0	0	0	0	0	0	0	0	0	0	0	0	0	0	0	0	0	0	0	0	0	0	0	0	0	0	0	0
CGGTCCGTTGATCGGCGTTGCCGGATCTTATTGGTCAGATATTCTGTTTTTTAGAGCTGCAGCTCTTGGTTGTAGGAGGTAGTACTCCCATTCCACGTGGGGGTTTTTTATTTCCCCGCGGTCGCCCCAACCAAAGACATGGGGGCATGATTCATTTGGTTTAGTCCTTTGTTTAGGGGTGTTTGACATGATATGCCTCGGT	0	0	0	0	0	0	0	0	0	0	0	0	0	0	0	0	0	0	0	0	0	0	0	0	0	0	0	0	0	0	0	0	0	0	0	0	0	0	0	0	0	0	0	0	0	0	0	0	0
CGGTCCGTTGATCGGCGTTGCCGGATCTTATTGGTCAGATATTCTGTTTTTTAGAGCTGCAGCTCTTGGTTGTAGGAGGTAGTACTCCCATTCCACGTGGGGGTTTTTTATTTCCCCGCGGTCGCCCCAACCAAAGACATGGGGGCATGATTCATTTGGTTTAGTCCTTTGTTTAGGGGTGTTTGACATGATATGCTTTGGT	0	0	0	0	0	0	0	0	0	0	0	0	0	0	0	0	0	0	0	0	0	0	0	0	0	0	0	0	0	0	0	0	0	0	0	0	0	0	0	0	0	0	0	0	0	0	0	0	0
CGGTCCGTTGATCGGCGTTGCCGGATCTTATTGGTCAGATATTCTGTTTTTTAGAGTTGCAGCTCTTGGTTGTAGGAGGTAGTACTCCCATTCCACGTGGGGGTTTTTTATTTCCCCGCGGTCGCCCCAACCAAAGACATGGGGGCATGATTCATTTGGTTTAGTCCTTTGTTTAGGGGTGTTTGACATGATATGCCTTGGT	0	0	0	0	0	0	0	0	0	0	0	0	0	0	0	0	0	0	0	0	0	0	0	0	0	0	0	0	0	0	0	0	0	0	0	0	0	0	0	320	0	0	0	0	0	0	0	0	0
CGGTCCGTTGATCGGCGTTGCCGGATCTTATTGGTCAGATATTCTGTTTTTTAGAGCTGCAGCTCTTGGTTGTAGGAGGTAGTACTCCCATTCCATGTGGGGGTTTTTTATTTCCCCGCGGTCGCCCCAACCAAAGACATGGGGGCATGATTCATTTGGTTTAGTCCTTTGTTTAGGGGTGTTTGACATGATATGCCTTGGT	0	0	0	0	0	0	0	0	0	0	0	0	0	0	0	0	0	0	0	0	0	0	0	0	0	0	0	0	0	0	0	0	0	0	0	0	0	0	0	0	0	0	0	223	0	0	0	0	0
CGGTCCGTTGATCGGCGTTGCCGGATCTTATTGGTCAGATATTCTGTTTTTTAGAGCTGCAGCTCTTGGTTGTAGGAGGTAGTACTCCCATTCCACGTGGGGGTTTTTTATTTCCCCGCGGTCGCCCCAACCAAAGACATGGGGGCATGATTCATTTGGTTTAGTCCTTTGTTTAGGGGTGTTTGATATGATATGCCTTGGT	0	0	0	0	0	0	0	0	0	0	0	0	0	0	0	0	0	0	0	0	0	0	0	0	0	0	0	0	0	0	0	0	0	0	0	0	0	0	0	0	0	0	0	0	0	0	0	0	0
CGGTCCGTTGATCGGCGTTGCCGGATCTTATTGGTCAGATATTCTGTTTTTTAGAGCTGCAGCTCTTGGTTGTAGGAGGTAGTACTCCCATTCCACGTGGGGGTTTTTTATTCCCCCGCGGTCGCCCCAACCAAAGACATGGGGGCATGATTCATTTGGTTTAGTCCTTTGTTTAGGGGTGTTTGACATGATATGCCTTGGT	0	0	0	0	0	0	0	0	0	0	0	0	0	0	0	0	0	0	0	0	0	0	0	0	0	0	0	0	0	0	0	0	0	0	0	0	0	0	0	0	0	0	0	0	0	0	0	0	0
CGGTCCGTTGATCGGCGTTGCCGGATCTTATTGGTCAGATATTCTGTTTTTTAGAGCTGCAGCTCTTGGTTGTAGGAGGTAGTACTCCCATTCCACGTGGGGGTTTTTTATTTCCCCGCGGTCGCCCCAACCAAAGACATGGGGGCATGATTCATCTGGTTTAGTCCTTTGTTTAGGGGTGTTTGACATGATATGCCTTGGT	0	0	0	0	0	0	0	0	0	0	0	0	0	0	0	0	0	0	0	0	0	0	0	0	0	0	0	0	0	0	0	0	0	0	0	0	0	0	0	0	0	0	0	0	0	0	0	0	0
CGGTCCGTTGATCGGCGTTGCCGGATCTTATTGGTCAGGTATTCTGTTTTTTAGAGCTGCAGCTCTTGGTTGTAGGAGGTAGTACTCCCATTCCACGTGGGGGTTTTTTATTTCCCCGCGGTCGCCCCAACCAAAGACATGGGGGCATGATTCATTTGGTTTAGTCCTTTGTTTAGGGGTGTTTGACATGATATGCCTTGGT	0	0	0	0	0	0	0	0	0	0	0	0	0	0	0	0	0	0	0	0	0	0	0	0	0	0	0	0	0	0	0	0	0	0	0	0	0	0	0	0	0	0	0	0	0	0	0	0	0
CGGTCCGTTGATCGGCGTTGCCGGATCTTGTTGGTCAGATATTCTGTTTTTTAGAGTTGCAGCTCTTGGTTGTAGGAGGTAGTACTCCCATTCCACGTGGGGGTTTTTTATTTCCCCGCGGTCGCCCCAACCAAAGACATGGGGGCATGATTCATTTGGTTTAGTCCTTTGTTTAGGGGTGTTTGACATGATATGCCTTGGT	0	0	0	0	0	0	0	0	0	0	0	0	0	0	0	0	0	0	0	0	0	0	0	0	0	0	0	0	0	0	0	0	0	0	0	0	0	0	0	0	0	0	0	0	0	0	0	0	0
CGGTCCGTTGATCGGCGTTGCCGGATCTTATTGGTCAGATATTCTGTTTTTTAGAGCTGCAGCTCTTGGTTGTAGGAGGTAGTATTCCCATTCCACGTGGGGGTTTTTTATTTCCCCGCGGTCGCCCCAACCAAAGACATGGGGGCATGATTCATTTGGTTTAGTCCTTTGTTTAGGGGTGTTTGACATGATATGCCTTGGT	0	0	0	0	0	0	0	0	0	0	0	0	0	0	0	0	0	0	0	0	0	0	0	0	0	0	0	0	0	0	279	0	0	0	0	0	0	0	0	0	0	0	0	0	0	0	0	0	0
CGGTCCGTTGATCGGCGTTGCCGGATCTTATTGGTCAGATATTCTGTTTTTTAGAGCTGCAGCTCTTGGTTGTAGGAGGTAGTACTCCCATTCTACGTGGGGGTTTTTTATTTCCCCGCGGTCGCCCCAACCAAAGACATGGGGGCATGATTCATTTGGTTTAGTCCTTTGTTTAGGGGTGTTTGACATGATATGCCTTGGT	0	0	0	0	0	0	0	0	0	0	0	0	0	0	0	0	0	0	0	0	0	0	0	0	0	0	0	0	0	0	0	0	0	0	0	0	0	0	0	0	0	0	0	0	0	0	0	0	0
CGGTCCGTTGATCGGCACTGCCGGATCATATTTGGTCAGAAGTTCTGTTCACTAGAGTTGCGGCTCTTGGTTGTAGGAGCAGTGCTCCCCTTCCACATGGGGGTTCTTTGTTTCCCCGTGGTCGCCCCAACCAAAGACAGGGGGGTATGGTTCCTTTAGTTAAGTCCTTTATCTGGGGGTATTTAACGGGACATACCATAT	0	0	0	0	0	0	0	0	0	0	0	0	0	0	0	0	0	0	0	0	0	0	0	0	0	0	0	0	0	0	0	0	0	0	0	0	0	0	0	0	0	0	0	0	0	0	0	0	0
CGGTCCGTTGATCGGCGTTGCCGGATCTTATTGGTCAGATATTCTGTTTTTTAGAGCTGCAGCTCTTGGTTGTAGGAGGTAGTACTCCCATTCCACGTGGGGGTTTTCTATTTCCCCGCGGTCGCCCCAACCAAAGACATGGGGGCATGATTCATTTGGTTTAGTCCTTTGTTCAGGGGTGTTTGACATGATATGCCTTGGT	0	0	0	0	0	0	0	0	0	0	0	0	0	0	0	0	0	0	0	0	0	0	0	0	0	0	0	0	0	0	0	0	0	0	0	0	0	0	0	0	0	0	0	0	0	0	0	0	0
CGGTCCGTTGATCGGCGTTGCCGGATCTTATTGGTCAGATATTCTGTTTTTTAGAGCTGTAGCTCTTGGTTGTAGGAGGTAGTACTCCCATTCCACGTGGGGGTTTTTTATTTCCCCGCGGTCGCCCCAACCAAAGACATGGGGGCATGATTCATTTGGTTTAGTCCTTTGTTTAGGGGTGTTTGACATGATATGCCTTGGT	0	0	0	0	0	0	0	0	0	0	0	0	0	0	0	0	0	0	0	0	0	0	0	0	0	0	0	0	0	0	0	0	0	0	0	0	0	0	0	0	0	0	0	0	0	0	0	0	0
CGGTCCGTTGATCGGCGTTGCCGGATCTTATTGGTCAGATATTCTGTTTTTTAGAGCTGCAGCTCTTGGTTGTAGGAGGTAGTACTCCCATTCCACGTGGGGGTTTTTTATTTCTCCGCGGTCGCCCCAACCAAAGACATGGGGGCATGATTCATTTGGTTTAGTCCTTTGTTTAGGGGTGTTTGACATGATATGCCTTGGT	0	0	0	0	0	0	0	0	0	0	0	0	0	0	0	0	0	0	0	0	0	0	0	0	0	0	0	0	0	0	0	0	0	0	0	0	0	0	0	0	0	0	0	0	0	0	0	0	0
CGGTCCATTGATCGGCGTTGCCGGATCTTATTGGTCAGATATTCTGTTTTTTAGAGCTGCAGCTCTTGGTTGTAGGAGGTAGTACTCCCATTCCACGTGGGGGTTTTTTATTTCCCCGCGGTCGCCCCAACCAAAGACATGGGGGCATGATTCATTTGGTTTAGTCCTTTGTTTAGGGGTGTTTGACATGATATGCCTTGGT	0	0	0	0	0	0	0	0	0	0	0	0	0	0	0	0	0	0	0	0	0	0	0	0	0	0	0	0	0	0	0	0	0	0	0	0	0	0	0	0	0	0	0	0	0	0	0	0	0
CGGTCCGTTGATCGGCGTTGCCGGACCTTATTGGTCAGATATTCTGTTTTTTAGAGCTGCAGCTCTTGGTTGTAGGAGGTAGTACTCCCATTCCACGTGGGGGTTTTTTATTTCCCCGCGGTCGCCCCAACCAAAGACATGGGGGCATGATTCATTTGGTTTAGTCCTTTGTTTAGGGGTGTTTGACATGATATGCCTTGGT	0	0	0	0	0	0	0	0	0	0	0	0	0	0	0	0	0	0	0	0	0	0	0	0	0	0	0	0	0	0	0	0	0	0	0	0	0	0	0	0	0	0	0	0	0	0	0	0	0
TGGTCCGTTGATCGGCATTGCCGGATCATGATTGGTCAGATATTCTGTTAGTTAGAGCTGTAGCTCTTAGTTGTGGGAGGAGAGGTAAAGAAGGGGTTTAGTGCTCCCAGTCCGCGTGGGGGGTTTTTATTTCCCCATGGTCGCCCCAACCGAAGACATTAAAGCAGGGGTCATTTAGTTTGGTCCCTTATTTGGGGGTGTTTAACATGATCTGCTTTGAC	0	0	0	0	0	0	0	0	0	0	0	0	0	0	0	0	0	0	0	0	0	0	0	0	0	0	0	0	0	0	0	0	0	0	0	0	0	0	0	0	0	0	0	0	0	0	0	0	0
CGGTCCGTTGATCGGCGTTGCCGGATCTTATTGGTCAGATATTCTGTTTTTCAGAGCTGCAGCTCTTGGTTGTAGGAGGTAGTACTCCCATTCCACGTGGGGGTTTTTTATTTCCCCGCGGTCGCCCCAACCAAAGACATGGGGGCATGATTCATTTGGTTTAGTCCTTTGTTTAGGGGTGTTTGACATGATATGCCTTGGT	0	0	0	0	0	0	0	0	0	0	0	0	0	0	0	0	0	0	0	0	0	0	0	0	0	0	0	0	0	0	0	0	0	0	0	0	0	0	0	508	0	0	0	0	0	0	0	0	0
CGGTCCGTTGATCGGCGTTGCCGGATCTTATTGGTCAGATATTCTGTTTTTTAGAGCTGCAGCTCTTGGTTGTAGGAGGTAGTACTCCCATTCCACGTGGGGGTTTTTTATTTCCCCGCGGTCGCCCCAACCAAAGACATGGGGGCATGATTCATTTGGTTTAGTCCTTTGTTTAGGGGTGTTTGACCTGATATGCCTTGGT	0	0	0	0	0	0	0	0	0	0	0	0	0	0	0	0	0	0	0	0	0	0	0	0	0	0	0	0	0	0	0	0	0	0	0	0	0	0	0	0	0	0	0	0	0	0	0	0	0
CGGTCCGTTGATCGGCACTGCCGGATCATATTTGGTCAGAAGTTCTGTTCCCTAGAGTTGCGGCTCTTGGTTGTAGGAGCAGTGCTCCCCTTCCACATGGGGGTTCTTTGTTTCCCCGTGGTCGCCCCAACCAAAGACAGGGGGGTATAGTTCCTTTAGTTAAGTCCTTTATCCGGGGGTATTTAACGGGACATACCATAT	0	0	0	0	0	0	0	0	0	0	0	0	0	0	0	0	0	0	0	0	0	0	0	0	0	0	0	0	0	0	0	0	0	0	0	0	0	0	0	0	0	0	0	0	0	0	0	0	0
CGGTCCGTTGATCGGCGTTGCCGGATCTTATTGGTCAGATATTCTGTTTTTTAGAGCTGCAGCTCTTGGTTGTAGGAGGTAGTACTCCCATTCCACGTGGGGGTTTTTTATTTCCCCGCGGTCGCCCCAACCAAAGACACGGGGGCATGATTCATTTGGTTTAGTCCTTTGTTTAGGGGTGTTTGACATGATATGCCTTGGT	0	0	321	0	0	0	0	0	0	0	0	0	0	0	0	0	0	0	0	0	0	0	0	0	0	0	0	0	0	0	0	0	0	0	0	0	0	0	0	0	0	0	0	0	0	0	0	0	0
CGGTCCGTTGATCGGCGTTGCCGGATCTTATTGGTCAGATATTCTGTTTTTTAGAGCTGCAGCTCTTGGTTGTAGGAGGTAGTACTCCCATTCCACGTGGGGGTTTTTTATTTCCCCGCGGTCGCCCCAACCAAAGACATGGGGGCATGATTCATTTGGTTTAGTCCTTTGTTCAGGGGTGTTTGACACGATATGCCTTGGT	0	0	0	0	0	0	0	0	0	0	0	0	0	0	0	0	0	0	0	0	0	0	0	0	0	0	0	0	0	0	0	0	0	0	0	0	0	0	0	0	0	0	0	0	0	0	0	0	0
CGGTCCGTTGATCGGCGTTGCCGGATCTTATTGGTCAGATATTCTGTTTTTTAGAGCTGCAGCTCTTGGTTGTAGGAGGTAGTACTCCCATTCCACGTGGGGGTTTTTTATTTCCCCGCGGTCGCCCCAACCAAAGACATGGGGGCATGATTCATTTGGTTTAGTCCTTTGTTTAGTGGTGTTTGACATGATATGCCTTGGT	0	0	0	0	0	0	0	0	0	0	0	0	0	0	0	0	0	0	0	0	0	0	0	0	0	0	0	0	0	0	0	0	0	0	0	0	0	0	0	0	0	0	0	0	0	0	0	0	0
CGGTCCGTTGATCGGCGTTGCCGGATCTTATTGGTCAGATATTCTGTTTTTTAGAGCTGCAGTTCTTGGTTGTAGGAGGTAGTACTCCCATTCCACGTGGGGGTTTTTTATTTCCCCGCGGTCGCCCCAACCAAAGACATGGGGGCATGATTCATTTGGTTTAGTCCTTTGTTTAGGGGTGTTTGACATGATATGCCTTGGT	0	0	0	0	0	0	0	0	0	0	0	0	0	0	0	0	0	0	0	0	0	0	0	0	0	0	0	0	0	0	0	0	0	0	0	0	0	0	0	385	0	0	0	0	0	0	0	0	0
CGGTCCGTTGATCGGCGTTGCCGGATCTTATTGGTCAGATATTCTGTTTTTTAGAGCTGCAGCTCTTGGTTGTAGGAGGTAGTACTCCCATTCCACGTGGGGCTTTTTATTTCCCCGCGGTCGCCCCAACCAAAGACATGGGGGCATGATTCATTTGGTTTAGTCCTTTGTTTAGGGGTGTTTGACATGATATGCCTTGGT	0	0	0	0	0	0	0	0	0	0	0	0	0	0	0	0	0	0	0	0	0	0	0	0	0	0	0	0	0	0	780	0	0	0	0	0	0	0	0	0	0	0	0	0	0	0	0	0	0
CGGTCCGTTGATCGGCGTTGCCGGATCTTATTGGCCAGATATTCTGTTTTTTAGAGCTGCAGCTCTTGGTTGTAGGAGGTAGTACTCCCATTCCACGTGGGGGTTTTTTATTTCCCCGCGGTCGCCCCAACCAAAGACATGGGGGCATGATTCATTTGGTTTAGTCCTTTGTTTAGGGGTGTTTGACATGATATGCCTTGGT	0	0	0	0	0	0	0	0	0	0	0	0	0	0	0	0	0	0	0	0	0	0	0	0	0	0	0	0	0	0	0	0	0	0	0	0	0	0	0	0	0	0	0	0	0	0	0	0	0
CGGTCCGTTGATCGGCGTTGCCGGATCTTATTGGTCAGATATTCTGTTTTTTAGAGCTGCAGCTCTTGGTTGTAGGAGGTAGTACTCCCATTCCACGTGGGGGTTTTTTATTTCCCCGCGGTCGCCCCAACCAAAGACATGGGGGCATGATTCATTTGGCTTAGTCCTTTGTTCAGGGGTGTTTGACATGATATGCCTTGGT	0	0	0	0	0	0	0	0	0	0	0	0	0	0	0	0	0	0	0	0	0	0	0	0	0	0	0	0	0	0	0	0	0	0	0	0	0	0	0	0	0	0	0	0	0	0	0	0	0
CGGTCCGTTGATCGGCGTTGCCGGATCTTATTGGTCAGATATTCTGTTTTTTAGAGCTGCAGCTCTTGGTTGTAGGAGGTAGTACTCCCATTCCACGTGGGGGTTTTTTATTTCCCCGCGGTCGCCCCAACCAAAGACATGGGGGCATGATTCATTTGGTTTAGTCCTTTGTTTAGGGGTGTTGGACATGATATGCCTTGGT	0	0	0	0	0	0	0	0	0	0	0	0	0	0	0	0	0	0	0	0	0	0	0	0	0	0	0	0	0	0	0	0	0	0	0	0	0	0	0	0	0	0	0	0	0	0	0	0	0
CGGTCCGTTGATCGGCGTTGCCGGATCTTATTGGTCAGATATTCTGTTTTTTAGAGCTGCAGCTCTTGGTTGTAGGAGGTAGTACTCCCATTCCACGTGGGGGTTTTTTATTTCCCCGCGGTCGCCCCAACCAAAGACATGGGGGCATGATTCATTTGGTTTAGTCCTTTGTTTAGGGGTGTTTGACATGATATACCTTGGT	0	0	0	0	0	0	0	0	0	0	0	0	0	0	0	0	0	0	0	0	0	0	0	0	0	0	0	0	0	0	0	0	0	0	0	0	0	0	0	575	0	0	0	409	0	0	0	0	0
CGGTCCGTTGATCGGCGTTGCCGGATCTTATTGGTCAGATATTCTGTTTTTTAGAGCTGCAGCTCTTGGTTGTAGGAGGTAGTACTCCCATTCCACGTGGGGGTTTTTTATTTCCCCGCGGTCGCCTCAACCAAAGACATGGGGGCATGATTCATTTGGTTTAGTCCTTTGTTTAGGGGTGTTTGACATGATATGCCTTGGT	0	0	268	0	0	0	0	0	0	0	0	0	0	0	0	0	0	0	0	0	0	0	0	0	0	0	0	0	0	0	0	0	0	0	0	0	0	0	0	269	0	0	0	0	0	0	0	0	0
CGGTCCGTTGATCGGCGTTGCCGGATCTTATTAGTCAGATATTCTGTTTTTTAGAGCTGCAGCTCTTGGTTGTAGGAGGTAGTACTCCCATTCCACGTGGGGGTTTTTTATTTCCCCGCGGTCGCCCCAACCAAAGACATGGGGGCATGATTCATTTGGTTTAGTCCTTTGTTTAGGGGTGTTTGACATGATATGCCTTGGT	0	0	0	0	0	0	0	0	0	0	0	0	0	0	0	0	0	0	0	0	0	0	0	0	0	0	0	0	0	0	0	0	0	0	0	0	0	0	0	0	0	0	0	0	0	0	0	0	0
CGGTCCGTTGATCGGCGTTGCCGGATCTTATTGGTCAGATATTCTGTTTTTTAGAGCTGCAGCTCTTGGTTGTAGGAGGTAGTACTCCCATTCCACGTGGGGGTTTTTTATTTCCCCGCGGTCACCCCAACCAAAGACATGGGGGCATGATTCATTTGGTTTAGTCCTTTGTTTAGGGGTGTTTGACATGATATGCCTTGGT	0	0	0	0	0	0	0	0	0	0	0	0	0	0	0	0	0	0	0	0	0	0	0	0	0	0	0	0	0	0	0	0	0	0	0	0	0	0	0	0	0	0	0	0	0	0	0	0	0
CGGTCCGTTGATCGGCGTTGCCGGATCTTATTGGTCAGATATTCTGTTTTTTAGAGCTGCAGCTCTTGGTTGTAGGAGGTAGTACTCCCATTCCACGTGGGGGTTTTTTATTTCCCCGCGGTCGCCCCAACCTAAGACATGGGGGCATGATTCATTTGGTTTAGTCCTTTGTTTAGGGGTGTTTGACATGATATGTCTTGGT	0	0	0	0	0	0	0	0	0	0	0	0	0	0	0	0	0	0	0	0	0	0	0	0	0	0	0	0	0	0	0	0	0	0	0	0	0	0	0	0	0	0	0	0	0	0	0	0	0
CGGTCCGTTGATCGGCGTTGCCGGATCTTATTGGTCAGATATTCTGTTTTTTAGAGCTGCAGCTCTTGGTTGTAGGAGGTAGTACTCCCATTCCACGTGGGGGTTTTTTATTTCCCCGCGGTCGCCCCAACCAAAGACATGGGGGCATGATTCATTTGGTTTAGTCTTTTGTTTAGGGGTGTTTGACATGATATGCCTTGGT	0	0	0	0	0	0	0	0	0	0	0	0	0	0	0	0	0	0	0	0	0	0	0	0	0	0	0	0	0	0	0	0	0	0	0	0	0	0	0	0	0	0	0	0	0	0	0	0	0
TGGTCCGTTGATCGGCATTGCCGGATCTTGATTGGTCAGATATTCTGTTAGTTAGAGCTGTAGCTCTTAGTTGTGGGAGGAGAGGTAAAGGAGGGGTTTAGTGCTCCCAGTCCGCGTGGGGGTTTTTTATTTCCCCATGGTCGCCCCAACCGAAGACATTAAAGCAGGGGTCATTTAGTTTGGTCCCTTATTTGGGGGTGTTTAACATGATCTGCTTTGAC	0	0	0	0	0	0	0	0	0	0	0	0	0	0	0	0	0	0	0	0	282	233	0	0	319	221	0	0	0	0	0	0	0	0	0	0	0	0	0	0	0	0	0	0	0	0	0	0	0
CGGTCCGTTGATCGACGTTGCCGGATCTTATTGGTCAGATATTCTGTTTTTTAGAGCTGCAGCTCTTGGTTGTAGGAGGTAGTACTCCCATTCCACGTGGGGGTTTTTTATTTCCCCGCGGTCGCCCCAACCAAAGACATGGGGGCATGATTCATTTGGTTTAGTCCTTTGTTTAGGGGTGTTTGACATGATATGCCTTGGT	0	0	0	0	0	0	0	0	0	0	0	0	0	0	0	0	0	0	0	0	0	0	0	0	0	0	0	0	0	0	894	0	0	0	0	0	0	0	0	0	0	0	0	0	0	0	0	0	0
CGGTCCGTTGATCGGCGTTGCCGGATCTTATTGGTCAGATATTCTGTTTTTTAGAGCTGCAGCTCTCGGTTGTAGGAGGTAGTACTCCCATTCCACGTGGGGGTTTTTTATTTCCCCGCGGTCGCCCCAACCAAAGACATGGGGGCATGATTCATTTGGTTTAGTCCTTTGTTTAGGGGTGTTTGACATGATATGCCTTGGT	0	0	0	0	0	0	0	0	0	0	0	0	0	0	0	0	0	0	0	0	0	0	0	0	0	0	0	0	0	0	0	0	0	0	0	0	0	0	0	0	0	0	0	0	0	0	0	0	0
CGGTCCGTTGATCGGCGTTGCCGGATCTTATTGGTCCGATATTCTGTTTTTTAGAGCTGCAGCTCTTGGTTGTAGGAGGTAGTACTCCCATTCCACGTGGGGGTTTTTTATTTCCCCGCGGTCGCCCCAACCAAAGACATGGGGGCATGATTCATTTGGTTTAGTCCTTTGTTTAGGGGTGTTTGACATGATATGCCTTGGT	0	0	0	0	0	0	0	0	0	0	0	0	0	0	0	0	0	0	0	0	0	0	0	0	0	0	0	0	0	0	0	0	0	0	0	0	0	0	0	0	0	0	0	0	0	0	0	0	0
CGGTCCGTTGATCGGCGTTGCCGGATCTTATTGGTCAGATATTCTGTTTTTTAGAGCTGCAGCTCTTGGTTGTAGGAGGTAGTACTCCCATTCCACGTGGGGGTTTTTTATTTCCCCGCGGTCGCCCCAACCAAAGACATGGGGGCATGATTCATTTGGTTTAGTCCTTTGTTTAGAGGTGTTTGACATGATATGCCTTGGT	0	0	0	0	0	0	0	0	0	0	0	0	0	0	0	0	0	0	0	0	0	0	0	0	0	0	0	0	0	0	0	0	0	0	0	0	0	0	0	0	0	0	0	0	0	0	0	0	0
CGGTCCGTTGATCGGCGTTGCCGGATCTTATTGGTCAGATATTCTGTTCTTTAGAGCTGCAGCTCTTGGTTGTAGGAGGTAGAACTCCCATTCCACGTGGGGGTTTTTTATTTCCCCGCGGTCGCCCCAACCAAAGACATGGGGGCATAATTCATTTGGTTTAGTCCTTTGTTTAGGGGTGTTTGACATGATATGCCTTGGT	0	0	0	0	0	0	0	0	0	0	0	0	0	0	0	0	0	0	0	0	0	0	0	0	0	0	0	0	0	0	0	0	0	0	0	0	0	0	0	0	0	0	0	0	0	0	0	0	0
CGGTCCGTTGATCGGCGTTGCCGGATCTTATTGGTCAGATATTCTGTTTTTTAGAGCTGCAGCTCTTGGTTGTAGGAGGTAGTACTCCCATTCCACGTGGGGGTTTTTTATTTCCCCGCGGTCGCCCCAACCAAAGACATGGGGGCATGATTCATTTGGTTTAGTCCTTTGTTTAGGGGTGTTTGACATGATGTGCCTTGGT	0	0	0	0	0	0	0	0	0	0	0	0	0	0	0	0	0	0	0	0	0	0	0	0	0	0	0	0	0	0	0	0	0	0	0	0	0	0	0	0	0	0	0	0	0	0	0	0	0
CGGTCCGTTGATCGGCGTTGCCGGATCTTATTGGTCAGATATTCTGTTTTTTAGAGCTGCAGCTCTTGGTTGTAGGAGGTAGTACTCCCATTCCACGTGAGGGTTTTTTATTTCCCCGCGGTCGCCCCAACCAAAGACATGGGGGCATGATTCATTTGGTTTAGTCCTTTGTTTAGGGGTGTTTGACATGATATGCCTTGGT	0	0	0	136	0	0	0	0	0	0	0	0	0	0	0	0	0	0	0	0	0	0	0	0	0	0	0	0	0	0	0	0	0	0	0	0	0	0	0	236	0	0	0	403	0	0	0	0	0
CGGCCCGTTGATCGGCGTTGCCGGATCTTATTGGTCAGATATTCTGTTTTTTAGAGCTGCAGCTCTTGGTTGTAGGAGGTAGTACTCCCATTCCACGTGGGGGTTTTTTATTTCCCCGCGGTCGCCCCAACCAAAGACATGGGGGCATGATTCATTTGGTTTAGTCCTTTGTTCAGGGGTGTTTGACATGATATGCCTTGGT	0	0	0	0	0	0	0	0	0	0	0	0	0	0	0	0	0	0	0	0	0	0	0	0	0	0	0	0	0	0	0	0	0	0	0	0	0	0	0	0	0	0	0	0	0	0	0	0	0
CAGTCCGTTGATCGGCGTTGCCGGATCTTATTGGTCAGATATTCTGTTTTTTAGAGCTGCAGCTCTTGGTTGTAGGAGGTAGTACTCCCATTCCACGTGGGGGTTTTTTATTTCCCCGCGGTCGCCCCAACCAAAGACATGGGGGCATGATTCATTTGGTTTAGTCCTTTGTTTAGGGGTGTTTGACATGATATGCCTTGGT	0	0	0	0	0	0	0	0	0	0	0	0	0	0	0	0	0	0	0	0	0	0	0	0	0	0	0	0	0	0	0	0	0	0	0	0	0	0	0	0	0	0	0	0	0	0	0	0	0
TGCTCCGTTGATCGGCATTGCCGGATCATGATTGGTCAGATATTCTGTTAGTTAGAGCTGTAGCTCTTAGTTGTGGGAGGAGAGGTAAAGAAGGGGTTTAGTGCTCCCAGTCCGCGTGGGGGTTTTTTATTTCCCCATGGTCGCCCCAACCGAAGACATTAAAGCAGGGGTCATTTAGTTTGGTCCCTTATTTGGGGGTGTTTAACATGATCTGCTTTGAC	231	277	0	0	212	235	0	0	250	206	0	0	0	0	0	0	0	0	0	0	0	0	0	0	0	0	0	0	0	0	0	0	0	0	0	0	0	0	0	0	0	0	0	0	0	0	0	0	0
CGGTCCGCTGATCGGCGTTGCCGGATCTAAATGGTCAGATAATCCGCTGCTTAGAGCGGTTAGCTCTTTGTTCTGGAAATATGGTGTTTCCACTCCACATGGGGGTTATTTATTTCCCCAGGGTCGCCCCAACCAAAGACATTAGGATAGGCTCCACTCAGTTCAACCCTTTGTTCAGGGGTGTTTGACATGGTCTCTCTTAGT	0	0	0	0	0	0	0	0	0	0	0	0	0	0	0	0	0	0	0	0	0	0	0	0	0	0	0	0	0	0	0	0	0	0	0	0	0	0	0	0	0	0	0	0	0	0	0	0	0
CGGTCCGTTGATCGGCGTTGCCGGATCTTATTGGTCAGATATTCTGTTTTTTAGAGCTGCAGCTCTTGGTTGTAGGAGGTAGTACTCCCATTCCATGTGGGGGTTTTTTATTCCCCCGCGGTCGCCCCAACCAAAGACATGGGGGCATGATTCATTTGGTTTAGTCCTTTGTTTAGGGGTGTTTGACATGATATGCCTTGGT	0	0	0	0	0	0	0	0	0	0	0	0	0	0	0	0	0	0	0	0	0	0	0	0	0	0	0	0	0	0	0	0	0	0	0	0	0	0	0	0	0	0	0	0	0	0	0	0	0
CGGTCCGTTGATCGGCGTTGCCGGATCTTATTGGTCAGATATTCTGTTTTTTAGAGCTGCAGCTCTTGGTTGTAGGAGGTAGCACTCCCATTCCACGTGGGGGTTTTTTATTTCCCCGCGGTCGCCCCAACCAAAGACATGGGGGCATGATTCATTTGGTTTAGTCCTTTGTTTAGGGGTGTTTGACATGATATGCCTTGGT	0	0	0	0	0	0	0	0	0	0	0	0	0	0	0	0	0	0	0	0	0	0	0	0	0	0	0	0	0	0	0	0	0	0	0	0	0	0	0	0	0	0	0	0	0	0	0	0	0
TGGTCCGTTGATCGGCATTGCCGGATCATGATTGGTCAGATATTCTGTTAGTTAGAGCTGTAGCTCTTAGTTGTGGGAGGAGAGGTAAAGAAGGGGTTTAGTGCTCCCAGTCCGCGTGGGGGTTTTTTATTTCCCCATGGTCGCCCCAACCGAAGACATTAAAGCAGGGGTCATTTAGTTTGGTCCCTTATTTGGGGGTGTTTAACATGATCTGCTTCGAC	0	0	0	0	0	0	0	0	0	0	0	0	0	0	0	0	0	0	0	0	0	0	0	0	0	0	0	0	0	0	0	0	0	0	0	0	0	0	0	0	0	0	0	0	0	0	0	0	0
CGGTCCGTTGATCGGCGTTGCCGGATCTTATTGGTCAGATATTCTGTTTTTTAGAGCTGCAGCTCTTGGTTGTAGGAGGTAGTACTCCCATTCCACGTGGAGGTTTTTTAGTTCCCCGCGGTCGCCCCAACCAAAGACATGGGGGCATGATTCATTTGGTTTAGTCCTTTGTTTAGGGGTGTTTGACATGATATGCCTTGGT	0	0	0	0	0	0	0	0	0	0	0	0	0	0	0	0	0	0	0	0	0	0	0	0	0	0	0	0	0	0	0	0	0	0	0	0	0	0	0	0	0	0	0	0	0	0	0	0	0
CGGTCCGTTGATCGGCGTTGCCGGATCTTATTGGTCAGATATTCTGTTTTTTAGAGCTGCAGCTCTTGGTTGTAGGAGGTAGTACTCCCATTCCACGTGGGGGTTTTTTATCTCCCCGCGGTCGCCCCAACCGAAGACATGGGGGCATGATTCATTTGGTTTAGTCCTTTGTTTAGGGGTGTTTGACATGATATGCCTTGGT	0	0	0	0	0	0	0	0	0	0	0	0	0	0	0	0	0	0	0	0	0	0	0	0	0	0	0	0	0	0	0	0	0	0	0	0	0	0	0	0	0	0	0	0	0	0	0	0	0
CGGTCCGTTGATCGGCGTCGCCGGATCTTATTGGTCAGATATTCTGTTTTTTAGAGCTGCAGCTCTTGGTTGTAGGAGGTAGTACTCCCATTCCACGTGGGGGTTTTTTATTTCCCCGCGGTCGCCCCAACCAAAGACATGGGGGCATGATTCATTTGGTTTAGTCCTTTGTTTAGGGGTGTTTGACATGATATGCCTTGGT	0	0	0	0	0	0	0	0	0	0	0	0	0	0	0	0	0	0	0	0	0	0	0	0	0	0	0	0	0	0	0	0	0	0	0	0	0	0	0	0	0	0	0	0	0	0	0	0	0
CGGTCCGTTGATCGGCGTTGCCGGATCTTATTGGTCAGATATTCTGTTTTTTAGAGCTGCAGCTCTTGGTTGTAGGAGGTAGTACTCCCATTCCACGTGGGGGTTTTTTATTTCCCCGCGGTCGCCCCAACCAAAAACATGGGGGCATGATTCATTTGGTTTAGTCCTTTGTTTAGGGGTGTTTGACATGATATGCCTTGGT	0	0	0	0	0	0	0	0	0	0	0	0	0	0	0	0	0	0	0	0	0	0	0	0	0	0	0	0	0	0	0	0	0	0	0	0	0	0	0	0	0	0	0	0	0	0	0	0	0
CGGTCCGTTGATCGGCGTTGCCGGATCTTATTGGTCAGATATTCTGTTTTTTAGAGCTGCAGCTCTTGGTTGTAGGAGGTAGTACTCCCGTTCCACGTGGGGGTTTTTTATTTCCCCGCGGTCGCCCCAACCAAAGACATGGGGGCATGATTCATTTGGTTTAGTCCTTTGTTTAGGGGTGTTTGACATGATATGCCTTGGT	0	0	0	0	0	0	0	0	0	0	0	0	0	0	0	0	0	0	0	0	0	0	0	0	0	0	0	0	0	0	0	0	0	0	0	0	0	0	0	297	0	0	0	236	0	0	0	0	0
CGGTCCGTTGATCGGCGTTGCCGGATCTTATTGGTCAGATATTCTGTTTTTTAGAGCTGCAGCTCTTGGTTGTAGGAGGTAGTACTCCCATTCCACGTGGGGGTTTTTTATTTCCCCGCGGTCGCCCCAACCAAAGACATGGGGGCATGATTCATTTGGTTTAGTCCTTTGTTTAGGGGTGTTTGACATGATATGCCCTGGT	0	0	0	0	0	0	0	0	0	0	0	0	0	0	0	0	0	0	0	0	0	0	0	0	0	0	0	0	0	0	0	0	0	0	0	0	0	0	0	512	0	0	0	0	0	0	0	0	0
CGGTCCGTTGATCGGCGTTGCCGGATCTCATTGGTCAGATATTCTGTTTTTTAGAGCTGCAGCTCTTGGTTGTAGGAGGTAGTACTCCCATTCCACGTGGGGGTTTTTTATTTCCCCGCGGTCGCCCCAACCAAAGACATGGGGGCATGATTCATTTGGTTTAGTCCTTTGTTTAGGGGTGTTTGACATGATATGCCTTGGT	0	0	0	0	0	0	0	0	0	0	0	0	0	0	0	0	0	0	0	0	0	0	0	0	127	0	0	0	0	0	0	0	0	0	0	0	0	0	0	0	0	0	0	0	0	0	853	0	0
CGGTCCGTTGATCGGCGTTGCCGGATCTTATTGGTCAGATATTCTGTTTTTTAGAGCTGCAGCTCTTGGTTGTAGGAGGTAGTACTCCCATTCCACGTGGGGGTTTTTTATTTCCCCGCGGTCGCCCCAACCAAAGACATGGGGGCATGGTTCATTTGGTTTAGTCCTTTGTTTAGGGGTGTTTGACATGATATGCCTTGGT	0	0	319	0	0	0	0	0	0	0	0	0	0	0	0	0	0	0	0	0	0	0	0	0	0	0	0	0	0	0	0	0	0	0	0	0	0	0	0	0	0	0	0	0	0	0	286	0	0
CGGTCCGTTGATCGGCGTTGCCGGATCTTATTGGTCAGATATTCTGTTTTTTAGAGCTACAGCTCTTGGTTGTAGGAGGTAGTACTCCCATTCCACGTGGGGGTTTTTTATTTCCCCGCGGTCGCCCCAACCAAAGACATGGGGGCATGATTCATTTGGTTTAGTCCTTTGTTTAGGGGTGTTTGACATGATATGCCTTGGT	0	0	0	0	0	0	0	0	0	0	0	0	0	0	0	0	0	0	0	0	0	0	0	0	0	0	0	0	0	0	0	0	0	0	0	0	0	0	0	0	0	0	0	258	0	0	0	0	0
CGGTCCGTTGATCGGCGTTGCCGGATCTTATTGGTCAGATATTCTGTTTTTTAGAGCTGCAGCTCTTGGTTGTAGGAGGTAGTACTCCCATTCCACGTAGGGGTTTTTTATTTCCCCGCGGTCGCCCCAACCAAAGACATGGGGGCATGATTCATTTGGTTTAGTCCTTTGTTTAGGGGTGTTTGACATGATATGCCTTGGT	0	0	0	0	0	0	0	0	0	0	0	0	0	0	0	0	0	0	0	0	0	0	0	0	0	0	0	0	0	0	641	0	0	0	0	0	0	0	0	0	0	0	0	0	0	0	0	0	0
CGGTCCGTTGATCGGCGTTGCCGGATCTTATTGGTCAGATATTCTGTTTTTTAGAGCTGCAGCTCTTGGTTGTAGGAGGTAGTACTCCCATTCCACGTGGGGGTTTTTTATTTCCCCGCGGTCGCCCCAACCAAAGACATGGGGGCATGATTCACTTGGTTTAGTCCTTTGTTTAGGGGTGTTTGACATGATATGCCTTGGT	0	0	0	0	0	0	0	0	0	0	0	0	0	0	0	0	0	0	0	0	0	0	0	0	0	0	0	0	0	0	0	0	0	0	0	0	0	0	0	0	0	0	0	0	0	0	0	0	0
CGGTCCGTTGATCGGCGTTGCCGGATCTTATTGGTCAGATATTCTGTTTTTTAGAGCTGCAGCTCTTGGTTGTAGGAGGTAGTACTCCCATTCCACGTGGGGGTTTTTTATTTCCTCGCGGTCGCCCCAACCAAAGACATGGGGGCATGATTCATTTGGTTTAGTCCTTTGTTTAGGGGTGTTTGACATGATATGCCTTGGT	0	0	0	0	0	0	0	0	0	0	0	0	0	0	0	0	0	0	0	0	0	0	0	0	0	0	0	0	0	0	0	0	0	0	0	0	0	0	0	0	0	0	0	0	0	0	0	0	0
CGGTCCGTTGATCGGCGTTGCCGGATCTTATTGGTCAGATATTCTGTTCTTTAGAGCTGCAGCTCTTGGTTGTAGGAGGTAGTACTCCCATTCCACGTGGGGGTTTTTTATTTCCCCGCGGTCGCCCCAACCAAAGACATGGGGGCATAATTCATTTGGTTTGGTCCTTTATTTGGGGGTGTTTAACATGATATGCCTTGGT	0	0	0	0	0	0	0	0	0	0	0	0	0	0	0	0	0	0	0	0	0	0	0	0	0	0	0	0	0	0	0	0	0	0	0	0	0	0	0	0	0	0	0	0	0	0	0	0	0
CGGTCCGTTGATCGGCGTTGCCGGATCTTATTGGTCAGATATTCTGTTTTTTAGAGCTGCAGCTCTTGGTTGTAGGAGGTAGTACTCCCATTCCACGTGGGGGTTTTTTATTTCCCCGCGGTCGCCCCAACCAAAGACATGGGGGCATGATTCATTTGGTTTAGTCCTTTGTTTAGGGGTGTTTGACATGATATGCCTTGAT	0	0	0	0	0	0	0	0	0	0	0	0	0	0	0	0	0	0	0	0	0	0	0	0	0	0	0	0	0	0	0	0	0	0	0	0	0	0	0	0	0	0	0	0	0	0	0	0	0
CGGTCCGTTGATCGGCGTTGCCGGATCTTATTGGTCAGATATTCTGTTTTTTAGAGCTGCAACTCTTGGTTGTAGGAGGTAGTACTCCCATTCCACGTGGGGGTTTTTTATTTCCCCGCGGTCGCCCCAACCAAAGACATGGGGGCATGATTCATTTGGTTTAGTCCTTTGTTTAGGGGTGTTTGACATGATATGCCTTGGT	0	0	0	0	0	0	0	0	0	0	0	0	0	0	0	0	0	0	0	0	0	0	0	0	0	0	0	0	0	0	0	0	0	0	0	0	0	0	0	0	0	0	0	102	0	0	0	0	0
CGGTCCGTTGATCGGCGTTGCCGGATCTTATTGGTCAGATATTCTGTTCTTTAGAGCTGCAGCTCTTGGTTGTAGGAGGTAGTACTCCCACTCCACGTGGGGGTTTTTTATTTCCCCGCGGTCGCCCCAACCAAAGACATGGGGGCATAATTCATTTGGTTTAGTCCTTTGTTTAGGGGTGTTTGACATGATATGCCTTGGT	0	0	0	0	0	0	0	0	0	0	0	0	0	0	0	0	0	0	0	0	0	0	0	0	0	0	0	0	0	0	0	0	0	0	0	0	0	0	0	0	0	0	0	0	0	0	0	0	0
CGGTCCGTTGATCGGCGTTGCCGGATCTTATTGGTCAGATATTCTGTTTTTTAGAGCTGCAGCTCTTGGTTGTAGGAGGTAGTACTCCCATTCCACGTGGGGTTTTTTATTTCCCCGCGGTCGCCCCAACCAAAGACATGGGGGCATGATTCATTTGGTTTAGCCCTTTGTTTAGGGGTGTTTGACATGATATGCCTTGGT	0	0	0	0	0	0	0	0	0	0	0	0	0	0	0	0	0	0	0	0	0	0	0	0	0	0	0	0	0	0	0	0	0	0	0	0	0	0	0	0	0	0	0	0	0	0	0	0	0
CGGTCCGTTGATCGGCGTTGCCGGATCTTATTGGTCAGATATTCTGTTTTTTAGAGCTGCAGCTCTTGGTTGTAGGAGGTAGTACTCCCATTCCACGTGGGGGTTTTTTATTTCCCCGCGGTCGCCCCAACCAAAGACATGGGGGCATGGTTCATTTGGTTTAGTCCTTTGTTCAGGGGTGTTTGACATGATATGCCTTGGT	0	0	173	0	0	0	0	0	0	0	0	0	0	0	0	0	0	0	0	0	0	0	0	0	0	0	0	0	0	0	0	0	0	0	0	0	0	0	0	0	0	0	0	0	0	0	0	0	0
CGGTCCGTTGATCGGCGTTGTCGGATCTTATTGGTCAGATATTCTGTTTTTTAGAGCTGCAGCTCTTGGTTGTAGGAGGTAGTACTCCCATTCCACGTGGGGGTTTTTTATTTCCCCGCGGTCGCCCCAACCAAAGACATGGGGGCATGATTCATTTGGTTTAGTCCTTTGTTTAGGGGTGTTTGACATGATATGCCTTGGT	0	0	0	0	0	0	0	0	0	0	0	0	0	0	0	0	0	0	0	0	0	0	0	0	0	0	0	0	0	0	0	0	0	0	0	0	0	0	0	0	0	0	0	0	0	0	0	0	0
CGGTCCGTTGATCGGCGTTGCCGGATCTTATTGGTCAGATATTCTGTTTTTTAGAGCTGCAGCTCTTGGTTGTAGGAGGTAGTACTCCCATTCCACGTGGGGGTTTTTTATTTCCCCGCGGTCGCCCCACCCAAAGACATGGGGGCATGATTCATTTGGTTTAGTCCTTTGTTTAGGGGTGTTTGACATGATATGCCTTGGT	0	0	0	0	0	0	0	0	0	0	0	0	0	0	0	0	0	0	0	0	0	0	0	0	0	0	0	0	0	0	0	0	0	0	0	0	0	0	0	0	0	0	0	0	0	0	0	0	0
CGGTCCGTTGATCGGCGTTGCCGGATCTTATTGGTCAGATATTCTGTTTTTTAGAGCTGCAGCTCTTGGTTGTAGGAGGTAGTACTCCCATTCCACGTGGGGGTTTTTTATTTCCCCGCGGTCGCCCCAACCAAAGACATGGGGGCATGATTCATTTGGTTTGGTCCTTTGTTTAGGGGTGTTTGACATGATATGCCTTGGT	0	0	256	0	0	0	0	0	0	0	0	0	0	0	0	0	0	0	0	0	0	0	0	0	0	0	0	0	0	0	0	0	0	0	0	0	0	0	0	0	0	0	0	0	0	0	0	0	0
CGGTCCGTTGATTGGCGTTGCCGGATCTTATTGGTCAGATATTCTGCTTTTTAGAGCTGCAGCTCTTGGTTGTAGGAGGTAGTACTCCCATTCCACGTGGGGGTTTTTTATTTCCCCGCGGTCGCCCCAACCAAAGACATGGGGGCATGATTCATTTGGTTTAGTCCTTTGTTTAGGGGTGTTTGACATGATATGCCTTGGT	0	0	0	0	0	0	0	0	0	0	0	0	0	0	0	0	0	0	0	0	0	0	0	0	0	0	0	0	0	0	0	0	0	0	0	0	0	0	0	0	0	0	0	0	0	0	0	0	0
CGGTCCGTTGATCGGCGTTGCCGGATCTTATTGGTCAGATATTCTGTTTTTTAGAGCTGCAGCTCTTGGTTGTAGGAGGTAGTACTCCCATTCCACGTGGGGGTTTTTTATTTCCCCGCGGTCGCCCCAACCAAAGACATGGGGGCATAATTCATTTGGTTTGGTCCTTTATTTAGGGGTGTTTAACATGATATGCCTTGGT	0	0	0	0	0	0	0	0	0	0	0	0	0	0	0	0	0	0	0	0	0	0	0	0	0	0	0	0	0	0	0	0	0	0	0	0	0	0	0	0	0	0	0	0	0	0	0	0	0
GGTTCCGTTGATCGGCCATAGGCCGGATCTTGATGGTCAGATGTTCTGTTGCTTAGAGCTGTAGCTCTTGGCTGTAGGAGGGTCCTCCTAATCCACATGGGGGTTTTGCTTTCCCCGCGGTCGCCCCAACCAAAGACATGGAGACAGGGGCCAATTAGTTTTTCCCTTTAACTAGGGGTTATTAACATGGTCTGCCTTAA	0	0	0	0	0	0	0	0	0	0	0	0	0	0	0	0	0	0	0	0	0	0	0	0	0	0	0	0	0	0	0	0	0	0	0	0	0	0	0	0	0	0	0	0	0	0	0	0	0
TGGTCCGTTGATCGGCATTGCCGGATCATGATTGGTCAGATATTCTGTTAGTTAGAGCTGTAGCTCTTAGTTGTGGGAGGAGAGGTAAAGAAGGGGTTTAGTGCTCCCAGTCCGCGTGGGGGTTTTTTGTTTCCCCATGGTCGCCCCAACCGAAGACATTAAAGCAGGGGTCATTTAGTTTGGTCCCTTATTTGGGGGTGTTTAACATGATCTGCTTTGAC	0	0	0	0	0	0	0	0	0	0	0	0	0	0	0	0	0	0	0	0	0	0	0	0	0	0	0	0	0	0	0	0	0	0	0	0	0	0	0	0	0	0	0	0	0	0	0	0	0
CGGTCCGTTGATCGGCGTTGCCGGATCTTATTGGTCAGATATTCTGTTTTTTAGAGCTGCAGCTCTTGGTTGTAGGAGGTAGTACTCCCATTCCACGTGGGGGTTCTTTATTTCCCCGCGGTCGCCCCAACCAAAGACATGGGGGCATGATTCATTTGGTTTAGTCCTTTGTTTAGGGGTGTTTGACATGATATGCCTTGGT	0	0	0	0	0	0	0	0	0	0	0	0	0	0	0	0	0	0	0	0	0	0	0	0	0	0	0	0	0	0	0	0	0	0	0	0	0	0	0	262	0	0	212	327	0	0	0	0	0
CGGTCCGTTGATCGGCGTTGCCGGATCTTATTGGTCAGATATTCTGTTTTTTAGAGCTGCAGCTCTTGGTTGTAGGAGGTAATACTCCCATTCCACGTGGGGGTTTTTTATTTCCCCGCGGTCGCCCCAACCAAAGACATGGGGGCATGATTCATTTGGTTTAGTCCTTTGTTTAGGGGTGTTTGACATGATATGCCTTGGT	0	0	0	0	0	0	0	0	0	0	0	0	0	0	0	0	0	0	0	0	0	0	0	0	0	0	0	0	0	0	0	0	0	0	0	0	0	0	0	0	0	0	0	0	0	0	0	0	0
CGGTCCGTTGATCGGCGTTGCCGGATCTTATTGGTCAGATATTCTGTTTTTTAGAGCTGCAGCTCTTGATTGTAGGAGGTAGTACTCCCATTCCACGTGGGGGTTTTTTATTTCCCCGCGGTCGCCCCAACCAAAGACATGGGGGCATGATTCATTTGGTTTAGTCCTTTGTTTAGGGGTGTTTGACATGATATGCCTTGGT	0	0	0	0	0	0	0	0	0	0	0	0	0	0	0	0	0	0	0	0	0	0	0	0	0	0	0	0	0	0	0	0	0	0	0	0	0	0	0	0	0	0	0	195	0	0	0	0	0
CGGTCCGTTGATCGGCGTTGCCGGATCTTATTGGTCAGATATTCTGTTTTTTAGAGCTGCAGCTCTTGGTTGTAGGAGGTAGTACTCCCATTCCACGTGGGGGTTTTTTATTTCCCCGCGGTCGCCCCAACCAAAGACATGTGGGCATGATTCATTTGGTTTAGTCCTTTGTTTAGGGGTGTTTGACATGATATGCCTTGGT	0	0	0	0	0	0	0	0	0	0	0	0	0	0	0	0	0	0	0	0	0	0	0	0	0	0	0	0	0	0	0	0	0	0	0	0	0	0	0	0	0	0	0	0	0	0	0	0	0
TGGTCCGTTGATCGGCATTGCCGGATCTTGATTGGTCAGATATTCTGTTAGTTAGAGCTGTAGCTCTTAGTTGTGGGAGGAGAGGTAAAGAAGGGGTTTAGTGCTCCCAGTCCGCGTGGGGGTTTTTTATTTCCCCGCGGTCGCCCCAACCAAAGACATGGGGGCATAATTCATTTGGTTTAGTCCTTTGTTTAGGGGTGTTTGACATGATATGCCTTGGT	0	0	0	0	0	0	0	0	0	0	0	0	0	0	0	0	0	0	0	0	0	0	0	0	0	0	0	0	0	0	0	0	0	0	0	0	0	0	0	0	0	0	0	0	0	0	0	0	0
TGGTCCGTTGATCGGCGTTGCCGGATCATTTTTGGTCAGAATTTCTGTTAATTAGAGCGGTAGCTCTTAGTTTTGGGAGGAAGGAAGAGGGGGAAGGTGCTCCCAGTCCACGTGGGGGTTTTTTATTTCCCCGCGGTCGCCCCAACCAAAGACATGGGGGCATGATTCATTTGGTTTAGTCCTTTGTTTAGGGGTGTTTGACATGATATGCCTTGGT	0	0	0	0	0	0	0	0	0	0	0	0	0	0	0	0	0	0	0	0	0	0	0	0	0	0	0	0	0	0	0	0	0	0	0	0	0	0	0	0	0	0	0	0	0	0	0	0	0
CGGTCCGTTGATCGGCGTTGCCGGATCTTATTGATCAGATATTCTGTTTTTTAGAGCTGCAGCTCTTGGTTGTAGGAGGTAGTACTCCCATTCCACGTGGGGGTTTTTTATTTCCCCGCGGTCGCCCCAACCAAAGACATGGGGGCATGATTCATTTGGTTTAGTCCTTTGTTTAGGGGTGTTTGACATGATATGCCTTGGT	0	0	0	0	0	0	0	0	0	0	0	0	0	0	0	0	0	0	0	0	0	0	0	0	0	0	0	0	0	0	0	0	0	0	0	0	0	0	0	0	0	0	0	0	0	0	0	0	0
TGGTCCGTTGATCGGCATTGCCGGATCATGATTGGTCAGATATTCTGTTAGTTAGAGCTGTAGCTCTTAGTTGTGGGAGGAGGGGTAAAGAAGGGGTTTAGTGCTCCCAGTCCGCGTGGGGGTTTTTTATTTCCCCATGGTCGCCCCAACCGAAGACATTAAAGCAGGGGTCATTTAGTTTGGTCCCTTATTTGGGGGTGTTTAACATGGTCTGCTTTGAC	0	0	0	0	0	0	0	0	0	0	0	0	0	0	0	0	0	0	0	0	0	0	0	0	0	0	0	0	0	0	0	0	0	0	0	0	0	0	0	0	0	0	0	0	0	0	0	0	0
CGGTCCGTTGATCGGCGTTGCCGGATCTTATTGGTCAGATATTCTGTTTTTTAGAGCTGCAGCTCTTGGTTGTAGGAGGTAGTACTCCCATTCCACGTGGGGGTTTTTTATTTTCCCGCGGTCGCCCCAACCAAAGACATGGGGGCATGATTCATTTGGTTTAGTCCTTTGTTTAGGGGTGTTTGACATGATATGCCTTGGT	0	0	0	0	0	0	0	0	0	0	0	0	0	0	0	0	0	0	0	0	0	0	0	0	0	0	0	0	0	0	0	0	0	0	0	0	0	0	0	0	0	0	0	0	0	0	577	0	0
CGGTCCGTTGATCGGCGTTGCCGGATCTTATTGGTCAGATATTCTGTTTTTTAGAGCTGCAGCTCTTGGTTGTAGGAGGTAGTACTCCCTTTCCACGTGGGGGTTTTTTATTTCCCCGCGGTCGCCCCAACCAAAGACATGGGGGCATGATTCATTTGGTTTAGTCCTTTGTTTAGGGGTGTTTGACATGATATGCCTTGGT	0	0	0	0	0	0	0	0	0	0	0	0	0	0	0	0	0	0	0	0	0	0	0	0	0	0	0	0	0	0	0	0	0	0	0	0	0	0	0	0	0	0	0	0	0	0	0	0	0
CGGTCCGTTGATCGGCGTTGCCGGATCTTATTGGTCAGATATTCTGTTTTTTAGAGCTGCAGCTCTTGGTTGTAGGAGGTAGTACTCCCATTCCACGTGGGGGTTTTTTATTTCCCCGCGGTCGCCCCAACCAAAGACATAGGGGCATGATTCATTTGGTTTAGTCCTTTGTTTAGGGGTGTTTGACATGATATGCCTTGGT	0	0	0	0	0	0	0	0	0	0	0	0	0	0	0	0	0	0	0	0	0	0	0	0	0	0	0	0	0	0	0	0	0	0	0	0	0	0	0	439	0	0	0	0	0	0	0	0	0
CGGTCCGTTGATCGGCACTGCCGGATCATATTTGGTCAGAAGTTCTGTTCTCTAGAGTTGCGGCTCTTGGTTGTAGGAGCAGTGCTCCCCTTCCACATGGGGGTTCTTTGTTTCCCCGTGGTCGCCCCAACCAAAGACAGGGGGGTATGGTTCCTTTAGTTAAGTCCTTTATCCGGGGGTATTTAACGGGACATACCATAT	0	0	0	0	0	0	0	0	0	0	0	0	0	0	0	0	0	0	0	0	0	0	0	0	0	0	0	0	0	0	0	0	0	0	0	0	0	0	0	0	0	0	0	0	0	0	0	0	0
CGGTCCGTTGATCGGCGTTGCCGGATCTTATTGGTCAGATATTCTGTTTTTTAGAGCTGCAGCTCTTGGTTGTAGGAGGTAGTACTCCCATTCCACGTGGGGGTTTTTTATTTCCCCGCGGTCGCCCCAACCAAAGATATGGGGGCATGATTCATTTGGTTTAGTCCTTTGTTTAGGGGTGTTTGACATGATATGCCTTGGT	0	0	0	0	0	0	0	0	0	0	0	0	0	0	0	0	0	0	0	0	0	0	0	0	0	0	0	0	0	0	0	0	0	0	0	0	0	0	0	0	0	0	0	0	0	0	0	0	0
CGGTCCGTTGATCGGCGTTGCCGGATCTTATTGGTCAGATATTCTGTTTTTTAGAGCTGCAGCTCTTGGTTGTAAGAGGTAGTACTCCCATTCCACGTGGGGGTTTTTTATTTCCCCGCGGTCGCCCCAACCAAAGACATGGGGGCATGATTCATTTGGTTTAGTCCTTTGTTTAGGGGTGTTTGACATGATATGCCTTGGT	0	0	0	0	0	0	0	0	0	0	0	0	0	0	0	0	0	0	0	0	0	0	0	0	0	0	0	0	0	0	0	0	0	0	0	0	0	0	0	0	0	0	0	0	0	0	0	0	0
CGGTCCGTTGATCGGCGTTGCCGGATCTTATTGGTCAGATATTCTGTTTTTTAGAGCTGCAGCTCTTGGTTGTGGGAGGTAGTACTCCCATTCCACGTGGGGGTTTTTTATTTCCCCGCGGTCGCCCCAACCAAAGACATGGGGGCATGATTCATTTGGTTTAGTCCTTTGTTTAGGGGTGTTTGACATGATATGCCTTGGT	0	0	0	0	0	0	0	0	0	0	0	0	0	0	0	0	0	0	0	0	0	0	0	0	0	0	0	0	0	0	0	0	0	0	0	0	0	0	0	0	0	0	0	344	0	0	549	0	0
CGGTCCGTTGATCGGCGTTGCCGGATCTTATTGGTCAGATATTCTGTTTTTTAGAGCTGCAGCTCTTGGTTGTAGGAGGTAGTACTCCCATTCCACGTGGGGGTTTTTTATTTCCCCGCGGTCGCCCCGACCAAAGACATGGGGGCATGATTCATTTGGTTTAGTCCTTTGTTTAGGGGTGTTTGACATGATATGCCTTGGT	0	0	0	0	0	0	0	0	0	0	0	0	0	0	0	0	0	0	0	0	0	0	0	0	0	0	0	0	0	0	0	0	0	0	0	0	0	0	0	0	0	0	0	0	0	0	0	0	0
CGGTCCGTTGATCGGCGTTGCCGGATCTTATTGGTCAGATATTCTGTTTTTTAGAGCTGCAGCTCTTGGTTGTAAGAGGTAGTACTCCTATTCCACGTGGGGTTTTTTATTTCCCCGCGGTCGCCCCAACCAAAGACATGGGGGCATGATTCATTTGGTTTAGTCCTTTGTTTAGGGGTGTTTGACATGATATGCCTTGGT	0	0	0	0	0	0	0	0	0	0	0	0	0	0	0	0	0	0	0	0	0	0	0	0	0	0	0	0	0	0	0	0	0	0	0	0	0	0	0	0	0	0	0	0	0	0	0	0	0
CGGTCCGTTGACCGGCGTTGCCGGATCTTATTGGTCAGATATTCTGTTTTTTAGAGCTGCAGCTCTTGGTTGTAGGAGGTAGTACTCCCATTCCACGTGGGGGTTTTTTATTTCCCCGCGGTCGCCCCAACCAAAGACATGGGGGCATGATTCATTTGGTTTAGTCCTTTGTTTAGGGGTGTTTGACATGATATGCCTTGGT	0	0	0	0	0	0	0	0	0	0	0	0	0	0	0	0	0	0	0	0	0	0	0	0	0	0	0	0	0	0	0	0	0	0	0	0	0	0	0	0	0	0	0	390	0	0	0	0	0
CGGTCCGTTGATCGGCGTTGCCGGATCTTATTGGTCAGATATTCTGTTTTTTAGAACTGCAGCTCTTGGTTGTAGGAGGTAGTACTCCCATTCCACGTGGGGGTTTTTTATTTCCCCGCGGTCGCCCCAACCAAAGACATGGGGGCATGATTCATTTGGTTTAGTCCTTTGTTTAGGGGTGTTTGACATGATATGCCTTGGT	0	0	0	0	0	0	0	0	0	0	0	0	0	0	0	0	0	0	0	0	0	0	0	0	0	0	0	0	0	0	183	0	0	0	0	0	0	0	0	0	0	0	0	0	0	0	192	0	0
CGGTCCGTTGATCGGCGTTGCCGGATCTTATTGGTCAGATATTCTGTTTTTTAGAGCTGCAGCTCTTGGTTGTAGGAGGTAGTACTCCCATTCCACGTGGGGGTTTTTTATTTCCCCGCGGTCGCCCCAACCAAAGACATGGGGGCATGATTCATTTGGTTCAGTCCTTTGTTTAGGGGTGTTTGACATGATATGCCTTGGT	0	0	0	0	0	0	0	0	0	0	0	0	0	0	0	0	0	0	0	0	0	0	0	0	0	0	0	0	0	0	0	0	0	0	0	0	0	0	0	0	0	0	0	0	0	0	0	0	0
CGGTCCGTTGATCGGCGTTGCCGGATCTTATTGGTCAGATATTCTGTTTCTTAGAGCTGCAGCTCTTGGTTGTAGGAGGTAGTACTCCCATTCCACGTGGGGGTTTTTTATTTCCCCGCGGTCGCCCCAACCAAAGACATGGGGGCATGATTCATTTGGTTTAGTCCTTTGTTTAGGGGTGTTTGACATGATATGCCTTGGT	0	0	0	0	0	0	0	0	0	0	0	0	0	0	0	0	0	0	0	0	0	0	0	0	0	0	0	0	0	0	0	0	0	0	0	0	0	0	0	0	0	0	0	217	0	0	0	0	0
CGGTCCGTTGATCGGCGTTGCCGGATCTTATTGGTCAGATATTCTGTCTTTTAGAGCTGCAGCTCTTGGTTGTAGGAGGTAGTACTCCCATTCCACGTGGGGGTTTTTTATTTCCCCGCGGTCGCCCCAACCAAAGACATGGGGGCATGATTCATTTGGTTTAGTCCTTTGTTTAGGGGTGTTTGACATGATATGCCTTGGT	0	0	0	0	0	0	0	0	0	0	0	0	0	0	0	0	0	0	0	0	0	0	0	0	0	0	0	0	0	0	0	0	0	0	0	0	0	0	0	0	0	0	0	0	0	0	0	0	0
CGGTCCGTTGATCGGCGTTGCCGGATCTGTTTGGCCAGATGTTTCTGGTGCTTAGAGCGGGAGCTCTCGGCTGTAGGGTTAGTAACCCCGGTCCACATGGGGGTTTGGTGTTGCCCCGCGGTCGCCCCAACCAAAGACATTTGGGCGGCGTCCAGCTTGTTCTTCTCCTTATTTTGAGGTTCTTAACACGGCCCGCCTTAT	0	0	0	0	0	0	0	0	0	0	0	0	0	0	0	0	0	0	0	0	0	0	0	0	0	0	0	0	0	0	0	0	0	0	0	0	0	0	0	0	0	0	0	0	0	0	0	0	0
CGGTCCGTTGATCGGCGTTGCCGGATCTTATTAGTCAGATATTCTGTTTTTTAGAGCTGCAGCTCTTGGTTGTAGGAGGTAGTACTCCCATTCCACGTGGGGGTTTTTTATTCCCCCGCGGTCGCCCCAACCAAAGACATGGGGGCATGATTCATTTGGTTTAGTCCTTTGTTTAGGGGTGTTTGACATGATATGCCTTGGT	0	0	0	0	0	0	0	0	0	0	0	0	0	0	0	0	0	0	0	0	0	0	0	0	0	0	0	0	0	0	0	0	0	0	0	0	0	0	0	0	0	0	0	0	0	0	0	0	0
CGGTCCGTTGATCGGCGTTACCGGATCTTATTGGTCAGATATTCTGTTTTTTAGAGCTGCAGCTCTTGGTTGTAGGAGGTAGTACTCCCATTCCACGTGGGGGTTTTTTATTTCCCCGCGGTCGCCCCAACCAAAGACATGGGGGCATGATTCATTTGGTTTAGTCCTTTGTTTAGGGGTGTTTGACATGATATGCCTTGGT	0	0	0	0	0	0	0	0	0	0	0	0	0	0	0	0	0	0	0	0	0	0	0	0	0	0	0	0	0	0	0	0	0	0	0	0	0	0	0	360	0	0	0	0	0	0	0	0	0
CGGTCCGTTGATCGGCGTTGCCGGATCTTATTGGTCAGATATTCTGTTTTTTAGAGCTGCAGCTCTTGGTTGTAGGAGGTAGTACTCCCATTCCACGTGGGGGTTTTTTATTTCCCCGCGGTCGCCCCAACCAAAGACAGGGGGGCATGATTCATTTGGTTTAGTCCTTTGTTTAGGGGTGTTTGACATGATATGCCTTGGT	0	0	0	0	0	0	0	0	0	0	0	0	0	0	0	0	0	0	0	0	0	0	0	0	0	0	0	0	0	0	0	0	0	0	0	0	0	0	0	0	0	0	0	0	0	0	0	0	0
CGGTCCGTTGATCGGCGTTGCCGGATCTTATTGGTCAGATATTCTGTTTTTTAGAGCTGCAGCTCTTGGTTGTAGGAGGCAGTACTCCCATTCCACGTGGGGGTTTTTTATTTCCCCGCGGTCGCCCCAACCAAAGACATGGGGGCATGATTCATTTGGTTTAGTCCTTTGTTTAGGGGTGTTTGACATGATATGCCTTGGT	0	0	0	0	0	0	0	0	0	0	0	0	0	0	0	0	0	0	0	0	0	0	0	0	0	0	0	0	0	0	0	0	0	0	0	0	0	0	0	0	0	0	0	0	0	0	0	0	0
CGGTCCGTTGATCGGCGTTGCCGGATCTTATTGGTCAGATATTCTGTTCTTTAGAGCTGCAGCTCTTGGTTGTAGGAGGTAGTACTCCCATTCCACGTGGGGGTTTTTTATTTCCCCGCGGTCGCCCCAACCAAAGACATGGGGGCATAATTCATTTGGTTTAGTCCTTTGTTTAGGGGTGTTTGATATGATATGCCTTGGT	0	0	0	0	0	0	0	0	0	0	0	0	0	0	0	0	0	0	0	0	0	0	0	0	0	0	0	0	0	0	0	0	0	0	0	0	0	0	0	0	0	0	0	0	0	0	0	0	0
CGGTCCGTTGATCGGCGTTGCCGGATCTTATTGGTCAGATATTCTGTTTTTTAGAGCTGCAGCTCTTGGTTGTAGGAGGTAGTACTCCCATTCCACGTGGGGGTTTTTTATTTCCCCGCGGTCGCCCCAACCAAAGACATGGGGGCATGATTCATTTGGTTTAGTCCTTTGTTTAGGGGTGTTTGACATGATATGCCGTGGT	0	0	0	0	0	0	0	0	0	0	0	0	0	0	0	0	0	0	0	0	0	0	0	0	0	0	0	0	0	0	0	0	0	0	0	0	0	0	0	0	0	0	0	0	0	0	0	0	0
CGGTCCGTTGATCGGCGTTGCCGGATCTTATTGGTCAGATATTCTGTTCTTTAGAGCTGCAGCTCTTGGTTGTAGGAGGTAGTACCCCCATTCCACGTGGGGGTTTTTTATTTCCCCGCGGTCGCCCCAACCAAAGACATGGGGGCATAATTCATTTGGTTTAGTCCTTTGTTTAGGGGTGTTTGACATGATATGCCTTGGT	0	0	0	0	0	0	0	0	0	0	0	0	0	0	0	0	0	0	0	0	0	0	0	0	0	0	0	0	0	0	0	0	0	0	0	0	0	0	0	0	0	0	0	0	0	0	0	0	0
CGGTCCGTTGATCGGCGTTGCCGGATCTTATTGGTCAGATATTCTGTTTTTTAGAGCTGCAGCTCTTGGTTGTAGGAGGTAGTACTCCCACTCCACGTGGGGTTTTTTATTTCCCCGCGGTCGCCCCAACCAAAGACATGGGGGCATGATTCATTTGGTTTAGTCCTTTGTTTAGGGGTGTTTGACATGATATGCCTTGGT	0	0	0	0	0	0	0	0	0	0	0	0	0	0	0	0	0	0	0	0	0	0	0	0	0	0	0	0	0	0	0	0	0	0	0	0	0	0	0	0	0	0	0	0	0	0	0	0	0
CGGTCCGTTGATCGGCGTTGCGGGATCTTATTGGTCAGATATTCTGTTTTTTAGAGCTGCAGCTCTTGGTTGTAGGAGGTAGTACTCCCATTCCACGTGGGGGTTTTTTATTTCCCCGCGGTCGCCCCAACCAAAGACATGGGGGCATGATTCATTTGGTTTAGTCCTTTGTTTAGGGGTGTTTGACATGATATGCCTTGGT	0	0	0	0	0	0	0	0	0	0	0	0	0	0	0	0	0	0	0	0	0	0	0	0	0	0	0	0	0	0	347	0	0	0	0	0	0	0	0	112	0	0	0	0	0	0	0	0	0
CGGTCCGTTGATCGGCGTTGCCGGATCTTATTGGTCAGATATTCTGTTTTTTAGAGCTGCAGCTCTTGGTTGTAGGAGGTAGTACTCCCATTCCACGTGGGGGTTTTTTATTTCCCCGCGGTCGTCCCAACCAAAGACATGGGGGCATGATTCATTTGGTTTAGTCCTTTGTTTAGGGGTGTTTGACATGATATGCCTTGGT	0	0	0	0	0	0	0	0	0	0	0	0	0	0	0	0	0	0	0	0	0	0	0	0	0	124	0	0	0	0	0	0	0	0	0	0	0	0	0	0	0	0	0	0	0	0	0	0	0
CGGTCCGTTGATCGGCGTTGCCGGATCTTATTGGTCAGATATTCTGTTTTTTAGAGCTGCAGCTCTTGGTTGTAGGAGGTCGTACTCCCATTCCACGTGGGGGTTTTTTATTTCCCCGCGGTCGCCCCAACCAAAGACATGGGGGCATGATTCATTTGGTTTAGTCCTTTGTTTAGGGGTGTTTGACATGATATGCCTTGGT	0	0	0	0	0	0	0	0	0	0	0	0	0	0	0	0	0	0	0	0	0	0	0	0	0	0	0	0	0	0	0	0	0	0	0	0	0	0	0	0	0	0	0	0	0	0	0	0	0
CGGTCCGTTGGTCGGCGTTGCCGGATCTTATTGGTCAGATATTCTGTTTTTTAGAGCTGCAGCTCTTGGTTGTAGGAGGTAGTACTCCCATTCCACGTGGGGGTTTTTTATTTCCCCGCGGTCGCCCCAACCAAAGACATGGGGGCATGATTCATTTGGTTTAGTCCTTTGTTTAGGGGTGTTTGACATGATATGCCTTGGT	0	0	279	0	0	0	0	0	0	0	0	0	0	0	0	0	0	0	0	0	0	0	0	0	0	0	0	0	0	0	0	0	0	0	0	0	0	0	0	0	0	0	0	0	0	0	0	0	0
CGGTCCGTTGATCGGCGTTGCCGGATCTTATTGGTCAGATATTCTGTTTTTTAGAGCTGCAGCTCTTGGTTGTAGGAGGTAGTACTCCCATTCCACGTGGGGGTTTTTTATTTCCCCGCGGTCGCCCCAACCAAAGACATGGGGGCATGATTCATTTGGTTTAGTCCTTTGTTTAGGGGCGTTTGACATGATATGCCTTGGT	0	0	0	0	0	0	0	0	0	0	0	0	0	0	0	0	0	0	0	0	0	0	0	0	0	0	0	0	0	0	0	0	0	0	0	0	0	0	0	0	0	0	0	683	0	0	0	0	0
CGGTCCGTTGATCGGCGTTGCCGGATCTTATTGGTCAGATATTCTGTTTTTTAGAGCTGCAGCTCTTGGTTGTAGGAGGTAGTACTCCCATTCCACGTGGGGGTTTTTTATTTCCCCGCGGTCGCCCCAACCAAAGACATGGGGGCATGATTCATTTGGTTTAGTCCTTCGTTTAGGGGTGTTTGACATGATATGCCTTGGT	0	0	0	0	0	0	0	0	0	0	0	0	0	0	0	0	0	0	0	0	0	0	0	0	0	0	0	0	0	0	0	0	0	0	0	0	0	0	0	0	0	0	0	0	0	0	0	0	0
CGGTCCGTTGATCGGCGTTGCCGGATCTTATTGGTCAGATATTCTGTTTTTTAGAGCTGCAGCTCTTGGTTGTAGGAGGTAGTACTCCCATTCCACGTGGGGGTTTTTTATTTCCCCGCGGTCGCCCCAACCAAAGACATGGGGGCATGATTCATTTGGTTTAGTCCTGTGTTTAGGGGTGTTTGACATGATATGCCTTGGT	0	0	0	0	0	0	0	0	0	0	0	0	0	0	0	0	0	0	0	0	0	0	0	0	0	0	0	0	0	0	0	0	0	0	0	0	0	0	658	0	0	0	0	0	0	0	0	0	0
CGGTCCGTTGATCGGCGTTGCCGGATCTTATTGGTCAGATATTCTGTTTTTTAGAGCTGCAGCTCTTGGTTGTAGGAGGTAGTACTCCCATTCCACGTGGGGGTTTTTTATTTCCCCATGGTCGCCCCAACCGAAGACATTTAAGCAGGACTCATTCAGTTTTGTTCTTTATTGGGAGTTGTTTAACGTGATCTGCTTTAGT	0	0	0	0	0	0	0	0	0	0	0	0	0	0	0	0	0	0	0	0	0	0	0	0	0	0	0	0	0	9	0	0	0	0	0	0	0	0	0	0	0	0	0	0	0	0	0	0	0
CGGTCCGTTGATCGGCGTTGCCGGATCTTATTGGTCAGATATTCTGTTTTTTAGAGCTGCAGCTCTTGGTTGTAGGAGGTAGTACTCCCATTCCACGTGGGGGTTTTTTATTTCCCCACGGTCGCCCCAACCAAAGACATGGGGGCATGATTCATTTGGTTTAGTCCTTTGTTCAGGGGTGTTTGACATGATATGCCTTGGT	0	0	0	0	0	0	0	0	0	0	0	0	0	0	0	0	0	0	0	0	0	0	0	0	0	0	0	0	0	0	0	0	0	0	0	0	0	0	0	0	0	0	0	0	0	0	0	0	0
CGGTCCGTTGATCGGCGTTGCCGGATCTTATTGGTCAGATATTCTGTTTTTTAGAGCTGCAGCTCTTGGTTGTAGGAGGTAGTACTCCCATTCCACGTGGGGGTTTTTTATTTCCCCGCGGTCGCCCCAACCAAAGACATGGGGGCATGATGCATTTGGTTTAGTCCTTTGTTTAGGGGTGTTTGACATGATATGCCTTGGT	0	0	0	0	0	0	0	0	0	0	0	0	0	0	0	0	0	0	0	0	0	0	0	0	0	0	0	0	0	0	0	0	0	0	0	0	0	0	0	0	0	0	0	0	0	0	0	0	0
TGGTCCGTTGATCGGCGTTGCCGGATCATTTTTGGTCAGAATTTCTGTTACTTAGAGCGGTAGCTCTTAGTTTTGGGAGGAAGGAAGAGGGGGAAGGTGCTCCCAGTCCACGTGGGGGTTTTTTATTTCCCCATGGTCGCCCCAACCGAAGACATTTAAGCAGGACTCATTCAGTTTTGTTCTTTATTGGGAGTTGTTTAACGTGATCTGCCTTAGT	0	0	0	0	0	0	0	0	0	0	0	0	0	0	0	0	0	0	0	0	0	0	0	0	0	0	0	0	0	0	0	0	0	0	0	0	0	0	0	0	0	0	0	0	0	0	0	0	0
TGGTCCGTTGATCGGCATTGCCGGATCATGATTGGTCAGATATTCTGTTAGTTAGAGCTGTAGCTCTTAGTTGTGGGAGGAGAGGTAAAGAAGGGGTTTAGTGCTCCCAGTCCGCGTGGGGGTTTTTTATTTCCCCATGGTCGCCCCAACCGAAGACATTAAAGCAGGGGTCATTTAGTTTGGTCCCTTATTTGGGGGTGTTTACCATGATCTGCTTTGAC	0	0	0	0	0	0	0	0	0	0	0	0	0	0	0	0	0	0	0	0	0	0	0	0	0	0	0	0	0	0	0	0	0	0	0	0	0	0	0	0	0	0	0	0	0	0	0	0	0
CGGTCCGTTGATCGGCGTTGCCGGATCTTATTGGTCAGATATTCTGTTTTTTAGAGCTGCAGCTCTTGGTTGTAGGAGGTAGTACTCCCATTCCACGTGGGGGTTTTTTATTTCCCCGCGGTCGCCCCAACCAAAGACATGGGGGCATGATTCATTTGGTTTAGTCCTTTGTTTAGGGGTGTTTGACATGATACGCCTTGGT	0	0	0	0	0	0	0	0	0	0	0	0	0	0	0	0	0	0	0	0	0	0	0	0	0	0	0	0	0	0	0	0	0	0	0	0	0	0	0	0	0	0	0	0	0	0	0	0	0
CGGTCCGTTGATCAGCGTTGCCGGATCTTATTGGTCAGATATTCTGTTTTTTAGAGCTGCAGCTCTTGGTTGTAGGAGGCAGTACTCCCATTCCACGTGGGGGTTTTTTATTTCCCCGCGGTCGCCCCAACCAAAGACATGGGGGCATGATTCATTTGGTTTAGTCCTTTGTTTAGGGGTGTTTGACATGATATGCCTTGGT	0	0	0	0	0	0	0	0	0	0	0	0	0	0	0	0	0	0	0	0	0	0	0	0	0	0	0	0	0	0	0	0	0	0	0	0	0	0	0	0	0	0	0	0	0	0	0	0	0
CGGTCCGTTGATCGGCGTTGCCGGATCTTATTGGTCAGATATTCTGTTTTTTAGAGCTGCAGCTCTTGGTTGTAGGAGGTAGTACTCCCATTCCACGTGGGGGTTTTTTATTTCCCCGCGGTCGCCCTAACCAAAGACATGGGGGCATGATTCATTTGGTTTAGTCCTTTGTTTAGGGGTGTTTGACATGATATGCCTTGGT	0	0	0	0	0	0	0	0	0	0	0	0	0	0	0	0	0	0	0	0	0	0	0	0	107	0	0	0	0	0	0	0	0	0	0	0	0	0	0	0	0	0	0	0	0	0	0	0	0
CGGTCCGTTGATCGGCGTTGCCGGATCTTATTGGTCAGATATTCTGTTTTTTAGAGCTGCAGCTCTTGGTTGTAGGAGGTAGTACTCCCATTCCACGTGGGGGTTTTTTATTTCCCCGCGGTCGCCCCAACCAAAGACATGGGGGCATGATTCATTTGGTTTAGTCCTTTGTTTAGGTGTGTTTGACATGATATGCCTTGGT	0	0	0	0	0	0	0	0	0	0	0	0	0	0	0	0	0	0	0	0	0	0	0	0	0	0	0	0	0	0	0	0	0	0	0	0	0	0	0	0	0	0	0	0	0	0	0	0	0
CGGTCCGTTGATCGGCGTTGCCGGATCTTATTGGTCAGATATTCTGTTTTTTAGAGCTGCGGCTCTTGGTTGTAGGAGGTAGTACTCCCATTCCGCGTGGGGGTTTTTTATTTCCCCGCGGTCGCCCCAACCAAAGACATGGGGGCATGATTCATTTGGTTTAGTCCTTTGTTTAGGGGTGTTTGACATGATATGCCTTGGT	0	0	0	0	0	0	0	0	0	0	0	0	0	0	0	0	0	0	0	0	0	0	0	0	0	0	0	0	0	0	0	0	0	0	0	0	0	0	0	0	0	0	0	0	0	0	0	0	0
CGGTCCGTTGATCGGCGTTGCCGGATCTTATTGGTCAGATATTCTGTTTTTTAGAGCTGCAGCTCTTGGTTGTAGGAGGTAGTACTCCCATTCCACGTGGGGGTTTTTTATTTCCCCGCGGTCGCCCCAACCAAAGACATGGGGGCGTGATTCATTTGGTTTAGTCCTTTGTTTAGGGGTGTTTGACATGATATGCCTTGGT	0	0	0	0	0	0	0	0	0	0	0	0	0	0	0	0	0	0	0	0	0	0	0	0	0	0	0	0	0	0	0	0	0	0	0	0	0	0	0	0	0	0	0	0	0	0	0	0	0
CGGTCCGTTGATCGGCACTGCCGGATCATATTTGGTCAGAAGTTCTGTTCACTAGAGTTGCGGCTCTTGGTTGTAGGAGCAGTGCTCCCCTTCCACATGGGGGTTCTTTGTTTCCCCGTGGTCGCCCCAACCAAAGACAGGGGGGTATGGTTCCTTTAGTTAAGTCCTTTATCCGGGGGTATTTAACGGGATATACCATAT	0	0	0	0	0	0	0	0	0	0	0	0	0	0	0	0	0	0	0	0	0	0	0	0	0	0	0	0	0	0	0	0	0	0	0	0	0	0	0	0	0	0	0	0	0	0	0	0	0
CGGTCCGTTGATCGGCGTTGCCGGATCTTATTGGTCAGATATTCTGTTTTTTAGAGCTGCAGCTCTTGGTTGTAGGAGGTAGTACTCACATTCCACGTGGGGGTTTTTTATTTCCCCGCGGTCGCCCCAACCAAAGACATGGGGGCATGATTCATTTGGTTTAGTCCTTTGTTTAGGGGTGTTTGACATGATATGCCTTGGT	0	0	0	0	0	0	0	0	0	0	0	0	0	0	0	0	0	0	0	0	0	0	0	0	0	0	0	0	0	0	0	0	0	0	0	0	0	0	0	0	0	0	0	0	0	0	0	0	0
CGGTCCGTTGATCGGCGTTGCCGGATCTTATTGGTCAGATATTCTGTTTTTTAGAGCTGCAGCTCTTGGTTGTAGGAGGTAGTACTCCCATTCCACGTGGGGTTTTTTATTTCCCCGCGGTCGCCCCAACCAAAGACATGGGGGCATGATTCATTTGGTTTAGTCCTTTGTTTAGGGGTGTTTGGCATGATATGCCTTGGT	0	0	0	0	0	0	0	0	0	0	0	0	0	0	0	0	0	0	0	0	0	0	0	0	0	0	0	0	0	0	0	0	0	0	0	0	0	0	0	0	0	0	0	0	0	0	0	0	0
CGGTCCGTTGATCGGCGTTGCCGGATCTTATTGGTCAGATATTCTGTTTTTTAGAGCTGCAGCTCTTGGTTGTAGGAGGTGGTACTCCCATTCCACGTGGGGGTTTTTTATTTCCCTGCGGTCGCCCCAACCAAAGACATGGGGGCATGATTCATTTGGTTTAGTCCTTTGTTTAGGGGTGTTTGACATGATATGCCTTGGT	0	0	0	0	0	0	0	0	0	0	0	0	0	0	0	0	0	0	0	0	0	0	0	0	0	0	0	0	0	0	0	0	0	0	0	0	0	0	0	0	0	0	0	0	0	0	0	0	0
CGGTCCGTTGATCGGCGTGGCCGGATCTTATTGGTCAGATATTCTGTTTTTTAGAGCTGCAGCTCTTGGTTGTAGGAGGTAGTACTCCCATTCCACGTGGGGGTTTTTTATTTCCCCGCGGTCGCCCCAACCAAAGACATGGGGGCATGATTCATTTGGTTTAGTCCTTTGTTTAGGGGTGTTTGACATGATATGCCTTGGT	0	0	0	0	0	0	0	0	0	0	0	0	0	0	0	0	0	0	0	0	0	0	0	0	0	0	0	0	0	0	0	0	0	0	0	0	0	0	0	0	0	0	0	591	0	0	0	0	0
CGGTCCGTTGATCGGCGTTGCCGGATCTTATTGGTCAGATATTCTGTTTTTTAGAGCTGCAGCTCTTGGTTGTAGGAGGTAGTACTCCTATTCCACGTGGGGGTTTTTTATTTCCCCGCGGTCGCCCCAACCAAAGACATGGGGGCATGATTCATTTGGTTTAGTCCTTTGTTTAGGGGTGTTTGACATGATATGCCTTGGT	0	0	0	0	0	0	0	0	0	0	0	0	0	0	0	0	0	0	0	0	0	0	0	0	0	0	0	0	0	0	0	0	0	0	0	0	0	0	0	0	0	0	0	0	0	0	0	0	0
CGGTCCGTTGATCGCCGTTGCCGGATCTTATTGGTCAGATATTCTGTTTTTTAGAGCTGCAGCTCTTGGTTGTAGGAGGTAGTACTCCCATTTCACGTGGGGGTTTTTTATTTCCCCGCGGTCGCCCCAACCAAAGACATGGGGGCATGATTCATTTGGTTTAGTCCTTTGTTTAGGGGTGTTTGACATGATATGCCTTGGT	0	0	0	0	0	0	0	0	0	0	0	0	0	0	0	0	0	0	0	0	0	0	0	0	0	0	0	0	0	0	0	0	0	0	0	0	0	0	0	0	0	0	0	0	0	0	0	0	0
CGGTCCGTTGATCGGCGTTGACGGATCTTATTGGTCAGATATTCTGTTTTTTAGAGCTGCAGCTCTTGGTTGTAGGAGGTAGTACTCCCATTCCACGTGGGGGTTTTTTATTTCCCCGCGGTCGCCCCAACCAAAGACATGGGGGCATGATTCATTTGGTTTAGTCCTTTGTTTAGGGGTGTTTGACATGATATGCCTTGGT	0	0	0	0	0	0	0	0	0	0	0	0	0	0	0	0	0	0	0	0	0	0	0	0	0	0	0	0	0	0	0	0	0	0	0	0	0	0	0	0	0	0	0	0	0	0	0	0	0
CGGTCCGTTGATCGGCGTTGCCGGATCTTATTGGTCAGATATTCTGTTTTTTAGAGCTGCAGCTCTTGGTTGTAGGAGGTAGTACTCCCATTCCACGTGGGGGTTTTTTATTTCCCCGCGGTCGCCCCAACCAAAGACAGGGGGGCATAATTCATTTGGTTTAGTCCTTTGTTTAGGGGTGTTTGACATGATATGCCTTGGT	0	0	0	0	0	0	0	0	0	0	0	0	0	0	0	0	0	0	0	0	0	0	0	0	0	0	0	0	0	0	0	0	0	0	0	0	0	0	0	0	0	0	0	0	0	0	0	0	0
CGGTCCGTTGATCGGCGTTGCCGGATCTTATTGGTCAGATATTCTGTTTTTTAGAGCTGCAGCTCTTGGTTGTAGGAGGTAGTACTCCCATTCCACGTGGGGGTTTTTTATTTCCCCGCGGTCGCCCCAACCAAAGACATGAGGGCAGGATTCATTTGGTTTAGTCCTTTGTTTAGGGGTGTTTGACATGATATGCCTTGGT	0	0	0	0	0	0	0	0	0	0	0	0	0	0	0	0	0	0	0	0	0	0	0	0	0	0	0	0	0	0	0	0	0	0	0	0	0	0	0	0	0	0	0	0	0	0	0	0	0
CGGTCCGTTGATCGGCGTTGCCGGATCTTATTGGTCAGATATTCTGTTTTTTAGAGCTGCAGCTCTTGGTTGTAGGAGGTAGTACTCCCATTCCACGTGGGGGTTTTTTATTTCCCCGCGGTCGCCCCAACCAAAGACATGGGGGCATGATTCATTTGGTTTAGTCCTTTGTTCAGGGGTGTTTGACATGATATGCCTCGGT	0	0	0	0	0	0	0	0	0	0	0	0	0	0	0	0	0	0	0	0	0	0	0	0	0	0	0	0	0	0	0	0	0	0	0	0	0	0	0	0	0	0	0	0	0	0	0	0	0
CGGTCCGTTGATCGGCGTTGCCGGATCTTATTGGTCAGATATTCTGTTTTTTAGAGCTGCAGCTCTTGGTTGTAGGAGGTAGTACTCCCATTCCACGTGGGGGTTTTTTATTTCCCCGCGGTCGCCCCAACCAAAGACATGGGGCCATGATTCATTTGGTTTAGTCCTTTGTTTAGGGGTGTTTGACATGATATGCCTTGGT	0	0	0	0	0	0	0	0	0	0	0	0	0	0	0	0	0	0	0	0	0	0	0	0	0	0	0	0	0	0	0	0	0	0	0	0	0	0	0	0	0	0	0	0	0	0	0	0	0
CGGTCCGTTGATCGGCGTTGCCGGATCTTATTGGTCAGATATTCTGTTTTTTAGAGCTGCAGCTCTTGGTTGTAGGAGGTAGTACTCCCATTCCACGTGGGGGTTTTTTATTTCCCCGCGGTCGCCCCAACCAAAGACATGGGGGCATGATTCATTTGGTTTAGTCCTTTGTTCAGGGGTGTTCGACATGATATGCCTTGGT	0	0	0	0	0	0	0	0	0	0	0	0	0	0	0	0	0	0	0	0	0	0	0	0	0	0	0	0	0	0	0	0	0	0	0	0	0	0	0	0	0	0	0	0	0	0	0	0	0
CGGTCCGTTGATCGGCGTTGCCGGATCTTATTGGTCAGATATTCTGTTTTTTAGAGCTGCAGCTCTTGGTTGTAGGAGGTAGTACTCCCATTCCACGTGGGGGTTTTTTATTTCCCCGCGGTCGCCCCAACCACAGACATGGGGGCATGATTCATTTGGTTTAGTCCTTTGTTTAGGGGTGTTTGACATGATATGCCTTGGT	0	0	0	0	0	0	0	0	0	0	0	0	0	0	0	0	0	0	0	0	0	0	0	0	0	0	0	0	0	0	0	0	0	0	0	0	0	0	0	0	0	0	0	0	0	0	0	0	0
CGGTCCGTTGATCGGCGTTGCCGGATCTTATTGGTCAGATATTCTGTTTTTTAGAGCTGCAGCTCTTGGTTGTAGTAGGTAGTACTCCCATTCCACGTGGGGGTTTTTTATTTCCCCGCGGTCGCCCCAACCAAAGACATGGGGGCATGATTCATTTGGTTTAGTCCTTTGTTTAGGGGTGTTTGACATGATATGCCTTGGT	0	0	0	0	0	0	0	0	0	0	0	0	0	0	0	0	0	0	0	0	0	0	0	0	0	0	0	0	0	0	0	0	0	0	0	0	0	0	0	0	0	0	0	0	0	0	0	0	0
TGGTCCGTTGATCGGCATTGCCGGATCATGTTTGGTCAGATATTCTGTTAGTTAGAGCTGTAGCTCTTAGTTGTGGGAGGAGAGGTAAAGAAGGGGTTTAGTGCTCCCAGTCCGCGTGGGGGTTTTTTATTTCCCCATGGTCGCCCCAACCGAAGACATTAAAGCAGGGGTCATTTAGTTTGGTCCCTTATTTGGGGGTGTTTAACATGATCTGCTTTGAC	0	0	0	0	0	0	0	0	0	0	0	0	0	0	0	0	0	0	0	0	0	0	0	0	0	0	0	0	0	0	0	0	0	0	0	0	0	0	0	0	0	0	0	0	0	0	0	0	0
CGGTCCGTTGATCGGCGTTGCCGGATCTTATTGGTCAGATATTCTGTTTTTTAGAGCTGCAGCTCTTGGTTGTAGGAGGTAGTACTCCCATCCCACGTGGGGGTTTTTTATTTCCCCGCGGTCGCCCCAACCAAAGACATGGGGGCATGATTCATTTGGTTTAGTCCTTTGTTTAGGGGTGTTTGACATGATATGCCTTGGT	0	0	0	0	0	0	0	0	0	0	0	0	0	0	0	0	0	0	0	0	0	0	0	0	0	0	0	0	0	0	526	0	0	0	0	0	0	0	0	0	0	0	0	0	0	0	0	0	0
CGGTCCGTTGATCGGCGTTGCCGGATCTTATTGGTCAGATATTCTGTTTTTTAGAGCTGCAGCTCTTGGTTGTAGAAGGTAGTACTCCCATTCCACGTGGGGGTTTTTTATTTCCCCGCGGTCGCCCCAACCAAAGACATGGGGGCATGATTCATTTGGTTTAGTCCTTTGTTTAGGGGTGTTTGACATGATATGCCTTGGT	0	0	0	0	0	0	0	0	0	0	0	0	0	0	0	0	0	0	0	0	0	0	0	0	0	0	0	0	0	0	0	0	0	0	0	0	0	0	0	0	0	0	0	0	0	0	0	0	0
CGGTCCGTTGATCGGCGTTGCCGGATCTTATTGGTCAGATATTCTGTTTTTTAGAGCTGCAGCTCTTGGTTGTAGGAGGTAGTACTCCCATTCCACGTGGGGGTTTTTCATTTCCCCGCGGTCGCCCCAACCAAAGACATGGGGGCATGATTCATTTGGTTTAGTCCTTTGTTCAGGGGTGTTTGACATGATATGCCTTGGT	0	0	0	0	0	0	0	0	0	0	0	0	0	0	0	0	0	0	0	0	0	0	0	0	0	0	0	0	0	0	0	0	0	0	0	0	0	0	0	0	0	0	0	0	0	0	0	0	0
TGGTCCGTTGATCGGCATTGCCGGATCATGATTGGTCAGATATTCTGTTAGTTAGAGCTGTAGCTCTTAGTTGTGGGAGGAGAGGTAAAGAAGGGGTTTAGTGCTCCCAGTCCGCGTGGGGGTTTTTTATTTCCCCGCGGTCGCCCCAACCAAAGACATGGGGGCATAATTCATTTGGTTTAGTCCTTTGTTTAGGGGTGTTTGACATGATATGCCTTGGT	0	0	0	0	0	0	0	0	0	0	0	0	0	0	0	0	0	0	0	0	0	0	0	0	0	0	0	0	0	0	0	0	0	0	0	0	0	0	0	0	0	0	0	0	0	0	0	0	0
CGGTCCGTTGATCGGCGTTGCCGGATCTTATTGGTCAGATATTCTGTTTTTTAGAGCTGCAGCTCTTGGTTGTAGGAGGTAGTACTCCCATTCCACGTGGGGGTTTTTTATTTCCCCGCGGTCGCCCCAACCAAAGACATGGGGGCATGATTCATTTGGTTTAGTACTTTGTTTAGGGGTGTTTGACATGATATGCCTTGGT	0	0	0	0	0	0	0	0	0	0	0	0	0	0	0	0	0	0	0	0	0	0	0	0	0	0	0	0	0	0	0	0	0	0	0	0	0	0	0	0	0	0	0	0	0	0	0	0	0
CGGTCCGTTGATCGGCGTTGCCGGATCTTATTGGTCAGATATTTTGTTTTTTAGAGCTGCAGCTCTTGGTTGTAGGAGGTAGTACTCCCATTCCACGTGGGGGTTTTTTATTTCCCCGCGGTCGCCCCAACCAAAGACATGGGGGCATGATTCATTTGGTTTAGTCCTTTGTTTAGGGGTGTTTGACATGATATGCCTTGGT	0	0	0	0	0	0	0	0	0	0	0	0	0	0	0	0	0	0	0	0	0	0	0	0	0	0	0	0	0	0	0	0	0	0	0	0	0	0	0	0	0	0	0	0	0	0	0	0	0
CGGTCCGTTGATCGGCGTTGCCGGATCTTATTGGTCAGATATTCTGTTTTTTAGAGCTGCAGCTCTTGGTTGTAGGAGGTAGTACTCCCATTCCACGTGGGGGTTTTTTATTTCCCCGCGGTCGCCCCAATCAAAGACATGGGGGCATGATTCATTTGGTTTAGTCCTTTGTTTAGGGGTGTTTGACATGATATGCCTTGGT	0	0	0	0	0	0	0	0	0	0	0	0	0	0	0	0	0	0	0	0	0	0	0	0	0	0	0	0	0	0	0	0	0	0	0	0	0	0	0	0	0	0	0	0	0	0	0	0	0
CGGTCCGTTGATCGGCGTTGCCGGATCTTATTGGTCAGATATTCTGTTTTTTAGAGCTGCAGCTCTTGGTTGTAGGAGATAGTACTCCCATTCCACGTGGGGGTTTTTTATTTCCCCGCGGTCGCCCCAACCAAAGACATGGGGGCATGATTCATTTGGTTTAGTCCTTTGTTTAGGGGTGTTTGACATGATATGCCTTGGT	0	0	0	0	0	0	0	0	0	0	0	0	0	0	0	0	0	0	0	0	0	0	0	0	0	0	0	0	0	0	0	0	0	0	0	0	0	0	0	0	0	0	0	0	0	0	0	0	0
CGGTCCGTTGATCGGTGTTGCCGGATCTCATTGGTCAGATATTCTGTTTTTTAGAGCTGCAGCTCTTGGTTGTAGGAGGTAGTACTCCCATTCCACGTGGGGGTTTTTTATTTCCCCGCGGTCGCCCCAACCAAAGACATGGGGGCATGATTCATTTGGTTTAGTCCTTTGTTTAGGGGTGTTTGACATGATATGCCTTGGT	0	0	0	0	0	0	0	0	0	0	0	0	0	0	0	0	0	0	0	0	0	0	0	0	0	0	0	0	0	0	0	0	0	0	0	0	0	0	0	0	0	0	0	0	0	0	0	0	0
CGGTCCGTTGATCGGCGTTGCCGGATCTTATTGGTCAGATATTCTGTTTTTTAGAGCTGCAGCTCTTGGTTGTAGGAGGTAGTACTCCCATTCCACGTGGGGGTTTTTTATTTCCCCGCGGTCGCCCCAACCAAAGACATGGGGGCATAATTCATTTGGTTTAGTCCTTTGTTTAGGGGTGTTTGACATGATATGCCCTGGT	0	0	0	0	0	0	0	0	0	0	0	0	0	0	0	0	0	0	0	0	0	0	0	0	0	0	0	0	0	0	0	0	0	0	0	0	0	0	0	0	0	0	0	0	0	0	0	0	0
CGGTCCGTTGATCGGCGTTGCCGGATCTTATTGGTCAGATATTCTGTTTTTTAGAGCTGCAGCTCTTGGTGGTAGGAGGTAGTACTCCCATTCCACGTGGGGGTTTTTTATTTCCCCGCGGTCGCCCCAACCAAAGACATGGGGGCATGATTCATTTGGTTTAGTCCTTTGTTTAGGGGTGTTTGACATGATATGCCTTGGT	0	0	0	0	0	0	0	0	0	0	0	0	0	0	0	0	0	0	0	0	0	0	0	0	0	0	0	0	0	0	0	0	0	0	0	0	0	0	496	0	0	0	0	0	0	0	0	0	0
CGGTCCGTTGATCGGCGTTGCCGGATCTTATTGGTCAGATATTCTGTTTTTTAGAGCTGCAGCTCTTGGCTGTAGGAGGTAGTACTCCCATTCCACGTGGGGGTTTTTTATTTCCCCACGGTCGCCCCAACCAAAGACATGGGGGCATGATTCATTTGGTTTAGTCCTTTGTTTAGGGGTGTTTGACATGATATGCCTTGGT	0	0	0	0	0	0	0	0	0	0	0	0	0	0	0	0	0	0	0	0	0	0	0	0	0	0	0	0	0	0	0	0	0	0	0	0	0	0	0	0	0	0	0	0	0	0	0	0	0
CGGTCCGTTGATCGGCGTTGCCGGATCTTATTGGTCAGATATTCTGTTTTTTAGAGCTGCAGCTCTTGGTTGTAGGAGGTAGTACTCCCATTCCACGTGTGGGTTTTTTATTTCCCCGCGGTCGCCCCAACCAAAGACATGGGGGCATGATTCATTTGGTTTAGTCCTTTGTTTAGGGGTGTTTGACATGATATGCCTTGGT	0	0	0	0	0	0	0	0	0	0	0	0	0	0	0	0	0	0	0	0	0	0	0	0	0	0	0	0	0	0	0	0	0	0	0	0	0	0	0	0	0	0	0	0	0	0	0	0	0
CGGTCCGTTGATCGGCGTTGTCGGATCTTATTGGTCAGATATTCTGTTTTTTAGAGCTGTAGCTCTTGGTTGTAGGAGGTAGTACTCCCATTCCACGTGGGGGTTTTTTATTTCCCCGCGGTCGCCCCAACCAAAGACATGGGGGCATGATTCATTTGGTTTAGTCCTTTGTTTAGGGGTGTTTGACATGATATGCCTTGGT	0	0	0	0	0	0	0	0	0	0	0	0	0	0	0	0	0	0	0	0	0	0	0	0	0	0	0	0	0	0	0	0	0	0	0	0	0	0	0	0	0	0	0	0	0	0	0	0	0
CGGTCCGTTGATCGGCGTTGCCGGGTCTTATTGGTCAGATATTCTGTTTTTTAGAGCTGCAGCTCTTGGTTGTAGGAGGTAGTACTCCCATTCCACGTGGGGGTTTTTTATTTCCCCGCGGTCGCCCCAACCAAAGACATGGGGGCATGATTCATTTGGTTTAGTCCTTTGTTTAGGGGTGTTTGACATGATATGCCTTGGT	0	0	0	0	0	0	0	0	0	0	0	0	0	0	0	0	0	0	0	0	0	0	0	0	0	0	0	0	0	0	0	0	0	0	0	0	0	0	0	0	0	0	0	0	0	0	0	0	0
CGGTCCGTTGATCGGCGTTGCCGGATCTTATTGGTCAGATATTCTGTTTTTTAGAGCTGCAGCTCTTGGTTGTAGGAGGTAGTACTCCCATACCACGTGGGGGTTTTTTATTTCCCCGCGGTCGCCCCAACCAAAGACATGGGGGCATGATTCATTTGGTTTAGTCCTTTGTTTAGGGGTGTTTGACATGATATGCCTTGGT	0	0	0	0	0	0	0	0	0	0	0	0	0	0	0	0	0	0	0	0	0	0	0	0	0	0	0	0	0	0	0	0	0	0	0	0	0	0	0	0	0	0	0	0	0	0	0	0	0
TGGTCCGTTGATCGGCATTGCCGGATCTTGATTGGTCAGATATTCTGTTAGTTAGAGCTGTAGCTCTTAGTTGTGGGAGGAGAGGTAAAGAAGGGGTTTAGTGCTCCCAGTCCGCGTGGGGGTTTTTTATTTCCCCATGGTCGCCCCAACCGAAGACATTAAAGCAGGGGTCATTTAGTTTGGTCCCTTATTTAGGGGTGTTTAACATGATCTGCTTTGAC	0	0	0	0	0	0	0	0	0	0	0	0	0	0	0	0	0	0	0	0	0	0	0	0	0	0	0	0	0	0	0	0	0	0	0	0	0	0	0	0	0	0	0	0	0	0	0	0	0
TGGTCCGTTGATCGGCATTGCCGGATCATGATTGGTCAGATATTCTGTTAGTTAGAGCTGTAGCTCTTAGTTGTGGGAGGAGAGGTAAAGAAGGGGTTTAGTGCTCCCAGTCCGCGTGGGGGTTTTTTATTTCCCCATGGTCGCCCCAACCGAAGACATTAAAGCAGGGGTCATTTAGTTTGGTCCCTTATTTAGGGGTGTTTAACATGATCTGCTTTGAC	0	0	0	0	0	0	0	0	0	0	0	0	0	0	0	0	0	0	0	0	0	0	0	0	0	0	0	0	0	0	0	0	0	0	0	0	0	0	0	0	0	0	0	0	0	0	0	0	0
CGGTCCGTTGATCGGCGTTGCCGGATCTTATTGGTCAGATATTCTGTTTTTTAGAGCTGTAGCTCTTGGTTGTAGGAGGTAGTACTCCCATTCCACGTGGGGGTTTTTTATTTCCCCGCGGTCGCCCCAACCAAAGACATGGGGGCATAATTCATTTGGTTTAGTCCTTTGTTTAGGGGTGTTTGACATGATATGCCTTGGT	0	0	0	0	0	0	0	0	0	0	0	0	0	0	0	0	0	0	0	0	0	0	0	0	0	0	0	0	0	0	0	0	0	0	0	0	0	0	0	0	0	0	0	0	0	0	0	0	0
CGGTCCGTTGATCGGCGTTGCCGGATCTTATTGGTCAGATATTCTGTTTTTTAGAGCTGCAGCTCTTGGTTGTAGGAGGTAGTACTCCCATTCCACGTGGGGGTTTTTTATTTCCCCGCGGTCGCCCCAACCAAAGACATGAGAGCATGATTCATTTGGTTTAGTCCTTTGTTTAGGGGTGTTTGACATGATATGCCTTGGT	0	0	0	0	0	0	0	0	0	0	0	0	0	0	0	0	0	0	0	0	0	0	0	0	0	0	0	0	0	0	0	0	0	0	0	0	0	0	0	0	0	0	0	0	0	0	454	0	0
CGGTCCGTTGATCGGCGTTGCCGGATCTTATTGGTCAGATATTCTGTTTTTTAGAGCTGCAGCTCTTGGTTGTAGGAGGTAGTACTCCCATTCCACGTGGGGGTTTTTTATTTCCCCGCGGTCGCCCCAACCAAAGACATGGGGGCATGATTCATTTGGTTTAGTCCTTTGTTTAGGGGTGTTTGACATGATATGCCTAGGT	0	0	0	0	0	0	0	0	0	0	0	0	0	0	0	0	0	0	0	0	0	0	0	0	0	0	0	0	0	0	0	0	0	0	0	0	0	0	0	0	0	0	0	0	0	0	0	0	0
CGGTCCGTTGATCGGCGTTGCCGGATCTTATTGGTCAGATATTCTGTTTTTTGGAGCTGCAGCTCTTGGTTGTAGGAGGTAGTACTCCCATTCCACGTGGGGGTTTTTTATTTCCCCGCGGTCGCCCCAACCAAAGACATGGGGGCATGATTCATTTGGTTTAGTCCTTTGTTTAGGGGTGTTTGACATGATATGCCTTGGT	0	0	0	0	0	0	0	0	0	0	0	0	0	0	0	0	0	0	0	0	0	0	0	0	0	0	0	0	0	0	0	0	0	0	0	0	0	0	0	0	0	0	0	0	0	0	0	0	0
CGGTCCGTTGATCGGCGTTGCCGGATCTTATTGGTCAGATATTCTGTTTTTTAGAGCTGCAGCTCTTGGTTGTAGGGGGTAGTGCTCCCATTCCACGTGGGGGTTTTTTATTTCCCCGCGGTCGCCCCAACCAAAGACATGGGGGCATGATTCATTTGGTTTAGTCCTTTGTTTAGGGGTGTTTGACATGATATGCCTTGGT	0	0	0	0	0	0	0	0	0	0	0	0	0	0	0	0	0	0	0	0	0	0	0	0	0	0	0	0	0	0	0	0	0	0	0	0	0	0	0	0	0	0	0	0	0	0	0	0	0
CGGTCCGTTGATCGGCGTTGCCGGATCTTATTGGTCAGATATTCTGTTTTTTAGCGCTGCAGCTCTTGGTTGTAGGAGGTAGTACTCCCATTCCACGTGGGGGTTTTTTATTTCCCCGCGGTCGCCCCAACCAAAGACATGGGGGCATGATTCATTTGGTTTAGTCCTTTGTTTAGGGGTGTTTGACATGATATGCCTTGGT	0	0	0	0	0	0	0	0	0	0	0	0	0	0	0	0	0	0	0	0	0	0	0	0	0	0	0	0	0	0	0	0	0	0	0	0	0	0	0	0	0	0	0	0	0	0	0	0	0
CGGTCCGTTGATCGGCGTTGCCGGATCTTATTGGTCAGATATTCTGTTTTTTAGAGCTGCAGCTCTTGGTTGTAGGAGGTAGTACTCCCATTCCACGTGGGGGTTTTTTATTTCCCAGCGGTCGCCCCAACCAAAGACATGGGGGCATGATTCATTTGGTTTAGTCCTTTGTTTAGGGGTGTTTGACATGATATGCCTTGGT	0	0	0	0	0	0	0	0	0	0	0	0	0	0	0	0	0	0	0	0	0	0	0	0	0	0	0	0	0	0	0	0	0	0	0	0	0	0	0	426	0	0	0	0	0	0	0	0	0
CGGTCCGTTGAGCGGCGTTGCCGGATCTTATTGGTCAGATATTCTGTTTTTTAGAGCTGCAGCTCTTGGTTGTAGGAGGTAGTACTCCCATTCCACGTGGGGGTTTTTTATTTCCCCGCGGTCGCCCCAACCAAAGACATGGGGGCATGATTCATTTGGTTTAGTCCTTTGTTTAGGGGTGTTTGACATGATATGCCTTGGT	0	0	0	0	0	0	0	0	0	0	0	0	0	0	0	0	0	0	0	0	0	0	0	0	0	0	0	0	0	0	0	0	0	0	0	0	0	0	0	0	0	0	0	0	0	0	0	0	0
CGGTCCGTTGATCGGCGTTGCCTGATCTTATTGGTCAGATATTCTGTTTTTTAGAGCTGCAGCTCTTGGTTGTAGGAGGTAGTACTCCCATTCCACGTGGGGGTTTTTTATTTCCCCGCGGTCGCCCCAACCAAAGACATGGGGGCATGATTCATTTGGTTTAGTCCTTTGTTTAGGGGTGTTTGACATGATATGCCTTGGT	0	0	0	0	0	0	0	0	0	0	0	0	0	0	0	0	0	0	0	0	0	0	0	0	0	0	0	0	0	0	248	0	0	0	0	0	0	0	0	0	0	0	0	0	0	0	0	0	0
CGGTCCGTTGATCGGCGTTGCCGGATCTTATTGGTCAGATATTCTGTTTTTTAGAGCTGCAGCTCTTGGTTGTAGGAGGTAGTACTCCCATTCCACGTGGGGGTTTTTTATTTCCCCGCGGTCGCCCCAACCAAAGACATGGGGGCATGATTCATTTGGTTTAGTCCTTTGTTTAGGGATGTTTGACATGATATGCCTTGGT	0	0	0	0	0	0	0	0	0	0	0	0	0	0	0	0	0	0	0	0	0	0	0	0	0	0	0	0	0	0	0	0	0	0	0	0	0	0	0	0	0	0	0	0	0	0	0	0	0
CGGTCCGTTGATCGGCGTTGCCGGATCTTATTGGTCAGATATTCTGTTTTTTAGAGCTGCAGCTCTTGGTTGTAGGAGGTAGTACTCCCATTCCACGTGGGGGTTTTTTATTTCCCCGCGGTCGCCCCAACCAAAGACATGGGGGCATGATTCATTTGGTTTAGTCCTTTGTTTAGGGGTATTTGACATGATATGCCTTGGT	0	0	0	0	0	0	0	0	0	0	0	0	0	0	0	0	0	0	0	0	0	0	0	0	0	0	0	0	0	0	0	0	0	0	0	0	0	0	0	0	0	0	0	0	0	0	0	0	0
CGGTTCGTTGATCGGCATTGCCGGATCTGTTTGGCCAGATATTCTGGTACTTAGAGCGGGAGCTCTCGGTTGTAGGATTAGTAATCCCACTCCACATGGGGGTTTTGTGTTTCCCCGCGGTCGCCCCAACCAAAGACATTTAGGTAGAGGTCCAGTTTGTTTTCTTCTTTATCAAGAGGTCTTTAACATGGCCTACCTTGT	0	0	0	0	0	0	0	0	0	0	0	0	0	0	0	0	0	0	0	0	0	0	0	0	0	0	0	0	0	0	0	0	0	0	0	0	0	0	0	0	0	0	0	0	0	0	0	0	0
CGGTCCGTTGATCGGCGTTGCCGGATCTTATTGGTCAGATATTCTGTTTTTTAGAGCTGCAGCTCTTGGTTATAGGAGGTAGTACTCCCATTCCACGTGGGGGTTTTTTATTTCCCCGCGGTCGCCCCAACCAAAGACATGGGGGCATGATTCATTTGGTTTAGTCCTTTGTTTAGGGGTGTTTGACATGATATGCCTTGGT	0	0	0	0	0	0	0	0	0	0	0	0	0	0	0	0	0	0	0	0	0	0	0	0	0	0	0	0	0	0	0	0	0	0	0	0	0	0	0	0	0	0	0	0	0	0	0	0	0
CGGTCCGTTGATCGGCGTTGCCGGATCTTATTGGTCAGATATTCTGTTTTTTAGAGCTGCAGCTCTTGGTTGTAGGAGGTAGTACTCCCATTCCACGTGGGGGTTTTTTATTTCCCCGCGGTCGCCCCAACCAAAGACATGGGGGCACGATTCATTCGGTTTAGTCCTTTGTTTAGGGGTGTTTGACATGATATGCCTTGGT	0	0	0	0	0	0	0	0	0	0	0	0	0	0	0	0	0	0	0	0	0	0	0	0	0	0	0	0	0	0	0	0	0	0	0	0	0	0	0	0	0	0	0	0	0	0	0	0	0
CGGTCCGTTGATCGGCGTTGCCGGATCTTATTGGTCAGATATTCTGTTTTTTAGAGCTGCAGCTCTTGGTTGTAGGAGGTAGTACTCCCATTCCACGTGGGGGTTTTTTATTTCCCCGCGGTCGCCCCAACCAAGGACATGGGGGCATGATTCATTTGGTTTAGTCCTTTGTTTAGGGGTGTTCGACATGATATGCCTTGGT	0	0	0	0	0	0	0	0	0	0	0	0	0	0	0	0	0	0	0	0	0	0	0	0	0	0	0	0	0	0	0	0	0	0	0	0	0	0	0	0	0	0	0	0	0	0	0	0	0
CGGTACGTTGATCGGCGTTGCCGGATCTTATTGGTCAGATATTCTGTTTTTTAGAGCTGCAGCTCTTGGTTGTAGGAGGTAGTACTCCCATTCCACGTGGGGGTTTTTTATTTCCCCGCGGTCGCCCCAACCAAAGACATGGGGGCATGATTCATTTGGTTTAGTCCTTTGTTTAGGGGTGTTTGACATGATATGCCTTGGT	0	0	0	0	0	0	0	0	0	0	0	0	0	0	0	0	0	0	0	0	0	0	0	0	0	0	0	0	0	0	0	0	0	0	0	0	0	0	0	0	0	0	0	0	0	0	0	0	0
CGGTCCGTTGATCGGCGTTGCCGGATCTTATTGGTCAGATATTCTGTTTTTTAGAGCTGCAGCTCTTGGTTGTAGGAGGTAGTACTCCCATTCCACGTGGGGGTTTTTGATTTCCCCGCGGTCGCCCCAACCAAAGACATGGGGGCATGATTCATTTGGTTTAGTCCTTTGTTTAGGGGTGTTTGACATGATATGCCTTGGT	0	0	0	0	0	0	0	0	0	0	0	0	0	0	0	0	0	0	0	0	0	0	0	0	0	0	0	0	0	0	0	0	0	0	0	0	0	0	0	0	0	0	0	0	0	0	0	0	0
TGGTCCGTTGATCGGCGTTGCCGGATCATTTTTGGTCAGAATTTCTGTTAATTAGAGCGGTAGCTCTCAGTTTTGGGAGGAGGGCAGAGGGGGAAGGTGCTCCCAGTCCACGTGGGGGTTTTTTATTTCCCCATGGTCGCCCCAACCGAAGACATTTAAGCAGGACTCATTCAGTTTTGTTCCTTATTGGGAGTTGTTTAACGTGATCTGCCTTAGT	0	0	0	0	0	0	0	0	0	0	0	0	0	0	0	0	0	0	0	0	0	0	0	0	0	0	0	0	0	0	0	0	0	0	0	7	0	0	0	0	0	0	0	0	0	0	0	0	0
CGGTCCGTTGATCGGCGTTGCCGGATCTTATTGGTCAGATATTCTGTTTTTTAGAGCTGCAGCTCTTGGTTGTAGGAGGTAGTACTCCCATTCCACGTGGGGGTTTTTTATTTCCCCGCGGTCGCCCCAACCGAAGACATGGGGGCATAATTCATTTGGTTTAGTCCTTTGTTTAGGGGTGTTTGACATGATATGCCTTGGT	0	0	0	0	0	0	0	0	0	0	0	0	0	0	0	0	0	0	0	0	0	0	0	0	0	0	0	0	0	0	0	0	0	0	0	0	0	0	0	0	0	0	0	0	0	0	0	0	0
CGGTCCGTTGATCGGCGTTGCCGGATCTTATTGGTCAGATATTCTGTTTTTTAGAGCTGCAGCTCTTGGTTGTAGGAGGTAGTACTCCCATTCCACGTGGGGGTTTTTTATTTCCCCGCGGTCGCCCCAACCAAAGACATGGGGGCATGATTCATTTGGTTTAGTCCTTTGTTCAGGGGTGTTTGACATGCTATGCCTTGGT	0	0	0	0	0	0	0	0	0	0	0	0	0	0	0	0	0	0	0	0	0	0	0	0	0	0	0	0	0	0	0	0	0	0	0	0	0	0	0	0	0	0	0	0	0	0	0	0	0
CGGTCCGTTGATCGGCGTTGCCGGATCTTATTGGTCAGATATTCTGTTTTTTAGAGCTGCAGCTCTTGGTTGTAGGATGTAGTACTCCCATTCCACGTGGGGGTTTTTTATTTCCCCGCGGTCGCCCCAACCAAAGACATGGGGGCATGATTCATTTGGTTTAGTCCTTTGTTTAGGGGTGTTTGACATGATATGCCTTGGT	0	0	0	0	0	0	0	0	0	0	0	0	0	0	0	0	0	0	0	0	0	0	0	0	0	0	0	0	0	0	0	0	0	0	0	0	0	0	0	0	0	0	0	0	0	0	0	0	0
CGGTCCGTTGATCGGCGTTGCCGGATCTTATTGGTCAGATATTCTGTTTTTTAGAGCTGCAGCTCTTGGTTGTAGGAGGTAGTACTCCCATTCCACGTGGGGGTTTTTTATTTCCCCGCGGTCGCCCCAACCAAAGACATGGGGGCATGATTCATTTGGTTTAGTCCTTTGTTAGGAGTGTTTGACACGATATGCCTTGGT	0	0	0	0	0	0	0	0	0	0	0	0	0	0	0	0	0	0	0	0	0	0	0	0	0	0	0	0	0	0	0	0	0	0	0	0	0	0	0	0	0	0	0	0	0	0	0	0	0
CGGTCCGTTGATCGGCGTTGCCGGATCTTATTGGTCAGATATTCTGTTTTTTAGAGCTGCAGCTCTTGGTTGTAGGAGGTAGTACTCCCATTCCACGTGGGGGTTTTTTATTTCCCCGCGGTCGCCCCAACCAAAGACATGGGGGCATGATTCATTTGGGTTAGTCCTTTGTTCAGGGGTGTTTGACATGATATGCCTTGGT	0	0	0	0	0	0	0	0	0	0	0	0	0	0	0	0	0	0	0	0	0	0	0	0	0	0	0	0	0	0	0	0	0	0	0	0	0	0	0	0	0	0	0	0	0	0	0	0	0
CGGTCCGTTGATCGGCGTTGCCGGATCTTATTGGTCAGATATTCTGTTTTTTAGAGCTGCAGCTCTTGGTTGTAGGAGGTAGTACTCCCATTCCACGTGGGGGTTTTTTATTTCCCCGCGGTCGCCCCAACCAAAGACATGGGGGCATAATTCATTTGGTTTGGTCCTTTATTTGGGGGTGTTTAACATGATATGCCTTGGT	0	0	0	0	0	0	0	0	0	0	0	0	0	0	0	0	0	0	0	0	0	0	0	0	0	0	0	0	0	0	0	0	0	0	0	0	0	0	0	0	0	0	0	0	0	0	0	0	0
CGGTCCGTTGATCGGCGTTGCCGGATCTTATTGGTCAGATATTCTGTTTTTTAGAGCTGCAGCTCTTGGTTGTAGGAGGTAGTACTCCCATTCCACGTGGGGGTTTTTTATTTCCCCGCGGTCGCCCCAACCAAAGACATGGGGGCATGATTCATTTGGTTTAGTCCTTTGGTTAGGGGTGTTTGACATGATATGCCTTGGT	0	0	0	0	0	0	0	0	0	0	0	0	0	0	0	0	0	0	0	0	0	0	0	0	0	0	0	0	0	0	0	0	0	0	0	0	0	0	0	0	0	0	0	0	0	0	0	0	0
CGGTCCGTTGATCGGCGTTGCCGGATCTTACTGGTCAGATATTCTGTTTTTTAGAGCTGCAGCTCTTGGTTGTAGGAGGTAGTACTCCCATTCCACGTGGGGGTTTTTTATCTCCCCGCGGTCGCCCCAACCAAAGACATGGGGGCATGATTCATTTGGTTTAGTCCTTTGTTTAGGGGTGTTTGACATGATATGCCTTGGT	0	0	0	0	0	0	0	0	0	0	0	0	0	0	0	0	0	0	0	0	0	0	0	0	0	0	0	0	0	0	0	0	0	0	0	0	0	0	0	0	0	0	0	0	0	0	0	0	0
CGGTCCGTTGATCGGCGTTGCCGGATCTTACTGGTCAGATATTCTGTTTTTTAGAGCTGCAGCTCTTGGTTGTAGGAGGTAGTACTCCCATTCCACGTGGGGGCTTTTTATTTCCCCGCGGTCGCCCCAACCAAAGACATGGGGGCATGATTCATTTGGTTTAGTCCTTTGTTTAGGGGTGTTTGACATGATATGCCTTGGT	0	0	0	0	0	0	0	0	0	0	0	0	0	0	0	0	0	0	0	0	0	0	0	0	0	0	0	0	0	0	0	0	0	0	0	0	0	0	0	0	0	0	0	0	0	0	0	0	0
CGGTCCGTTGATCGGCGTTGCCGGATCTTATTGGTCAGATATTCTGTTTTTTAGAGCTGCAGCTCTTGGTTGTAGGAGGTAGTACTCCCATTCCACGTGGGGGTTTTTTATTTCCCCGCGGTCGCCCCAACCAAAGACATGGGGGCATGATTCATTTGGTTTAGTCATTTGTTTAGGGGTGTTTGACATGATATGCCTTGGT	0	0	0	0	0	0	0	0	0	0	0	0	0	0	0	0	0	0	0	0	0	0	0	0	0	0	0	0	0	0	0	0	0	0	0	0	0	0	0	0	0	0	0	0	0	0	0	0	0
CGGTCCGTTGATCGGCGTTGCCGGATCTTATTGGTCAGATATTCTGTTTTTTAGAGCTGCAGCTCTTGGTTGTAGGAGGTAGTACTCCCATTCCACGTGGGGGTTTTTCATTTCCCCGCGGTCGCCCCAACCAAAGACATGGGGGCATGATTCATTTGGTTTAGTCCTTTGTTTAGGGGTGTTTGACATGATATGCCTTGGT	0	0	0	0	0	0	0	0	0	0	0	0	0	0	0	0	0	0	0	0	0	0	0	0	0	0	0	0	0	0	0	0	0	0	0	0	0	0	0	0	0	0	0	0	0	0	0	0	0
CGGTCCGTTGATCGGCGTTGCCGGATCTTATTGGTCAGATATTCTGTTTTTTAGAGCTGCAGCTCTTGGTTGTAGGAGGTAGTACTCCCATTCCACGTGGGGGTTTTTTATTTCCCCGCGGTCGCCCCAACCAAAGACATGGGGGCATGATTCATTTGGTTTAGTCCTCTGTTTAGGGGTGTTTGACATGATATGCCTTGGT	0	0	0	0	0	0	0	0	0	0	0	0	0	0	0	0	0	0	0	0	0	0	0	0	0	0	0	0	0	0	0	0	0	0	0	0	0	0	0	0	0	0	0	0	0	0	0	0	0
CGGTCCGTTGATCGGCGTTGCCGGATCTTATTGGTCAGATATTCTGTTTTTTAGAGCTGCAGCTCTTGGGTGTAGGAGGTAGTACTCCCATTCCACGTGGGGGTTTTTTATTTCCCCGCGGTCGCCCCAACCAAAGACATGGGGGCATGATTCATTTGGTTTAGTCCTTTGTTTAGGGGTGTTTGACATGATATGCCTTGGT	0	0	0	0	0	0	0	0	0	0	0	0	0	0	0	0	0	0	0	0	0	0	0	0	0	0	0	0	0	0	0	0	0	0	0	0	0	0	0	0	0	0	0	0	0	0	0	0	0
CGGTCCGTTGATCGGCGTTGCCGGATCTTATTGGTCAGACATTCTGTTTTTTAGAGCTGCAGCTCTTGGTTGTAGGAGGTAGTACTCCCATTCCACGTGGGGGTTTTTTATTTCCCCGCGGTCGCCCCAACCAAAGACATGGGGGCATGATTCATTTGGTTTAGTCCTTTGTTTAGGGGTGTTTGACATGATATGCCTTGGT	0	0	0	0	0	0	0	0	0	0	0	0	0	0	0	0	0	0	0	0	0	0	0	0	0	0	0	0	0	0	0	0	0	0	0	0	0	0	0	0	0	0	0	0	0	0	0	0	0
CGGTCCGTTGATCGGCGTTGCCGGATCTTATTGGTCAGATATTCTGTTTTTTAGAGCTGCAGCTCTTGGTTGTAGGAGGTAGTACTCCCATTCCACGTGGGGGTTTTTTATTTCCCCGCGGTCGCCCCAACCAAAGACATGGGGGCATGGTTCATTTGGTTCAGTCCTTTGTTTAGGGGTGTTTGACATGATATGCCTTGGT	0	0	0	0	0	0	0	0	0	0	0	0	0	0	0	0	0	0	0	0	0	0	0	0	0	0	0	0	0	0	0	0	0	0	0	0	0	0	0	0	0	0	0	0	0	0	0	0	0
CGGTCCGTTGATCGGCGTTGCCGGATCTTATTGGTCAGATATTCTGTTTTTTAGAGCTGCAGCTCTTGGTTGTAGGAGGTAGTACTCCCATTCCACGTGGGGGTTTTTTATTTCCCCGCGGTCACCCCAACCAAAGACATGGGGGCATGATTCATTTGGTTTAGTCCTTTGTTCAGGGGTGTTTGACATGATATGCCTTGGT	0	0	0	0	0	0	0	0	0	0	0	0	0	0	0	0	0	0	0	0	0	0	0	0	0	0	0	0	0	0	0	0	0	0	0	0	0	0	0	0	0	0	0	0	0	0	0	0	0
CGGTCCGTTGATCGGCGTTGCCGGATCTTATTGGTCAGATATTCTGTTTTTTAGAGCTGCAGCTCTTGGTTGTAGGAGGTAGTACTCCCATTCCACGTGGGGGTTTTTTATTTCTCCGCGGTCGCCCCAACCAAAGACATGGGGGCATAATTCATTTGGTTTAGTCCTTTGTTTAGGGGTGTTTGACATGATATGCCTTGGT	0	0	0	0	0	0	0	0	0	0	0	0	0	0	0	0	0	0	0	0	0	0	0	0	0	0	0	0	0	0	0	0	0	0	0	0	0	0	0	0	0	0	0	0	0	0	0	0	0
CGGTCCGTTGATCGGCGTTGCCGGATCTTATTGGTCAGATATTCTGTTTTTTAGAGCTGCAGCTCTTGGTTGTAGGAGGTAGTACTCCCATTCCACGTGGGGGTTCTTTATTTCCCCGCGGTCGCCCCAACCAAAGACATGGGGGCATGATTCATTTGGTTTAGTCCTTTGTTCAGGGGTGTTTGACATGATATGCCTTGGT	0	0	0	0	0	0	0	0	0	0	0	0	0	0	0	0	0	0	0	0	0	0	0	0	0	0	0	0	0	0	0	0	0	0	0	0	0	0	0	0	0	0	344	0	0	0	0	0	0
CGGTCCGTTGATCGGCGTTGCCGGATCTTATTGGTCAGATATTCTGTTTTTTAGAGCTGCAGCTCTTGGTTGTAGGAGGTAGTACTCCCATTCCACGTGGGGGTTTTTTATTTCCCCGCGGTCGCCCCAACCAAAGACATGGGGGCATGATTCATTTGGTTTAGTCCTTTGTTTAGGGGTGTTTGACATGAGATGCCTTGGT	0	0	0	0	0	0	0	0	0	0	0	0	0	0	0	0	0	0	0	0	0	0	0	0	0	0	0	0	0	0	0	0	0	0	0	0	0	0	0	0	0	0	0	0	0	0	187	0	0
CGGTCCGTTGATCGGCGTTGCCGGATCTTATTGGTCAGATATTCTGTTTTTTAGAGCTGCAGCTCTTGGTTGTAGGAGGTAGTACTCCCATTCCACGTGGGGGTTTTTTATTTCCCCGCTGTCGCCCCAACTAAAGACATGGGGGCATGATTTATTTGGTTTAGTCCTTTGTTTAGGGGTGTTTGACATGATATGCCTTGGT	0	0	0	0	0	0	0	0	0	0	0	0	0	0	0	0	0	0	0	0	0	0	0	0	0	0	0	0	0	0	0	0	0	0	0	0	0	0	0	0	0	0	0	0	0	0	0	0	0
CGGTCCGTTGATCGGCGTTGCCGGATCTTATTGGTCAGATATTCTGTTTTTTAGAGCTGCAGCTCTTGGTTGTAGGAGGTAGTACTCCCATTCCACGTGGGGGTTTTTTATTTCCCCGCGGTCGCCCCAACCAAAGACATGGGGGCATGATTCATTTGGTTTAGTCCGTTGTTTAGGGGTGTTTGACATGATATGCCTTGGT	0	0	0	0	0	0	0	0	0	0	0	0	0	0	0	0	0	0	0	0	0	0	0	0	0	0	0	0	0	0	0	0	0	0	0	0	0	0	0	0	0	0	0	0	0	0	0	0	0
CGGTCCGTTGATCGGCGTTGCCGGATCTTATTGGTCAGATATTCTGTTTTTTAGAGCCGCAGCTCTTGGTTGTAGGAGGTAGTGCTCCCATTCCACGTGGGGGTTTTTTATTTCCCCGCGGTCGCCCCAACCAAAGACATGGGGGCATGATTCATTTGGTTTAGTCCTTTGTTTAGGGGTGTTTGACATGATATGCCTTGGT	0	0	0	0	0	0	0	0	0	0	0	0	0	0	0	0	0	0	0	0	0	0	0	0	0	0	0	0	0	0	0	0	0	0	0	0	0	0	0	0	0	0	335	0	0	0	0	0	0
CGGTCCGTTGATCGGCATTGCCGGATCTTATTGGTCAGATATTCTGTTTTTTAGAGCTGCAGCTCTTGGTTGTAGGAGGTAGTACTCCCATTCCACGTGGGGGTTTTTTATTTCCCCGCGGTCGCCCCAACCAAAGACATGGGGGCATGATTCATTTGGTTTAGTCCTTTGTTTAGGGGTGTTTGACATGATATGCCTTGGT	0	0	0	0	0	0	0	0	0	0	0	0	0	0	0	0	0	0	0	0	0	0	0	0	0	0	0	0	0	0	0	0	0	0	0	0	0	0	0	0	0	0	0	0	0	0	157	0	0
CGGTCCGTTGATCGGCGTTGCCGGATCTTATTGGTCAGATATTCTGTTTTTTAGAGCTGCAGCTCTTGGTTGTAGGAGGTAGCACTCCCATTCCACGTGGGGGTTTTTTATTTCCCCGCGGTCGCCCCAACCAAAGACATGGGGGCATGATTCATTTGGTTTAGTCCTTTGTTCAGGGGTGTTTGACATGATATGCCTTGGT	0	0	0	0	0	0	0	0	0	0	0	0	0	0	0	0	0	0	0	0	0	0	0	0	0	0	0	0	0	0	0	0	0	0	0	0	0	0	0	0	0	0	0	0	0	0	0	0	0
CGGTCCGCTGATCGGCGTTGCCGGATCTAAATGGTCAGATAATCTGCTGCTTAGAGCGGTTAGCTCTTTGTTCTGGAAATATGGTGTTTCCACTCCACATGGGGGTTATTTATTTCCCCAGGGTCGCCCCAACCAAAGACATTAGGATAGGCTCCACTCAGTTCAACCCTTTGTTCAGGGGTGTTTGACATGGTCTCTCTTAGT	0	0	0	0	0	0	0	0	0	0	0	0	0	0	0	0	0	0	0	0	0	0	0	0	0	0	0	0	0	0	0	0	0	0	0	0	0	0	0	0	0	0	0	0	0	0	0	0	0
CGGTCCGTTGATCGGCGTTGCCGGATCTTATTGGTCAGATATTCTGTTTTTTAGAGCTGCAGCTCTTGGTTGTAGGAGGTAGTACTCCCATTCCACGCGGGGGTTTTTTATTTCCCCGCGGTCGCCCCAACCAAAGACATGGGGGTATGATTCATTTGGTTTAGTCCTTTGTTTAGGGGTGTTTGACATGATATGCCTTGGT	0	0	0	0	0	0	0	0	0	0	0	0	0	0	0	0	0	0	0	0	0	0	0	0	0	0	0	0	0	0	0	0	0	0	0	0	0	0	0	0	0	0	0	0	0	0	0	0	0
CGGTCCGTTGATCGGCGTTGCCGGATCTTATTGGTCAGATATTCTGTTTTTTAGAGCTGCAGCTCTTGGTTGTAGGAGGTAGTACTCCCATTCCACGTGGGGGTTTTTTATTTCCCCGCGGTCGCCCCAACCCAAGACATGGGGGCATGATTCATTTGGTTTAGTCCTTTGTTTAGGGGTGTTTGACATGATATGCCTTGGT	0	0	0	0	0	0	0	0	0	0	0	0	0	0	0	0	0	0	0	0	0	0	0	0	0	0	0	0	0	0	169	0	0	0	0	0	0	0	0	151	0	0	0	0	0	0	0	0	0
CGATCCGTTGATCGGCGTTGCCGGATCTTATTGGTCAGATATTCTGTTTTTTAGAGCTGCAGCTCTTGGTTGTAGGAGGTAGTACTCCCATTCCACGTGGGGGTTTTTTATTTCCCCGCGGTCGCCCCAACCAAAGACATGGGGGCATGATTCATTTGGTTTAGTCCTTTGTTTAGGGGTGTTTGACATGATATGCCTTGGT	0	0	0	0	0	0	0	0	0	0	0	0	0	0	0	0	0	0	0	0	0	0	0	0	0	0	0	0	0	0	315	0	0	0	0	0	0	0	0	0	0	0	0	0	0	0	0	0	0
CGGTCCGTTGATCGGCGTTGCCGGATCTTATTGGTCAGATATTCTGTTTTTTAGAGCTGCAGCTCTTGGTTGTAGGAGGTAGTACTCCCATTCCGCGTGGGGGTTTTTTATTTCCCCGCGGTCGCCCCAACCGAAGACATGGGGGCATGATTCATTTGGTTTAGTCCTTTGTTTAGGGGTGTTTGACATGATATGCCTTGGT	0	0	0	0	0	0	0	0	0	0	0	0	0	0	0	0	0	0	0	0	0	0	0	0	0	0	0	0	0	0	0	0	0	0	0	0	0	0	67	0	0	0	0	0	0	0	0	0	0
CGGTCCGTTGATCGGCGTTGCCGGATCTTATTGGTCAGATATTCTGTTCTTTAGAGCTGCAGCTCTTGATTGTAGGAGGTAGTACTCCCATTCCACGTGGGGGTTTTTTATTTCCCCGCGGTCGCCCCAACCAAAGACATGGGGGCATGATTCATTTGGTTTAGTCCTTTGTTTAGGGGTGTTTGACATGATATGCCTTGGT	0	0	0	0	0	0	0	0	0	0	0	0	0	0	0	0	0	0	0	0	0	0	0	0	0	0	0	0	0	0	311	0	0	0	0	0	0	0	0	0	0	0	0	0	0	0	0	0	0
CGGTCCGTTGATCGGCGTTGCCGGATCTTATTGGTCAGATATTCTGTTTTTTAGAGCTGCAGCTCTTGGTTGTAGGAGGTAGTACTCCCATTCCACGTGGGGGTTTTTTATTTCCCCGCGGTTGCCCCAACCAAAGACATGGGGGCATGATTCATTTGGTTTAGCCCTTTGTTTAGGGGTGTTTGACATGATATGCCTTGGT	0	0	0	0	0	0	0	0	0	0	0	0	0	0	0	0	0	0	0	0	0	0	0	0	0	0	0	0	0	0	0	0	0	0	0	0	0	0	0	0	0	0	0	0	0	0	0	0	0
CGGTTCGTTGATCGGCTTTGCTGGGTCTGTAAGGTTAAAAGTTTTATTTCTTAGAGCAGGAGCTCTCAGTTTGGGAGGACAGTGCCTCTGTTCCGCTTGGGGGTTTGTTGTTTCCCCGAGGTCGCCCCAACCAAAGACATAAGAGCAGGGGATATTTAGTTTTTTTTCTTGTTCGAAGGTGTTTAACATAGTCTGTCTTTGT	0	0	0	0	0	0	0	0	0	0	0	0	0	0	0	0	0	0	0	0	0	0	0	0	0	0	0	0	0	0	0	0	0	0	0	0	0	0	0	0	0	0	0	0	0	0	0	0	0
CGGTCCGTTGATCGGCACTGCCGGATCATATTTGGTCAGAAGTTCTGTTCCCTAGAGTTGCGGCTCTTGGTTGTAGGAGCAGGGCTCCCCTTCCACATGGGGGTTCTTTGTTTCCCCGTGGTCGCCCCAACCAAAGACAGGGGGGTATGGTTCCTTTAGTTAAGTCCTTTATCCGGGGGTATTTAACGGGACATACCATAT	0	0	0	0	0	0	0	0	0	0	0	0	0	0	0	0	0	0	0	0	0	0	0	0	0	0	0	0	0	0	0	0	0	0	0	0	0	0	0	0	0	0	0	0	0	0	0	0	0
CGGTCCGTTAATCGGCGTTGCCGGATCTTATTGGTCAGATATTCTGTTTTTTAGAGCTGCAGCTCTTGGTTGTAGGAGGTAGTACTCCCATTCCACGTGGGGGTTTTTTATTTCCCCGCGGTCGCCCCAACCAAAGACATGGGGGCATGATTCATTTGGTTTAGTCCTTTGTTTAGGGGTGTTTGACATGATATGCCTTGGT	0	0	0	0	0	0	0	0	0	0	0	0	0	0	0	0	0	0	0	0	0	0	0	0	0	0	0	0	0	0	0	0	0	0	0	0	0	0	0	0	0	0	0	0	0	0	0	0	0
CGGTCCGTTGATCGGCGTTGCCGGATCTTATTGGTCAGATATTCTGTTTTTTAGAGCTGCAGCTCTTGGTTGTAGGAGGTAGTACTTCCATTCCACGTGGGGGTTTTTTATTTCCCCGCGGTCGCCCCAACCAAAGACATGGGGGCATGATTCATTTGGTTTAGTCCTTTGTTTAGGGGTGTTTGACATGATATGCCTTGGT	0	0	0	0	0	0	0	0	0	0	0	0	0	0	0	0	0	0	0	0	0	0	0	0	0	0	0	0	0	0	0	0	0	0	0	0	0	0	0	0	0	0	0	0	0	0	0	0	0
CGGTCCGTTGATCGGCGTTGCCGGATCTTATTGGCCAGATATTCTGTTTTTTAGAGCTGCAGCTCTTGGTTGTAGGAGGTAGTACTCCCATTCCACGTGGGGTTTTTTATTTCCCCGCGGTCGCCCCAACCAAAGACATGGGGGCATGATTCATTTGGTTTAGTCCTTTGTTTAGGGGTGTTTGACATGATATGCCTTGGT	0	0	0	0	0	0	0	0	0	0	0	0	0	0	0	0	0	0	0	0	0	0	0	0	0	0	0	0	0	0	0	0	0	0	0	0	0	0	0	0	0	0	0	0	0	0	0	0	0
TGGTCCGTTAATCGGCAAATGCCGGATCATTTATGGTCAGAAATACTGTAATTTAGAGTTGTCACTCTTAATTTGGGGAAGTAGCTTTATGGTAAGAATAATTTCTTAGATAAAATTTTCCCGTTCCGCATGGGGGATTTTTATTTCCCCATTGTCGCCCCAACCGAAGATATAGGGGTAGGATTAGCATAGATTTACTCCTTTAACAAGGGGTTATGGAATATGGTCTACCTTAGT	0	0	0	0	0	0	0	0	0	0	0	0	0	0	0	0	0	0	0	0	0	0	0	0	0	0	0	0	0	0	0	0	0	0	0	0	0	0	0	0	0	0	0	0	0	0	0	0	0
CGGTCCGTTGATCGGCGTTGCCGGATCTTATTGGTCAGATATTCTGTTTTTTAGAGCTGCAGCTCTTGGTTGTAGGAGGTAGTACTCCCATTCCACGTGGGGGTTTTTTATTTCCCCGCGGTCGCCCAAACCAAAGACATGGGGGCATGATTCATTTGGTTTAGTCCTTTGTTTAGGGGTGTTTGACATGATATGCCTTGGT	0	0	0	0	0	0	0	0	0	0	0	0	0	0	0	0	0	0	0	0	0	0	0	0	0	0	0	0	0	0	0	0	0	0	0	0	0	0	0	0	0	0	0	0	0	0	0	0	0
CGGTCCGTTGATCGGCGTTGCCGGATCTTATTGGTCAGATATTCTGTTTTTTAGAGCTGCAGCTCTTGGTTGTAGGAGGTAGTACTCCCATTCCACGTGGGGGTTTTTTATTTCCCCGCGGTCGCCCCAACCAAAGACATGGGGGCATGATTCATTTGGTTTAGTCCTTTGTTCAGGGGTGTTTGATATGATATGCCTTGGT	0	0	0	0	0	0	0	0	0	0	0	0	0	0	0	0	0	0	0	0	0	0	0	0	0	0	0	0	0	0	0	0	0	0	0	0	0	0	0	0	0	0	0	0	0	0	0	0	0
CGGTCCGTTGATCGGCGTTGCCGGATCTTATTGGTCAGATATTCTGTTCTTTAGAGCTGCAGCTCTTGGTTGTAGGAGGTAGTACTCCCATTCCACGTGGGGGTTTTTTATTTCCCCGCGGTCGCCTCAACCAAAGACATGGGGGCATAATTCATTTGGTTTAGTCCTTTGTTTAGGGGTGTTTGACATGATATGCCTTGGT	0	0	0	0	0	0	0	0	0	0	0	0	0	0	0	0	0	0	0	0	0	0	0	0	0	0	0	0	0	0	0	0	0	0	0	0	0	0	0	0	0	0	0	0	0	0	0	0	0
CGGTCCGTTGATCGGCGTTGCCGGATCTTATTGGTCAGATATTCTGTTTTTTAGAGCTGCAGCTCTTGGTTGTAGGAGGTAGTACTCCCATTCCACGTGGGGTTTTCTATTTCCCCGCGGTCGCCCCAACCAAAGACATGGGGGCATGATTCATTTGGTTTAGTCCTTTGTTTAGGGGTGTTTGACATGATATGCCTTGGT	0	0	0	0	0	0	0	0	0	0	0	0	0	0	0	0	0	0	0	0	0	0	0	0	0	0	0	0	0	0	0	0	0	0	0	0	0	0	0	0	0	0	0	0	0	0	0	0	0
CGGTCCGTTGATCGGCGTTGCCGGATCTTATTGGTCAGATATTCTGTTTTTTAGAGCTGCAGCTCTTGGTTGTAGGAGGTAGTACTCCCATTCCACGTGGGGGTTTTTTATTTCCCCGCGGTCGCCCCAACCGAAGACATGGGGGCATGATTCATTTGGTTTAGTCCTTTGTTCAGGGGTGTTTGACATGATATGCCTTGGT	0	0	163	0	0	0	0	0	0	0	0	0	0	0	0	0	0	0	0	0	0	0	0	0	0	0	0	0	0	0	0	0	0	0	0	0	0	0	0	0	0	0	0	0	0	0	0	0	0
CGGTCCGTTGATCGGCGTTGCCGGATCTTATTGGTCAGATATTCTGTTTTTTAGAGCTGCAGCTCTTGGTTGTAGGAGGTAGTACTCCCATTCCACGTGGGGGTTTTTTATTTCCCCGCGGTCGCCCCAACCAAAGACATGGGGGCATGATTCATTTGGTTTAGTCCTTTGTTTAGGGGTGTTTGACGTGATATGCCTTGGC	0	0	0	0	0	0	0	0	0	0	0	0	0	0	0	0	0	0	0	0	0	0	0	0	0	0	0	0	0	0	0	0	0	0	0	0	0	0	0	0	0	0	0	0	0	0	0	0	0
CGGTCCGTTGATCGGCGTTGCCGGATCTTATTGGTCAGATATTCTGTTTTTTAGAGCCGCAGCTCTTGGTTGTAGGAGGTAGTACTCCCATTCCACGTGGGGGCTTTTTATTTCCCCGCGGTCGCCCCAACCAAAGACATGGGGGCATGATTCATTTGGTTTAGTCCTTTGTTTAGGGGTGTTTGACATGATATGCCTTGGT	0	0	0	0	0	0	0	0	0	0	0	0	0	0	0	0	0	0	0	0	0	0	0	0	0	0	0	0	0	0	0	0	0	0	0	0	0	0	0	0	0	0	0	0	0	0	0	0	0
CGGTCCGTTGATCGGCGTTGCCGGATCTTATTGGTCAGATATTCTGTTTTTTAGAGCTGCAGCTCTTGGTTGTAGGAGGTAGTACTCCCATTCCACGTGGGGGTTTTTTATTTCCCCGCGGTCGCCCCAGCCAAGGACATGGGGGCATGATTCATTTGGTTTAGTCCTTTGTTTAGGGGTGTTTGACATGATACGCCTTGGT	0	0	0	0	0	0	0	0	0	0	0	0	0	0	0	0	0	0	0	0	0	0	0	0	0	0	0	0	0	0	0	0	0	0	0	0	0	0	0	0	0	0	0	0	0	0	0	0	0
CGGTCCGTTGATCGGCGTTGCCGGATCTTATTGGTCAGATATTCGGTTTTTTAGAGCTGCAGCTCTTGGTTGTAGGAGGTAGTACTCCCATTCCACGTGGGGGTTTTTTATTTCCCCGCGGTCGCCCCAACCAAAGACATGGGGGCATGATTCATTTGGTTTAGTCCTTTGTTTAGGGGTGTTTGACATGATATGCCTTGGT	0	0	0	0	0	0	0	0	0	0	0	0	0	0	0	0	0	0	0	0	0	0	0	0	0	0	0	0	0	0	0	0	0	0	0	0	0	0	0	0	0	0	0	0	0	0	0	0	0
CGGTCCGTTGATCGGCGTTGCCGGATCTTATTGGTCAGATATTCTGTTTTTTAGAGCTGCAGCTCTTGGTTGTAGGAGGTAGTACTCCCATTCCACGTGGGGGTTTTTTATTTCCCCGCGGTCGCCCCAACCAAAGACATGGGGGCATAATTCATTTGGTTTAGCCCTTTGTTTAGGGGTGTTTGACATGATATGCCTTGGT	0	0	0	0	0	0	0	0	0	0	0	0	0	0	0	0	0	0	0	0	0	0	0	0	0	0	0	0	0	0	273	0	0	0	0	0	0	0	0	0	0	0	0	0	0	0	0	0	0
CGGTCCGTTGATCGGCGTTGCCGGATCTTATTGGTCAGATATTCTGTTTTTTAGAGCTGCAGCTCTTGGTTGTAGGAGGTAGTACTCCCATTCCACGTGGGGGTTTTTTATTTCCCCGCGGTCGCCCCAACCAAAGACATGGGGGCATGATTCAGTTGGTTTAGTCCTTTGTTTAGGGGTGTTTGACATGATATGCCTTGGT	0	0	0	0	0	0	0	0	0	0	0	0	0	0	0	0	0	0	0	0	0	0	0	0	0	0	0	0	0	0	0	0	0	0	0	0	0	0	0	0	0	0	0	0	0	0	0	0	0
CGGTCCGTTGATCGGCGTTGCCGGATCTTATTGGTCAGATATTCTGTTTTTTAGAGCTGCAGCTCTTGGTTGTAGGAGGTAGTACTCCCATTCCACGTGGGGGTTTTTTATTTCCCCGCGGTCGCCCCAGCCAAAGACATGGGGGCATGATCCATTTGGTTTAGTCCTTTGTTTAGGGGTGTTTGACATGATATGCCTTGGT	0	0	0	0	0	0	0	0	0	0	0	0	0	0	0	0	0	0	0	0	0	0	0	0	0	0	0	0	0	0	0	0	0	0	0	0	0	0	0	0	0	0	0	0	0	0	0	0	0
CGGTCCGTTGATCGGCGTTGCCGGATCTTATTGGTCAGATATTCTGTTTTTTAGAGCTGCAGCTCTTGGTTGTAGGAGGTAGTACTCCCATTCCACGTGGGGGTTTTTTACTTCCCCGCGGTCGCCCCAACCAAAGACATGGGGGCATGATTCATTTGGTTTAGTCCTTTGTTCAGGGGTGTTTGACATGATATGCCTTGGT	0	0	0	0	0	0	0	0	0	0	0	0	0	0	0	0	0	0	0	0	0	0	0	0	84	0	0	0	0	0	0	0	0	0	0	0	0	0	0	0	0	0	0	0	0	0	0	0	0
CGGTCCGTTGATCGGCTTTGCCGGGTCATATTTAGTCAGAATTTCTGCTTGTTGGAGTTGTCACTCTCGCTTGGGGGGAGGGGGGAATGGCCTCGTTCTACGCGGGGGATTTTCTTTTCTCCGTGGTCGCCCCAACCAAAGGCAGTCTAACAGCATTCACTAGGTTAATTCCATTAGGAAGGGGTTTTTAACATGATCTGTTTAT	0	0	0	0	0	0	0	0	0	0	0	0	0	0	0	0	0	0	0	0	0	0	0	0	0	0	0	0	0	0	0	0	0	0	0	0	0	0	0	0	0	0	0	0	0	0	0	0	0
CGGTCCGTTGATCGGCGTTGCCGGATCTTATTGGTCAGATATTCTGTTTTTTAGAGCTGCAGCTCTTGGTTGTAGGAGGTAGTACTCCCATTCCACGTGGGGGTTTTTTATTTCCCCGCGGTCGCCCCAACCAAGGACATGGGGGCACGATTCATTTGGTTTAGTCCTTTGTTTAGGGGTGTTTGACATGATATGCCTTGGT	0	0	0	0	0	0	0	0	0	0	0	0	0	0	0	0	0	0	0	0	0	0	0	0	0	0	0	0	0	0	0	0	0	0	0	0	0	0	0	0	0	0	0	0	0	0	0	0	0
CGGTCCGTTGATCGGCGTTGCCGGATCTTATTGGTCAGATATTCTGTTTTTTAGAGCTGCAGCTCATGGTTGTAGGAGGTAGTACTCCCATTCCACGTGGGGGTTTTTTATTTCCCCGCGGTCGCCCCAACCAAAGACATGGGGGCATGATTCATTTGGTTTAGTCCTTTGTTTAGGGGTGTTTGACATGATATGCCTTGGT	0	0	262	0	0	0	0	0	0	0	0	0	0	0	0	0	0	0	0	0	0	0	0	0	0	0	0	0	0	0	0	0	0	0	0	0	0	0	0	0	0	0	0	0	0	0	0	0	0
CGGTCCGTTGATCGGCGTTGCCGGATCTTATTGGTCAGATATTCTGTTTTTTAGAGCTGCAGCTCTTGGTTGTAGGAGGTAGTACTCCCATTCCACGTGGGGGTTTTCTATTTCCCCGTGGTCGCCCCAACCAAAGACATGGGGGCATGATTCATTTGGTTTAGTCCTTTGTTTAGGGGTGTTTGACATGATATGCCTTGGT	0	0	0	0	0	0	0	0	0	0	0	0	0	0	0	0	0	0	0	0	0	0	0	0	0	0	0	0	0	0	0	0	0	0	0	0	0	0	0	0	0	0	0	0	0	0	0	0	0
CGGTCCGTTGATCGGCGTTGCCGGATCTTATTGGTCAGATATTCTGTTTTTTAGAGCTGCAGCTCTTGGTTGTAGGAGGTAGTACTCCCATTCCACGTGGGGGTTTTTTATTTCCCCGCGGTCGCCCCAACCAAAGACATGGGGGCATGATTCATTTGGTTTAGTCCTTTGTTTAGGGGTATTTGACATGATATGCCTTGGC	0	0	0	0	0	0	0	0	0	0	0	0	0	0	0	0	0	0	0	0	0	0	0	0	0	0	0	0	0	0	0	0	0	0	0	0	0	0	0	0	0	0	0	0	0	0	0	0	0
CGGTCCGTTGATCGGCGTTGCCGGATCTTATTGGTCAGATATTCTGTTCTTTAGAGCTGCAGCTCTTGGTTGTAGGAGGTAGTACTCCTATTCCACGTGGGGGTTTTTTATTTCCCCGCGGTCGCCCCAACCAAAGACATGGGGGCATAATTCATTTGGTTTAGTCCTTTGTTTAGGGGTGTTTGACATGATATGCCTTGGT	0	0	0	0	0	0	0	0	0	0	0	0	0	0	0	0	0	0	0	0	0	0	0	0	0	0	0	0	0	0	0	0	0	0	0	0	0	0	0	0	0	0	0	0	0	0	0	0	0
CGGTCCGTTGATCGGCGTTGCCGGATCTTATTGGTCAGATATTCTGTTTTTTAGAGCTGCAGCTCTTGGTTGTAGGAGGTAGTACTCCCATTCCACGTGGGGGTTTTTTACCTCCCCGCGGTCGCCCCAACCAAAGACATGGGGGCATGATTCATTTGGTTTAGTCCTTTGTTTAGGGGTGTTTGACATGATATGCCTTGGT	0	0	0	0	0	0	0	0	0	0	0	0	0	0	0	0	0	0	0	0	0	0	0	0	0	0	0	0	0	0	0	0	0	0	0	0	0	0	0	0	0	0	0	0	0	0	0	0	0
CGGTCCGTTGATCGGCGTTGCCGGATCTTATTGGTCAGATATTCTGTTCTTTAGAGCTGCAGCTCTTGATTGTAGGAGGTAGTACTCCCATTCCACGTGGGGGTTTTTTATTTCCCCGCGGTCGCCCCAACCAAAGACATGGGGGCATAATTCATTTGGTTTAGTCCTTTGTTTAGGGGTGTTTGACATGATATGCCTTGGT	0	0	0	0	0	0	0	0	0	0	0	0	0	0	0	0	0	0	0	0	0	0	0	0	0	0	0	0	0	0	256	0	0	0	0	0	0	0	0	0	0	0	0	0	0	0	0	0	0
CGGTCCGTTGATCGGCGTTGCCGGATCTTATTGGTCAGATATTCTGTTTTTTAGAGCTGCAGCTCTTGGTTGTAGGAGGTAGTACTCCCATTCCACGTGGGGGTTTTTTATTTCCCCGCGGTCGCCCCAACCAAAGACATGGGGGCATGATTCATTTGGTTTAGTCCTTTGTTTAGGGGTGTTTGCCATGATATGCCTTGGT	0	0	255	0	0	0	0	0	0	0	0	0	0	0	0	0	0	0	0	0	0	0	0	0	0	0	0	0	0	0	0	0	0	0	0	0	0	0	0	0	0	0	0	0	0	0	0	0	0
CGGTCCGTTGATCGGCGTTGCCGGATCTTATTGATCAGATATTCTGTTTTTCAGAGCTGCAGCTCTTGGTTGTAGGAGGTAGTACTCCCATTCCACGTGGGGGTTTTTTATTTCCCCGCGGTCGCCCCAACCAAAGACATGGGGGCATGATTCATTTGGTTTAGTCCTTTGTTTAGGGGTGTTTGACATGATATGCCTTGGT	0	0	0	0	0	0	0	0	0	0	0	0	0	0	0	0	0	0	0	0	0	0	0	0	0	0	0	0	0	0	0	0	0	0	0	0	0	0	0	0	0	0	0	0	0	0	0	0	0
CGGTCCGTTGATCGGCGTTGCCGGATCTTATTGGTCAGATATTCTGTTTTTTAGAGCTGCAGCTCTTGGTTGTAGGAGGTAGTACTCCCATTCCACGTGGGGGGTTTTTATTTCCCCGCGGTCGCCCCAACCAAAGACATGGGGGCATGATTCATTTGGTTTAGTCCTTTGTTTAGGGGTGTTTGACATGATATGCCTTGGT	0	0	0	0	0	0	0	0	0	0	0	0	0	0	0	0	0	0	0	0	0	0	0	0	0	0	0	0	0	0	0	0	0	0	0	0	0	0	0	0	0	0	0	251	0	0	0	0	0
CGGTCCGTTGATCGGCGTTGCCGGATCTTATTGGTCAGATATTCTGTTTTTTAGAGCTGCAGCTCTTGGTTGTAGGAGGTAGTGCTCCCAGTCCGCGTGGGGGTTTTTTATTTCCCCGCGGTCGCCCCAACCAAAGACATGGGGGCATGATTCATTTGGTTTAGTCCTTTGTTTAGGGGTGTTTGACATGATATGCCTTGGT	0	0	0	0	0	0	0	0	0	0	0	0	0	0	0	0	0	0	0	0	0	0	0	0	0	0	0	0	0	0	0	0	0	34	0	0	0	0	0	0	0	0	0	0	0	0	0	0	0
CGGTCCGTTGATCGGCGTTGCCGGATCTTATTGGTCAGATATTCTGTTTTTTAGAGCTGCAGCTCTTGGTTGTAGGAGGTAGTACTCCCATTCCACGTGGGGGTTTTTTATTTCCCCACGGTCGCCCCAACCAAAGACGTGGGGGCATGATTCATTTGGTTTAGTCCTTTGTTTAGGGGTGTTTGACATGATATGCCTTGGT	0	0	0	0	0	0	0	0	0	0	0	0	0	0	0	0	0	0	0	0	0	0	0	0	0	0	0	0	0	0	0	0	0	0	0	0	0	0	0	0	0	0	0	0	0	0	0	0	0
CGGTCCGCTGATCGGCGTTGCCGGATCTTATCGGTCAGATATTCTGTTTTTTAGAGCTGCAGCTCGTGGTTGTAGGAGGTAGTACTCCCATTCCACGTGGGGGTTTTTTATTTCCCCGCGGTCGCCCCAACCAAAGACATGGGGGCATAATTCATTTGGTTTAGTCCTTTGTTTAGGGGTGTTTGACATGATATGCCTTGGT	0	0	0	0	0	0	0	0	0	0	0	0	0	0	0	0	0	0	0	0	0	0	0	0	0	0	0	0	0	0	0	0	0	0	0	0	0	0	0	0	0	0	0	0	0	0	0	0	0
CGGTCCGTTGATCGGCGTTGCCGGATCTTATTGGTCAGATATTCTGTTCTTTAGAGCTGCAGCTCTTGGTTGTAGGAGGTAGTACTCCCATTCCACGTGGGGGTTTTTTATTTCCCCGCGGTCGCCCCAACCAAAGACATGGGGGCATAATTCATTTGGTTTAGTCCTTTGTTTAGGGGTGTTTAACATGATATGCCTTGGT	0	0	0	0	0	0	0	0	0	0	0	0	0	0	0	0	0	0	0	0	0	0	0	0	0	0	0	0	0	0	0	0	0	0	0	0	0	0	0	0	0	0	0	0	0	0	0	0	0
CGGTCCGTTGATCGGCGTTGCCGGATCTTATTGGTCAGATATTCTGTTTTTTAGAGCTGCAGCTCTTGGTTGTAGGAGGTAGTACTCCCATTCCACGTGGGGGTTTTTTATTTCCCCGCGGTCGCCCCAACCAAAGACATGGGGGCATGCTTCATTTGGTTTAGTCCTTTGTTTAGGGGTGTTTGACATGATATGCCTTGGT	0	0	0	0	0	0	0	0	0	0	0	0	0	0	0	0	0	0	0	0	0	0	0	0	0	0	0	0	0	0	0	0	0	0	0	0	0	0	0	0	0	0	0	0	0	0	0	0	0
CGGTCCGTTGATCGGCGTTGCCGGATCTTATTGGTCAGATATTCTGTTTTTTAGAGCTGCAGCTCTTGGTTGTAGGAGGTAGTACTCCCATTCCACGTGGGGGTTTTTTATTTCCCCGCGGTCGCCCCAACCAAAGACATGGGGGCATGATTCATTTGGTTTAGTCCTTTGTTTAGGGGTGTTTGACATGATATGCCTTGT	0	0	0	0	0	0	0	0	0	0	0	0	0	0	0	0	0	0	0	0	0	0	0	0	0	0	0	0	0	0	0	0	0	0	0	0	0	0	0	0	0	0	0	0	0	0	0	0	0
TGGTCCGTTGATCGGCGTTGCCGGATCATTTTTGGTCAGAATTTCTGTTAATTAGAGCGGTAGCTCTCAGTTTTGGGAGGAGGGAAGAGGGGGAAGGTGCTCCCAGTCCACGTGGGGGTTTTTTATTTCCCCGCGGTCGCCCCAACCAAAGACATGGGGGCATAATTCATTTGGTTTAGTCCTTTGTTTAGGGGTGTTTGACATGATATGCCTTGGT	0	0	0	0	0	0	0	0	0	0	0	0	0	0	0	0	0	0	0	0	0	0	0	0	0	0	0	0	0	0	0	0	0	0	0	0	0	0	0	0	0	0	0	0	0	0	0	0	0
CGGTCCGTTGATCGGCGTTGCCGGATCTTATTGGTCAGATATTCTGTTTTTTAGAGCTGCAGCTCTTGGTTGTAGGAGGTAGTACTCCCATTCCACGTGGGGGTTTTTTATTTCCCCCCGGTCGCCCCAACCAAAGACATGGGGGCATGATTCATTTGGTTTAGTCCTTTGTTTAGGGGTGTTTGACATGATATGCCTTGGT	0	0	156	0	0	0	0	0	0	0	0	0	0	0	0	0	0	0	0	0	0	0	0	0	0	0	0	0	0	0	0	0	0	0	0	0	0	0	0	0	0	0	0	0	0	0	0	0	0
CGGTCCGTTGATCGGCGTTGCCGGATCTTATTGGTCAGATATTCTGTTTTTTAGAGCTGCAGCTCTTGGTTGTAGGAGGTAGTACTCCCATTCCACGTGGGGGTTTTTTATTTCCCCGCGGTCGCCCCAACCAAAGACATGGGGGCATGATCCATTTGGTTTAGTCCTTTGTTCAGGGGTGTTTGACATGATATGCCTTGGT	0	0	0	0	0	0	0	0	0	0	0	0	0	0	0	0	0	0	0	0	0	0	0	0	0	0	0	0	0	0	242	0	0	0	0	0	0	0	0	0	0	0	0	0	0	0	0	0	0
CGGTCCGTTGATCGGCGTTGCCGGATCTTATTGGTCAGATATTCTGTTTTTTAGAGCTGCAGCTCTTGGTTGTAGGAGGTAGTACTCCCATTCCACGTGGGGGTTTTTTATTTCCCCGCGGTCGCCCCAACCAAAGACATGGGGGCATGATTCATTTGGTTTAGTCCTTTGTTCGGGGGTGTTTGACATGATATGCCTTGGT	0	0	0	0	0	0	0	0	0	0	0	0	0	0	0	0	0	0	0	0	0	0	0	0	0	0	0	0	0	0	0	0	0	0	0	0	0	0	0	0	0	0	0	0	0	0	0	0	0
CGGTCCGTTGATCGGCGTTGCCGGATCTTATTGGTCAGATATTCTGTTTTTTAGAGCTGCAGCTCTTGGTTGTAGGAGGTAGTACTCCCATTCCACGTGGGGGTTTCTTATTTCCCCGCGGTCGCCCCAACCAAAGACATGGGGGCATGATTCATTTGGTTTAGTCCTTTGTTTAGGGGTGTTTGACATGATATGCCTTGGT	0	0	0	0	0	0	0	0	0	0	0	0	0	0	0	0	0	0	0	0	0	0	0	0	0	0	0	0	0	0	0	0	0	0	0	0	0	0	0	0	0	0	0	0	0	0	240	0	0
CGGTCCGTTGATCGGCGTTGCCGGATCTTATTGGTCAGATATTCTGTTTTTTAGAGCTGCAGCTCTTGGTTGTAGGAGGTAGTACTCCCATTCCACGTGGGGGTTTTTTATTTCCCCGCGGTCGCCCCAACCAAAGACATGGGGGCATGATTCATTTGGTTTAGTCCTTTGTCCAGGGGTGTTTGACATGATATGCCTTGGT	0	0	0	0	0	0	0	0	0	0	0	0	0	0	0	0	0	0	0	0	0	0	0	0	0	0	0	0	0	0	0	0	0	0	0	0	0	0	237	0	0	0	0	0	0	0	0	0	0
CGGTCCGTTGATCGGCGTTGCCGGATCTTATTGGTCAGATATTCTGTTTTTTAGAGCTGCAGCTCGTGGTTGTAGGAGGTAGTACTCCCATTCCACGTGGGGGTTTTTTATTTCCCCGCGGTCGCCCCAACCAAAGACATGGGGGCATGATTCATTTGGTTTAGTCCTTTGTTTAGGGGTGTTTGACATGATATGCCTTGGT	0	0	0	0	0	0	0	0	0	0	0	0	0	0	0	0	0	0	0	0	0	0	0	0	0	0	0	0	0	0	0	0	0	0	0	0	0	0	0	163	0	0	0	0	0	0	0	0	0
CGGTCCGTTGATCGGCGTTGCCGGATCTTATTGGTCAGATATTCTGTTTTTTAGAGCTGCAGCTCTTGGTTGTAGGAGGTAGTACTCCCATTCCACGTAGAGGTTTTTTATTTCCCCGCGGTCGCCCCAACCAAAGACATGGGGGCATGATTCATTTGGTTTAGTCCTTTGTTTAGGGGTGTTTGACATGATATGCCTTGGT	0	0	0	0	0	0	0	0	0	0	0	0	0	0	0	0	0	0	0	0	0	0	0	0	0	0	0	0	0	0	0	0	0	0	0	0	0	0	0	0	0	0	0	231	0	0	0	0	0
CGGTCCGTTGATCGGCGTTGCCGGATCTTATTGGTCAGATATTCTGTTTTTTAGAGCTGCAGCTCTTGGTTGTAGGAGGTAGTACTCCCATTCCACGTGGGGGTTTTTTATTTCCCCGCGGTCGCCCCAACCAAAGACATGGGGGCACGATCCATTTGGTTTAGTCCTTTGTTTAGGGGTGTTTGACATGATATGCCTTGGT	0	0	0	0	0	0	0	0	0	0	0	0	0	0	0	0	0	0	0	0	0	0	0	0	0	0	0	0	0	0	0	0	0	0	0	0	0	0	0	0	0	0	0	0	0	0	0	0	0
CGGTCCGTTGATCGGCGTTGCCGGATCTTATTGGTCAGATATTCTGTTTTTTAGAGCTGCAGCTCTTGGTTGTAGGAGGTAGTACTCCCATTCCACGTGGGGGTTTTTTATTTCCCCGCGGTCGCCCCAACCAACGACATGGGGGCATGATTCATTTGGTTTAGTCCTTTGTTTAGGGGTGTTTGACATGATATGCCTTGGT	0	0	0	0	0	0	0	0	0	0	0	0	0	0	0	0	0	0	0	0	0	0	0	0	0	0	0	0	0	0	0	0	0	0	0	0	0	0	0	0	0	0	0	0	0	0	0	0	0
CGGTCCGTTGATCGGCGTTGCCGGATCTTATTGGTCAGATATTCTGTTTTTTAGAGCTGCAGCTCTTGGTTGTAGGAGGTAGTACTCCCATTCCACGTGGGGGTTTTTTATTTCCCCGCGGTCGCCCCAACCAAAGACATGGGGGCATGATTCATTTGCTTTAGTCCTTTGTTTAGGGGTGTTTGACATGATATGCCTTGGT	0	0	0	0	0	0	0	0	0	0	0	0	0	0	0	0	0	0	0	0	0	0	0	0	0	0	0	0	0	0	0	0	0	0	0	0	0	0	0	0	0	0	0	0	0	0	0	0	0
CGGTCCGTTGATCGGCGTTGCCGGATCTTATTGGTCAGATATTCTGTTTTGTAGAGCTGCAGCTCTTGGTTGTAGGAGGTAGTACTCCCATTCCACGTGGGGGTTTTTTATTTCCCCGCGGTCGCCCCAACCAAAGACATGGGGGCATGATTCATTTGGTTTAGTCCTTTGTTTAGGGGTGTTTGACATGATATGCCTTGGT	0	0	0	0	0	0	0	0	0	0	0	0	0	0	0	0	0	0	0	0	0	0	0	0	0	0	0	0	0	0	0	0	0	0	0	0	0	0	0	0	0	0	0	0	0	0	0	0	0
CGGTCCGTTGATCGGCGTTGCCGGATCTTATTGGTCAGATATTCTGTTTTTTAGAGCTGCAGCTCTTGGTTGTAGGAGGTAGTACTCCCATTCCACGTGGGGGTTTTTTATTTCCCCGCGGTCGCCCCAACCAAAGACATGGGGGCATGATTCATTTGGTTTAATCCTTTGTTTAGGGGTGTTTGACATGATATGCCTTGGT	0	0	0	0	0	0	0	0	0	0	0	0	0	0	0	0	0	0	0	0	0	0	0	0	0	0	0	0	0	0	0	0	0	0	0	0	0	0	0	0	0	0	0	0	0	0	0	0	0
CGGTCCGTTGATCGGCGTTGCCGGATCTTATTGGTCAGATATTCTGTTCTTTAAAGCTGCAGCTCTTGGTTGTAGGAGGTAGTACTCCCATTCCACGTGGGGGTTTTTTATTTCCCCGCGGTCGCCCCAACCAAAGACATGGGGGCATAATTCATTTGGTTTAGTCCTTTGTTTAGGGGTGTTTGACATGATATGCCTTGGT	0	0	0	0	0	0	0	0	0	0	0	0	0	0	0	0	0	0	0	0	0	0	0	0	0	0	0	0	0	0	0	0	0	0	0	0	0	0	0	0	0	0	0	0	0	0	0	0	0
CGGTCCGTTGATCGGCGTTGCCGGATCTTATTGGTCAGATATTCTGTTTTTTAGAGCTGCAGCTCTTGGTTGTAGGAGGTAGTACTCCCATTCCACGTGGGGGTTTTTTATTTCCCCGCGGTCGCCCCAACCAAAGACATGGGGGCATGATTCATTTGGTTTAGTCCTTTGTTCAGGAGTGTTTGACATGATATGCCTTGGT	0	0	0	0	0	0	0	0	0	0	0	0	0	0	0	0	0	0	0	0	0	0	0	0	0	0	0	0	0	0	0	0	0	0	0	0	0	0	0	0	0	0	0	0	0	0	0	0	0
CGGTCCGTTGATCGGCGTTGCCGGATCTTATTGGTCAGATATTCTGTTTTTTAGAGCTGCAGCTCTTGGTTGTAGGAGGTAGTACTCCCATTCCACGTGGGGGTTTTTTATTTCCCCGCGGTCGCCCCAACCAAAGACATGGGGGCATGATTCATTTGGTTTAGTCCTTTGTTTAGGGGTGTTTGACATGATCTGCCTTGGT	0	0	0	0	0	0	0	0	0	0	0	0	0	0	0	0	0	0	0	0	0	0	0	0	0	0	0	0	0	0	0	0	0	0	0	0	0	0	0	0	0	0	0	0	0	0	0	0	0
CGGTCCGTTGATCGGCGTTGCCGGATCTTATTGGTCAGATATTCTGTTTTTTAGAGCCGCAGCTCTTGGTTGTAGGAGGTAGTACTCCCATTCCACGTGGGGGTTTTTTATTTCCCCACGGTCGCCCCAACCAAAGACGTGGGGGCATGATTCATTTGGTTTAGTCCTTTGTTTAGGGGTGTTTGACATGATATGCCTTGGT	0	0	0	0	0	0	0	0	0	0	0	0	0	0	0	0	0	0	0	0	0	0	0	0	0	0	0	0	0	0	0	0	0	0	0	0	0	0	0	0	0	0	0	0	0	0	0	0	0
CGGTCCGTTGATCGGCGTTGCCGGATCTTATTGGTCAGATATTCTGTTTTTTAGAGCTGCAGCTCTTGGTTGTAGGAGGTAGTACTCCCATTCCACGTGGGGGTTTTTTATGTCCCCGCGGTCGCCCCAACCAAAGACATGGGGGCATGATTCATTTGGTTTAGTCCTTTGTTTAGGGGTGTTTGACATGATATGCCTTGGT	0	0	0	0	0	0	0	0	0	0	0	0	0	0	0	0	0	0	0	0	0	0	0	0	0	0	0	0	0	0	0	0	0	0	0	0	0	0	0	0	0	0	0	203	0	0	0	0	0
CGGTCCGTTGATCGGCGCTGCCGGATCTTACTGGTCAGATATTCTGTTTTTTAGAGCTGCAGCTCTTGGTTGTAGGAGGTAGTACTCCCATTCCACGTGGGGGTTTTTTATTTCCCCGCGGTCGCCCCAACCAAAGACATGGGGGCATGATTCATTTGGTTTAGTCCTTTGTTTAGGGGTGTTTGACATGATATGCCTTGGT	0	0	201	0	0	0	0	0	0	0	0	0	0	0	0	0	0	0	0	0	0	0	0	0	0	0	0	0	0	0	0	0	0	0	0	0	0	0	0	0	0	0	0	0	0	0	0	0	0
CGGTCCGTTGATCGGCGTTGCCGGATCTTATTAGTCAGATATTCTGTTCTTTAGAGCTGCAGCTCTTGGTTGTAGGAGGTAGTACTCCCATTCCACGTGGGGGTTTTTTATTTCCCCGCGGTCGCCCCAACCAAAGACATGGGGGCATAATTCATTTGGTTTAGTCCTTTGTTTAGGGGTGTTTGACATGATATGCCTTGGT	0	0	0	0	0	0	0	0	0	0	0	0	0	0	0	0	0	0	0	0	0	0	0	0	0	0	0	0	0	0	0	0	0	0	0	0	0	0	0	0	0	0	0	0	0	0	0	0	0
CGGTCCGTTGATCGGCGTTGCCGGATCTTATTGGTCAGATATTCTGTTTTTTAGAGCTGCAGCTCTTGGTTGTAGGAGGTAGTACTCCCATTCCACGTGGGGGTTTGTTATTTCCCCGCGGTCGCCCCAACCAAAGACATGGGGGCATGATTCATTTGGTTTAGTCCTTTGTTTAGGGGTGTTTGACATGATATGCCTTGGT	0	0	199	0	0	0	0	0	0	0	0	0	0	0	0	0	0	0	0	0	0	0	0	0	0	0	0	0	0	0	0	0	0	0	0	0	0	0	0	0	0	0	0	0	0	0	0	0	0
CGGTTCGTTGATCGGCTTTGCCGGGTCTGTAAGGTTAAAAGTTTTATTTCTTAGAGCAGGAGCTCTCAGTTTGGGAGGACAGTGCCTCTGTTCCACTTGGGGGTTTGTTGTTTCCCCGAGGTCGCCCCAACCAAAGACATAAGAGCAGGGGATATTTAGTTTTTTTTCTTGTTCGAAGGTGTTTAACATAGTCTGTCTTTGT	0	0	0	0	0	0	0	0	0	0	0	0	0	0	0	0	0	0	0	0	0	0	0	0	0	0	0	0	0	0	0	0	0	0	0	0	0	0	0	0	0	0	0	0	0	0	0	0	0
CGGTCCGTTGATCGGCGTTGCCGGATCTTATTGGTCAGATATTCTGTTTTTTGGAGCTGCAGCTCTTGGTTGTAGGAGGTAGTACTCCCACTCCACGTGGGGGTTTTTTATTTCCCCGCGGTCGCCCCAACCAAAGACATGGGGGCATGATTCATTTGGTTTAGTCCTTTGTTTAGGGGTGTTTGACATGATATGCCTTGGT	0	0	0	0	0	0	0	0	0	0	0	0	0	0	0	0	0	0	0	0	0	0	0	0	0	0	0	0	0	0	0	0	0	0	0	0	0	0	0	0	0	0	0	0	0	0	0	0	0
CGGTCCGTTGATCGGCGTTGCCGGATCTTATTGGTCAGATATTCTGTTCTTTAGAGCTGCAGCTCTTGGTTGTAGGAGGTAGTACTCCCATTCCACGTGGGGGTTTTTTATTTCCCCGCGGTAGCCCCAACCAAAGACATGGGGGCATAATTCATTTGGTTTAGTCCTTTGTTTAGGGGTGTTTGACATGATATGCCTTGGT	0	0	0	0	0	0	0	0	0	0	0	0	0	0	0	0	0	0	0	0	0	0	0	0	0	0	0	0	0	0	0	0	0	0	0	0	0	0	0	0	0	0	0	0	0	0	0	0	0
CGGTCCGTTGATCGGCGTTGCCGGATCTTATTGGTCAGATATTCTGTTTTTTAGAGCTGCAGCTCTTGGTTGTAGGAGGTAGTACTCCCATTCCACGTGGGGTTTTTCATTTCCCCGCGGTCGCCCCAACCAAAGACATGGGGGCATGATTCATTTGGTTTAGTCCTTTGTTTAGGGGTGTTTGACATGATATGCCTTGGT	0	0	0	0	0	0	0	0	0	0	0	0	0	0	0	0	0	0	0	0	0	0	0	0	0	0	0	0	0	0	0	0	0	0	0	0	0	0	0	0	0	0	0	0	0	0	0	0	0
CGGTCCGTTGATCGGCGTTGCCGGACCTTATTGGTCAGATATTCTGTTTTTTAGAGCTGCAGCTCTTGGCTGTAGGAGGTAGTACTCCCATCCCACGTGGGGGTTTTTTATTTCCCCGCGGTCGCCCCAACCAAAGACATGGGGGCATGATTCATTTGGTTTAGTCCTTTGTTTAGGGGTGTTTGACATGATATGCCTTGGT	0	0	0	0	0	0	0	0	0	0	0	0	0	0	0	0	0	0	0	0	0	0	0	0	0	0	0	0	0	0	0	0	0	0	0	0	0	0	0	0	0	0	0	0	0	0	0	0	0
CGGTCCGTTGATCGGCGTTGCCGGATCTTATTGGTCAGATATCCTGTTTTTTAGAGCTGCAGCTCTTGGTTGTAGGAGGTAGTACTCCCATTCCACGTGGGGGTTTTTTATTTCCCCGCGGTCGCCCCAACCAAAGACATGGGGGCATGATTCATTTGGTTTAGTCCTTTGTTTAGGGGTGTTTGACATGATATGCCTCGGT	0	0	0	0	0	0	0	0	0	0	0	0	0	0	0	0	0	0	0	0	0	0	0	0	0	0	0	0	0	0	0	0	0	0	0	0	0	0	0	0	0	0	0	0	0	0	0	0	0
CGGTCCGTTGATCGGCGTTGCCGGATCTTATTGGTCAGATATTCTGTTTTTTAGAGCTGCAGCTCTTGGTTGTAGGAGGTAGTACTCCCATTCCACGTGGGGTTTTTTATTTCCCCGCGGTCGCCCCAACCAAAGACATGGAGGCATGATTCATTTGGTTTAGTCCTTTGTTCAGGGGTGTTTGACATGATATGCCTTGGT	0	0	0	0	0	0	0	0	0	0	0	0	0	0	0	0	0	0	0	0	0	0	0	0	0	0	0	0	0	0	0	0	0	0	0	0	0	0	0	0	0	0	0	0	0	0	0	0	0
CGGTCCGTTGATCGGCGTTGCCGGATCTTATTGGTCAGATATTCTGTTTTTTAGAGCTGCAGCTCTTGGTTGTAGGAGGTAGTACTCCCATTCCACGTGGGGGTTTTTTATTTCCCCGCGGTCGCCCCAGCCAAAGACATGGGGGCATAATTCATTTGGTTTAGTCCTTTGTTTAGGGGTGTTTGACATGATATGCCTTGGT	0	0	0	0	0	0	0	0	0	0	0	0	0	0	0	0	0	0	0	0	0	0	0	0	0	0	0	0	0	0	100	0	0	0	0	0	0	0	0	0	0	0	0	0	0	0	0	0	0
CGGTCCGTTGATCGGCGTTGCCGGATCTTATTGGTCAGATATTCTGTTTTTTAGAGCTGCAGCTCTTGGTTGTAGGAGGTAGTACTCCCATTCCACGTGGGGGTTTTTTATTTCCCCGCGGTCGCCCCAACCAAAGACATGGGGGCATGATTCATTTGGGTTAGTCCTTTGTTTAGGGGTGTTTGACATGATATGCCTTGGT	0	0	0	0	0	0	0	0	0	0	0	0	0	0	0	0	0	0	0	0	0	0	0	0	0	0	0	0	0	0	0	0	0	0	0	0	0	0	0	0	0	0	0	0	0	0	0	0	0
CGGTCCGTTGATCGGCGTTGCCGGATCTTATTGGTCAGATATTCTGTTTTTTAGAGCTGCAGCACTTGGTTGTAGGAGGTAGTACTCCCATTCCACGTGGGGGTTTTTTATTTCCCCGCGGTCGCCCCAACCAAAGACATGGGGGCATGATTCATTTGGTTTAGTCCTTTGTTTAGGGGTGTTTGACATGATATGCCTTGGT	0	0	0	0	0	0	0	0	0	0	0	0	0	0	0	0	0	0	0	0	0	0	0	0	0	0	0	0	0	0	0	0	0	0	0	0	0	0	0	0	0	0	0	0	0	0	0	0	0
CGGTCCGTTGATCGGCGTTGCCGGATCTTATTGGTCAGATATTCTGTTTTTTAGGGCTGCAGCTCCTGGTTGTAGGAGGTAGTACTCCCATTCCACGTGGGGGTTTTTTATTTCCCCGCGGTCGCCCCAACCAAAGACATGGGGGCATGATTCATTTGGTTTAGTCCTTTGTTTAGGGGTGTTTGACATGATATGCCTTGGT	0	0	0	0	0	0	0	0	0	0	0	0	0	0	0	0	0	0	0	0	0	0	0	0	0	0	0	0	0	0	0	0	0	0	0	0	0	0	0	189	0	0	0	0	0	0	0	0	0
CGGTCCGTTGATCGGCGTTGCCGGATCTTATTGGTCAGATATTCTGTTTTTTAGAGCTGCAGCTCTTGGTTGTAGGAGGTAGTACTCCCATTCCACGTGGGGGTTTTTTATTTCCCCGCGGTCGCCCCAACCAAAGACATGGGGGCATGATTCATTTGGTTTAGTCCTTTGTTCAGAGGTGTTTGACATGATATGCCTTGGT	0	0	0	0	0	0	0	0	0	0	0	0	0	0	0	0	0	0	0	0	0	0	0	0	0	0	0	0	0	0	0	0	0	0	0	0	0	0	0	0	0	0	0	0	0	0	0	0	0
CGATCCGTTGATCGGCGTTGCCGGATCTTATTGGTCAGATATTCTGTTTTTTAGAGCTGCAGCTCTTGGTTGTAGGAGGTAGTACTCCCATTCCACGTGGGGGTTTTTTATTTCCCCGCGGTCGCCCCAACCAAAGACATGGGGGCATGATTCATTTGGTTTAGTCCTTTGTTCAGGGGTGTTTGACATGATATGCCTTGGT	0	0	0	0	0	0	0	0	0	0	0	0	0	0	0	0	0	0	0	0	0	0	0	0	0	0	0	0	0	0	0	0	0	0	0	0	0	0	0	0	0	0	0	0	0	0	0	0	0
CGGTCCGTTGATCGGCGTTGTCGGATCTTATTGGTCAGATATTCTGTTCTTTAGAGCTGCAGCTCTTGGTTGTAGGAGGTAGTACTCCCATTCCACGTGGGGGTTTTTTATTTCCCCGCGGTCGCCCCAACCAAAGACATGGGGGCATAATTCATTTGGTTTAGTCCTTTGTTTAGGGGTGTTTGACATGATATGCCTTGGT	0	0	0	0	0	0	0	0	0	0	0	0	0	0	0	0	0	0	0	0	0	0	0	0	0	0	0	0	0	0	0	0	0	0	0	0	0	0	0	0	0	0	0	0	0	0	0	0	0
CGGTCCGTTGATCGGCGTTGCCGGATCTTATTGGTCAGATATTCTGTTCTTTAGAGCTGCAGCTCTTGGCTGTAGGAGGTAGTACTCCCATTCCACGTGGGGGTTTTTTATTTCCCCGCGGTCGCCCCAACCAAAGACATGGGGGCATAATTCATTTGGTTTAGTCCTTTGTTTAGGGGTGTTTGACATGATATGCCTTGGT	0	0	0	0	0	0	0	0	0	0	0	0	0	0	0	0	0	0	0	0	0	0	0	0	0	0	0	0	0	0	0	0	0	0	0	0	0	0	0	0	0	0	0	0	0	0	0	0	0
CGGTCCGTCGATCGGCGTTGCCGGATCTTATTGGTCAGATATTCTGTTTTTTAGAGCTGCAGCTCTTGGTTGTAGGAGGTAGTACTCCCATTCCACGTGGGGGTTTTTTATTTCCCCGCGGTCGCCCCAACCAAAGACATGGGGGCATGATTCATTTGGTTTAGTCCTTTGTTTAGGGGTGTTTGACACGATATGCCTTGGT	0	0	0	0	0	0	0	0	0	0	0	0	0	0	0	0	0	0	0	0	0	0	0	0	0	0	0	0	0	0	99	0	0	0	0	0	0	0	86	0	0	0	0	0	0	0	0	0	0
CGGTCCGTTGATCAGCGTTGCCGGATCTTATTGGTCAGATATTCTGTTTTTTAGAGCTGCAGCTCTTGGTTGTAGGAGGTAGTACTCCCATTCCACGTGGGGGTTTTTTATTTCCCCGCGGTCGCCCCAACCAAAGACATGGGGGCATGATTCATTTGGTTTAGTCCTTTGTTTAGGGGTGCTTGACATGATATGCCTTGGT	0	0	0	0	0	0	0	0	0	0	0	0	0	0	0	0	0	0	0	0	0	0	0	0	0	0	0	0	0	0	0	0	0	0	0	0	0	0	0	0	0	0	0	0	0	0	0	0	0
CGGTCCGTTGATCGGCGTTGCCGGATCTTATTGGTCAGATATTCTGTTTTTTAGAGCTGCAGCTCTTGGTTGTAGGAGGTAGTACTCCCATTCCACGTGGGGGTTTTTTATTTCCCTGCGGTCGCCCTAACCAAAGACATGGGGGCATGATTCATTTGGTTTAGTCCTTTGTTTAGGGGTGTTTGACATGATATGCCTTGGT	0	0	0	0	0	0	0	0	0	0	0	0	0	0	0	0	0	0	0	0	0	0	0	0	0	0	0	0	0	0	0	0	0	0	0	0	0	0	0	0	0	0	0	183	0	0	0	0	0
CGGTCCGTTGATCGGCGTTGCCGGATCTTATTGGTCAGATATTCTGTTTTTTAGAGCTGCAGCTCTTGGTTGGAGGAGGTAGTACTCCCATTTCACGTGGGGGTTTTTTATTTCCCCGCGGTCGCCCCAACCAAAGACATGGGGGCATGATTCATTTGGTTTAGTCCTTTGTTTAGGGGTGTTTGACATGATATGCCTTGGT	0	0	0	0	0	0	0	0	0	0	0	0	0	0	0	0	0	0	0	0	0	0	0	0	0	0	0	0	0	0	0	0	0	0	0	0	0	0	0	0	0	0	0	0	0	0	0	0	0
CGGTCCGTTGATCGGCGTTGCCGGATCTTATTGGTCAGATATTCTGTTTTTTAGAGCTGCAGCTCTTGGTTGTAGGAGGTAGTACTCCCATTCCACGTGGGGGTTTTTTATTTCCCCGCGGTCGCCCCAACCAAATACATGGGGGCATGATTCATTTGGTTTAGTCCTTTGTTTAGGGGTGTTTGACATGATATGCCTTGGT	0	0	0	0	0	0	0	0	0	0	0	0	0	0	0	0	0	0	0	0	0	0	0	0	0	0	0	0	0	0	0	0	0	0	0	0	0	0	0	0	0	0	0	0	0	0	0	0	0
CGGTCCGTTGATCGGCGTTGCCGGATCTTATTGGTCAGATATTCTGTTTTTTAGAGCTGCAGCTCTTGGTTGTAGGAGGTAGTACTCCCATTCCACGTGGGGGTTTTTTATTTCCCCGCGGTCGCCCCAACCAAAGACATGGGGGCATGATTCATTTGGTTTAGTCCTTTGTTTAGGGGTGCTCGACATGATATGCCTTGGT	0	0	0	0	0	0	0	0	0	0	0	0	0	0	0	0	0	0	0	0	0	0	0	0	0	0	0	0	0	0	0	0	0	0	0	0	0	0	0	0	0	0	0	0	0	0	0	0	0
CGGTCCGTTGATCGGCGCTGCCGGATCTTATTGGTCAGATATTCTGTTTTTTAGAGCTGCAGCTCTTGGTTGTAGGAGGTAGTACTCCCATTCCACGTGGGGGTTTTTTATTTCCCCGCGGTCGCCCCAACCAAGGACATGGGGGCATGATTCATTTGGTTTAGTCCTTTGTTTAGGGGTGTTTGACATGATATGCCTTGGT	0	0	0	0	0	0	0	0	0	0	0	0	0	0	0	0	0	0	0	0	0	0	0	0	0	0	0	0	0	0	0	0	0	0	0	0	0	0	0	0	0	0	0	0	0	0	0	0	0
CGGTCCGTTGATCGGCGTTGCCGGATCTTATTGGTCAGATATTCTGTTTTTTAAAGCTGCAGCTCTTGGTTGTAGGAGGTAGTACTCCCATTCCACGTGGGGGTTTTTTATTTCCCCGCGGTCGCCCCAACCAAAGACATGGGGGCATGATTCATTTGGTTTAGTCCTTTGTTTAGGGGTGTTTGACATGATATGCCTTGGT	0	0	0	0	0	0	0	0	0	0	0	0	0	0	0	0	0	0	0	0	0	0	0	0	0	0	0	0	0	0	0	0	0	0	0	0	0	0	0	0	0	0	0	0	0	0	0	0	0
CGGTCCGTTGATCGGCGTTGCCGGATCTTATTGGTCAGATATTCTGTTTTTTAGAGCGGCAGCTCTTGGTTGTAGGAGGTAGTACTCCCATTCCACGTGGGGGTTTTTTATTTCCCCGCGGTCGCCCCAACCAAAGACATGGGGGCATGATTCATTTGGTTTAGTCCTTTGTTTAGGGGTGTTTGACATGATATGCCTTGGT	0	0	0	0	0	0	0	0	0	0	0	0	0	0	0	0	0	0	0	0	0	0	0	0	0	0	0	0	0	0	0	0	0	0	0	0	0	0	0	0	0	0	0	0	0	0	0	0	0
CGGTCCGTTGATCGGCGTTGCCAGATCTTATTGGTCAGATATTCTGTTCTTTAGAGCTGCAGCTCTTGGTTGTAGGAGGTAGTACTCCCATTCCACGTGGGGGTTTTTTATTTCCCCGCGGTCGCCCCAACCAAAGACATGGGGGCATAATTCATTTGGTTTAGTCCTTTGTTTAGGGGTGTTTGACATGATATGCCTTGGT	0	0	0	0	0	0	0	0	0	0	0	0	0	0	0	0	0	0	0	0	0	0	0	0	0	0	0	0	0	0	0	0	0	0	0	0	0	0	0	0	0	0	0	0	0	0	0	0	0
CGGTCCGTTGATCGGCGTTGCCGGATCTTATTGGTCAGATATTCTGTTTTTTAGAGCTGCAGCTCTTGGTTGTAGAAGGTAGTACTCCCATTCCACGTGGGGGTTTTTTATTTCCCCGCGGTCGCCCCAACCAAAGACATGGGGGCATGATTCATTTGGTTTAGTCCTTTGTTCAGGGGTGTTTGACATGATATGCCTTGGT	0	0	0	0	0	0	0	0	0	0	0	0	0	0	0	0	0	0	0	0	0	0	0	0	0	0	0	0	0	0	0	0	0	0	0	0	0	0	0	0	0	0	0	0	0	0	0	0	0
CGGTCCGTTGATCGGCGTTGCCGGATCTTATTGGTCAGATATTCCGTTTTTTAGAGCTGCAGCTCTTGGTTGTAGGAGGTAGTACTCCCATTCCACGTGGGGGTTTTTTATTTCCCCGCGGTCGCCCCAACCAAAGACATGGGGGCATGATTCATTTGGTTTAGTCCTTTGTTTAGGGGTGTTCGACATGATATGCCTTGGT	0	0	0	0	0	0	0	0	0	0	0	0	0	0	0	0	0	0	0	0	0	0	0	0	0	0	0	0	0	0	0	0	0	0	0	0	0	0	0	0	0	0	0	0	0	0	0	0	0
CGGTCCGTTGATCGGCGTTGCCGGATCTTATTGGTCAGATATTCTGTTTTTTAGAGCTGCAGCTCTTGGTTGTAGGAGGTAGTACTCCCATTCCACGTGGGGGTTTTTTATTTCCCCGCGGTCGCCCCAACCAAAGACATGGGGGCATGATTCATTTGGTTTAGTCCTTTGTTTAGGGGTGTTTGACATGTTATGCCTTGGT	0	0	0	0	0	0	0	0	0	0	0	0	0	0	0	0	0	0	0	0	0	0	0	0	0	0	0	0	0	0	0	0	0	0	0	0	0	0	0	0	0	0	0	0	0	0	0	0	0
CGGTCCGTTGATCGGCGTTGCCGGATCTTATTGGTCAGATATTCTGTTTTTTAGAGCTGCAGCTCTTGGTTGTAGGAGGTAGTACTCCCATTCCACGTGGGGGTTCTTTATTTCCCCGCGGTCGCCCCAACCAAAGACATGGGGGCATGATTCATTTGGTTTAGTCCTTTGTTTAGGGGTGTTTGACATGATATGCCTTGGC	0	0	0	0	0	0	0	0	0	0	0	0	0	0	0	0	0	0	0	0	0	0	0	0	0	0	0	0	0	0	0	0	0	0	0	0	0	0	0	0	0	0	0	0	0	0	0	0	0
CGGTCCGTTGATCGGCGTTGCCGGATCTTATTGGTCAGATATTCTGTTTTTTAGAGCTGCAGCTCTTGGTTGTAGGAGGTAGTACTCCCATTCCACGTGGGGGTTTTTTATTTCACCGCGGTCGCCCCAACCAAAGACATGGGGGCATGATTCATTTGGTTTAGTCCTTTGTTTAGGGGTGTTTGACATGATATGCCTTGGT	0	0	0	0	0	0	0	0	0	0	0	0	0	0	0	0	0	0	0	0	0	0	0	0	0	0	0	0	0	0	0	0	0	0	0	0	0	0	0	0	0	0	0	0	0	0	0	0	0
CGGTCCGTTGATCGGCGTTGCCGGATCTTATTGGTCAGATATTCTGTTTTTTAGAGCTGCAGCTCTTGGTTGTAGGAGGTAGTACTCCCATTCCACGTGGGGGTTTTTTATTTCCCCGCGGTCGCCCCAACCAAAGACATGGGGGCATGATTCATTTGGTTTAGTCCTTTGTTTAGGGGTGTTAGACATGATATGCCTTGGT	0	0	0	0	0	0	0	0	0	0	0	0	0	0	0	0	0	0	0	0	0	0	0	0	0	0	0	0	0	0	0	0	0	0	0	0	0	0	0	0	0	0	0	0	0	0	0	0	0
CGGTCCGTTGATCGGCGTTGCCGGATCTTATTGGTCAGATATTCTGTTTTTTAGAGCTGCAGCCCTTGGTTGTAGGAGGTAGTACTCCCATTCCACGCGGGGGTTTTTTATTTCCCCGCGGTCGCCCCAACCAAAGACATGGGGGCATGATTCATTTGGTTTAGTCCTTTGTTTAGGGGTGTTTGACATGATATGCCTTGGT	0	0	0	0	0	0	0	0	0	0	0	0	0	0	0	0	0	0	0	0	0	0	0	0	0	0	0	0	0	0	0	0	0	0	0	0	0	0	0	0	0	0	0	0	0	0	0	0	0
CGGTCCGCTGATCGGCGTTGCCGGATCTTATCGGTCAGATATTCTGTTTTTTAGAGCTGCAGCTCGTGGTTGTAGGAGGTAGTACTCCCATTCCACGTGGGGGTTTTTTATTTCCCCGCGGTCGCCCCAACCAAAGACATGGGGGCATGATTCATTTGGTTTAGTCCTTTGTTTAGGGGTGTTTGACATGATATGCCTTGGT	0	0	0	0	0	0	0	0	0	0	0	0	0	0	0	0	0	0	0	0	0	0	0	0	0	0	0	0	0	0	0	0	0	0	0	0	0	0	0	0	0	0	0	0	0	0	0	0	0
CGGTCCGTTGATCGGCGTTGCCGGATCTTATTGGGCAGATATTCTGTTTTTTAGAGCTGCAGCTCTTGGTTGTAGGAGGTAGTACTCCCATTCCACGTGGGGGTTTTTTATTTCCCCGCGGTCGCCCCAACCAAAGACATGGGGGCATGATTCATTTGGTTTAGTCCTTTGTTTAGGGGTGTTTGACATGATATGCCTTGGT	0	0	0	0	0	0	0	0	0	0	0	0	0	0	0	0	0	0	0	0	0	0	0	0	0	0	0	0	0	0	0	0	0	0	0	0	0	0	0	0	0	0	0	0	0	0	0	0	0
CGGTCCGCTGATCGGCGTTGCCGGATCTTATCGGTCAGATATTCTGTTTTTTAGAGCTGCAGCTCTTGGTTGTAGGAGGTAGTACTCCCATTCCACGTGGGGGTTTTTTATTTCCCCGCGGTCGCCCCAACCAAAGACATGGGGGCATGATTCATTTGGTTTAGTCCTTTGTTTAGGGGTGTTTGACATGATATGCCTTGGT	0	0	0	0	0	0	0	0	0	0	0	0	0	0	0	0	0	0	0	0	0	0	0	0	0	0	0	0	0	0	0	0	0	0	0	0	0	0	0	0	0	0	0	0	0	0	0	0	0
CGGTCCGTTGATCGGCGTTGCCGGATCTTATTGGTCAGATATTCTGTTTTTTAGAGCTGCAGCTCTTGGTTGTAGGAGGTAGTGCTCCCAGTCCGCGTGGGGGTTTTTTATTTCCCCATGGTCGCCCCAACCGAAGACATTAAAGCAGGGGTCATTTAGTTTGGTCCCTTATTTGGGGGTGTTTAACATGATCTGCTTTGAC	0	0	0	0	0	0	0	0	0	0	0	0	0	0	0	0	0	0	0	0	0	0	0	0	0	0	0	0	0	0	0	0	0	0	38	0	0	0	0	0	0	0	0	0	0	0	0	0	0
CGGTCCTTTGATCGGCGTTGCCGGATCTTATTGGTCAGATATTCTGTTTTTTAGAGCTGCAGCTCTTGGTTGCAGGAGGTAGTACTCCCATTCCACGTGGGGGTTTTTTATTTCCCCGCGGTCGCCCCAACCAAAGACATGGGGGCATGATTCATTTGGTTTAGTCCTTTGTTTAGGGGTGTTTGACATGATATGCCTTGGT	0	0	0	0	0	0	0	0	0	0	0	0	0	0	0	0	0	0	0	0	0	0	0	0	0	0	0	0	0	0	0	0	0	0	0	0	0	0	0	0	0	0	0	0	0	0	0	0	0
CGGTCCGTTGATCGGCGTTGCCGGATCTTATTGGTCAGATATTCTGTTTTTTAGAACTGCAGCTCTTGGTTGTAGAAGGTAGTACTCCCATTCCACGTGGGGGTTTTTTATTTCCCCGCGGTCGCCCCAACCAAAGACATGGGGGCATGATTCATTTGGTTTAGTCCTTTGTTTAGGGGTGTTTGACATGATATGCCTTGGT	0	0	0	0	0	0	0	0	0	0	0	0	0	0	0	0	0	0	0	0	0	0	0	0	0	0	0	0	0	0	0	0	0	0	0	0	0	0	0	0	0	0	0	0	0	0	0	0	0
TGGTCCGTTGATCGGCATTGCCGGATCATGATTGGTCAGATATTCTGTTAGTTAGAGCTGTAGCTCTTAGTTGTGGGAGGAGAGGTAAAGAAGGGGTTTAGTACTCCCATTCCACGTGGGGGTTTTTTATTTCCCCATGGTCGCCCCAACCGAAGACATTAAAGCAGGGGTCATTTAGTTTGGTCCCTTATTTGGGGGTGTTTAACATGATCTGCTTTGAC	0	0	0	0	0	0	0	0	0	0	0	0	0	0	0	0	0	0	0	0	0	0	0	0	0	0	0	0	0	0	0	0	0	0	0	0	0	0	0	0	0	0	0	0	0	0	0	0	0
CGGTCCGTTGATCGGCGTTGCCGGATCTGATTGGTCAGATATTCTGTTTTTTAGAGCTGCAGCTCTTGGTTGTAGGAGGTAGTACTCCCATTCCACGTGGGGGTTTTTTATTTCCCCGCGGTCGCCCCAACCAAAGACATGGGGGCATGATTCATTTGGTTTAGTCCTTTGTTTAGGGGTGTTTGACATGATATGCCTTGGT	0	0	0	0	0	0	0	0	0	0	0	0	0	0	0	0	0	0	0	0	0	0	0	0	0	0	0	0	0	0	0	0	0	0	0	0	0	0	0	0	0	0	0	0	0	0	0	0	0
CGGTCCGTTGATCGGCGTTGCCGGATCTTTTTGGTCAGATATTCTGTTTTTTAGAGCTGCAGCTCTTGGTTGTAGGAGGTAGTACTCCCATTCCACGTGGGGGTTTTTTATTTCCCCGCGGTCGCCCCAACCAAAGACATGGGGGCATGATTCATTTGGTTTAGTCCTTTGTTTAGGGGTGTTTGACATGATATGCCTTGGT	0	0	0	0	0	0	0	0	0	0	0	0	0	0	0	0	0	0	0	0	0	0	0	0	0	0	0	0	0	0	0	0	0	0	0	0	0	0	0	0	0	0	0	0	0	0	0	0	0
CGGTCCGTTGATCGGCGTTGCCGGATCTTATTGGTCAGATATTCTGTTTTTTAGAGCTGCAGCTCTTGGTTGTAGGAAGTAGTACTCCCATTCCACGTGGGGGTTTTTTATTTCCCCGCGGTCGCCCCAACCAAAGACATGGGGGCATGATTCATTTGGTTTAGTCCTTTGTTTAGGGGTGTTTGACATGATATGCCTTGGT	0	0	0	0	0	0	0	0	0	0	0	0	0	0	0	0	0	0	0	0	0	0	0	0	0	0	0	0	0	0	0	0	0	0	0	0	0	0	157	0	0	0	0	0	0	0	0	0	0
CGGTCCGTTGATCGGCGTTGCCGGATCTTATTGGTCAGATATTCTGTTTTTTAGAGCTGCAGCTCTTGGTTGTAGGAGGTAGTACTCCCATTCCACGTGGGGGTTTTTTATTTCCCCGCGGTCGCCCAAACCAAAGACATGGGGGCATGATTCATTTGGTTTAGTCCTTTGTTCAGGGGTGTTTGACATGATATGCCTTGGT	0	0	0	0	0	0	0	0	0	0	0	0	0	0	0	0	0	0	0	0	0	0	0	0	0	0	0	0	0	0	0	0	0	0	0	0	0	0	0	0	0	0	0	0	0	0	0	0	0
CGGTCCGTTGATCGGCGTTGCCGGATCTTATTGGTCAGATATTCTGTTTTTTAGAGCTGCAGCTCTTGGTTGTAGGAGGTAGTACTCCCATTCCACGTGGGGGTTTTTTATTTCCCCGCGGTCGCCACAACCAAAGACATGGGGGCATGATTCATTTGGTTTAGTCCTTTGTTTAGGGGTGTTTGACATGATATGCCTTGGT	0	0	0	0	0	0	0	0	0	0	0	0	0	0	0	0	0	0	0	0	0	0	0	0	0	0	0	0	0	0	0	0	0	0	0	0	0	0	0	0	0	0	0	0	0	0	0	0	0
CGGTCCGTTGATCGGCGTTGCCGGATCTTATTGGTCAGATATTCTGTTTTTTAGAGCTGCAGCTCTTGGTTGTAGGAGGTAGTACTCCCATTCCACGTGGGGGTTTTTTATTTCCCCGCGGTCGCCCCAACCAAAGACATGGGGGCATGATTCATTTGGTTTAGTCCTTTGTTTAGGGGTGTTGGACATGGTATGCCTTGGT	0	0	0	0	0	0	0	0	0	0	0	0	0	0	0	0	0	0	0	0	0	0	0	0	0	0	0	0	0	0	0	0	0	0	0	0	0	0	0	0	0	0	0	0	0	0	0	0	0
CGGTCCGTCGATCGGCGTTGCCGGATCTTATTGGTCAGATATTCTGTTTTTTAGCGCTGCAGCTCTTGGTTGTAGGAGGTAGTACTCCCATTCCACGTGGGGGTTTTTTATTTCCCCGCGGTCGCCCCAACCAAAGACATGGGGGCATGATTCATTTGGTTTAGTCCTTTGTTTAGGGGTGTTTGACATGATATGCCTTGGT	0	0	0	0	0	0	0	0	0	0	0	0	0	0	0	0	0	0	0	0	0	0	0	0	0	0	0	0	0	0	0	0	0	0	0	0	0	0	0	0	0	0	0	0	0	0	0	0	0
CGGTCCGTTGATCGGCGTTGCCGGATCTTATTGGTCAGATATTCTGTTTTTTAGAGCTGCAGCTCTTGGTTGTAGGAGGTAGTACTCCCATTCCACGTGGGGGTTTTTTATTTCCCCGCGGTCGCCCCAACCAAAGACATGGGGGCATGATTCATTTGGTTTAGTCCTTTGTTTAGGGGTGTTTGACACGATATGCCCTGGT	0	0	0	0	0	0	0	0	0	0	0	0	0	0	0	0	0	0	0	0	0	0	0	0	0	0	0	0	0	0	0	0	0	0	0	0	0	0	0	0	0	0	0	0	0	0	0	0	0
CGGTCCGTTGATCGGCGTTGCCGGATCTTATTGGTCAGATATTCTGTTTTTTAGAGCTGCAGCTCTTGGCTGTAGGAGGTAGTACTCCCATCCCACGTGGGGGTTTTTTATTTCCCCGCGGTCGCCCCAACCAAAGACATGGGGGCATGATTCATTTGGTTTAGTCCTTTGTTTAGGGGTGTTTGACATGATATGCCTTGGT	0	0	0	0	0	0	0	0	0	0	0	0	0	0	0	0	0	0	0	0	0	0	0	0	0	0	0	0	0	0	0	0	0	0	0	0	0	0	0	0	0	0	0	0	0	0	0	0	0
CGGTCCGTTGATCGGCGTTGCCGGATCTTATTGGTCAGATATTCTGTTTTTTAGAGCTGCAGCTCTTGGTTGTAGGAGGTAGTACTCCCATTCCACGTGGGGTTTTTTTATTTCCCCGCGGTCGCCCCAACCAAAGACATGGGGGCATGATTCATTTGGTTTAGTCCTTTGTTTAGGGGTGTTTGACATGATATGCCTTGGT	0	0	0	0	0	0	0	0	0	0	0	0	0	0	0	0	0	0	0	0	0	0	0	0	0	0	0	0	0	0	0	0	0	0	0	0	0	0	0	0	0	0	0	0	0	0	0	0	0
CGGTCCGTTGATCGGCGTTGCCGGATCTTATTGGTCAGATATTCTGTTTTTTAGAGCTGCAGCTCTTGGTCGTAGGAGGTAGTACTCCCATTCCACGTAGGGGTTTTTTATTTCCCCGCGGTCGCCCCAACCAAAGACATGGGGGCATGATTCATTTGGTTTAGTCCTTTGTTTAGGGGTGTTTGACATGATATGCCTTGGT	0	0	0	0	0	0	0	0	0	0	0	0	0	0	0	0	0	0	0	0	0	0	0	0	0	0	0	0	0	0	0	0	0	0	0	0	0	0	0	0	0	0	0	0	0	0	0	0	0
CGGTCCGTTGATCGGCGTTGCCGGATCTTATTGGTCAGATATTCTGTTTTTTAGAGCTGCAGCTCTTGGTTGTAGGAGGTAGTACTCCCATTCCACGTGGGGGTTTTTTATTTCCCCGCGGTCGCCCCAACCAAAGACATGGGGGCATGATTCATTTGGTTTAGTCCTTTGTTTAGCGGTGTTTGACATGATATGCCTTGGT	0	0	0	0	0	0	0	0	0	0	0	0	0	0	0	0	0	0	0	0	0	0	0	0	0	0	0	0	0	0	0	0	0	0	0	0	0	0	0	0	0	0	0	0	0	0	0	0	0
CGGTCCGTTGATCGGCACTGCCAGATCATATTTGGTCAGAAGTTCTGTTCACTAGAGTTGCGGCTCTTGGTTGTAGGAGCAGTGCTCCCCTTCCACATGGGGGTTCTTTGTTTCCCCGTGGTCGCCCCAACCAAAGACAGGGGGGTATAGTTCCTTTAGTTAAGTCCTTTATCCGGGGGTATTTAACGGGACATACCATAT	0	0	0	0	0	0	0	0	0	0	0	0	0	0	0	0	0	0	0	0	0	0	0	0	0	0	0	0	0	0	0	0	0	0	0	0	0	0	0	0	0	0	0	0	0	0	0	0	0
CGGTCCGTTGATCGGCGTTGCCGGATCTTATTGGTCAGATATTCTGTTTTTTAGAGCTGCAGCTCTTGGTTGTAGGAGGTAGTACTCCCATTCCACGTGGGGGTTTTTTATTTCCCCGCGGTCGTCCGAACCAAAGACATGGGGGCATGATTCATTTGGTTTAGTCCTTTGTTTAGGGGTGTTTGACATGATATGCCTTGGT	0	0	0	0	0	0	0	0	0	0	0	0	0	0	0	0	0	0	0	0	0	0	0	0	0	0	0	0	0	0	0	0	0	0	0	0	0	0	0	0	0	0	0	0	0	0	0	0	0
CGGTCCGTTGATCGGCGTTGCCGGATCTTATTGGTCAGATATTCTGTTTTTTAGAGCTGCAGCTCTTGGTTGTAGGAGGTAGTACTCCCATTCCACGTGGGGGTTTTTTATTTCCCCGCGGTCGCCCCAACCAAAGACATGGGGGCATAATTCATTTGGTTTAGTCCTTTGTTTAGGGGTGCTTGACATGATATGCCTTGGT	0	0	0	0	0	0	0	0	0	0	0	0	0	0	0	0	0	0	0	0	0	0	0	0	0	0	0	0	0	0	0	0	0	0	0	0	0	0	0	0	0	0	0	0	0	0	0	0	0
CGGTCCGTTGATCGGCGTTGCCAGATCTTATTGGTCAGATATTCTGTTTTTTAGAACTGCAGCTCTTGGTTGTAGGAGGTAGTACTCCCATTCCACGTGGGGGTTTTTTATTTCCCCGCGGTCGCCCCAACCAAAGACATGGGGGCATGATTCATTTGGTTTAGTCCTTTGTTTAGGGGTGTTTGACATGATATGCCTTGGT	0	0	0	0	0	0	0	0	0	0	0	0	0	0	0	0	0	0	0	0	0	0	0	0	0	0	0	0	0	0	0	0	0	0	0	0	0	0	0	0	0	0	0	0	0	0	0	0	0
CGGTCCGTTGATCGGCGTTGCCGGATCTTATTGGTCAGATATTCTGTTTTTTAGAGCTGCAGCTCTTGGTTGTAGGAGGTAGTACTCCCATTCCACGTGGGGGTTTTTTATTTCCCCGCGGTCGCCCCAACCAAAGACATGGGGGCATGATTCATTTGGTTTAGTCCTTTGTCTAGGGGTGTTTGACATGATATGCCTTGGC	0	0	0	0	0	0	0	0	0	0	0	0	0	0	0	0	0	0	0	0	0	0	0	0	0	0	0	0	0	0	0	0	0	0	0	0	0	0	0	0	0	0	0	0	0	0	0	0	0
CGGTCCGTCGATCGGCGTTGCCGGATCTTATTGGTCAGATATTCTGTTTTTTAGCGCTGCAGCTCTTGGTTGTAGGAGGTAGTACTCCCATTCCACGTGGGGGTTTTTTATTTCCCCGCGGTCGCCCCAACCAAAGACATGGGGGCATGATTCATTTGGTTTAGTCCTTTGTTCAGGGGTGTTTGACATGATATGCCTTGGT	0	0	0	0	0	0	0	0	0	0	0	0	0	0	0	0	0	0	0	0	0	0	0	0	0	0	0	0	0	0	0	0	0	0	0	0	0	0	0	0	0	0	0	0	0	0	0	0	0
CGGTCCGTTGATCGGCGTTGCCGGATCTTATTGGTCAGATATTCTGTTTTTTAGAGCTGCAGCTCTTGGTTGTAGGAGGTGGTACTCCCGTTCCACGTGGGGGTTTTTTATTTCCCCGCGGTCGCCCCAACCAAAGACATGGGGGCATGATTCATTTGGTTTAGTCCTTTGTTTAGGGGTGTTTGACATGATATGCCTTGGT	0	0	0	0	0	0	0	0	0	0	0	0	0	0	0	0	0	0	0	0	0	0	0	0	0	0	0	0	0	0	0	0	0	0	0	0	0	0	0	0	0	0	0	0	0	0	0	0	0
CGGTCCGTTGATCGGCGTTGCCGGATCTTATTGGTCAGATATTCTGTTTTTTAGAGCTGCAGCTCTTGGTTGTAGGAGGTAGTACTCCCATTCCACGTGGGGGTTTTTTATTTCCCCGCAGTCGCCCCAACCAAAGACATGGGGGCATGATTCATTTGGTTTAGTCCTTTGTTCAGGGGTGTTTGACATGATATGCCTTGGT	0	0	0	0	0	0	0	0	0	0	0	0	0	0	0	0	0	0	0	0	0	0	0	0	0	0	0	0	0	0	0	0	0	0	0	0	0	0	0	0	0	0	0	0	0	0	0	0	0
CGGTCCGTTGATCGGCGTTGCCGGATCTTATTGGTCAGATATTCTGTTTTTTAGAGCTGCAGCTCTTGGTTGTAGGAGGTGGTACTCCCATTCCACGTGGGGGTTTTTTATTTCCCCGCGGTCGCCCCAACCAAAGACATGGGGGCATAATTCATTTGGTTTAGTCCTTTGTTTAGGGGTGTTTGACATGATATGCCTTGGT	0	0	0	0	0	0	0	0	0	0	0	0	0	0	0	0	0	0	0	0	0	0	0	0	0	0	0	0	0	0	0	0	0	0	0	0	0	0	0	0	0	0	0	0	0	0	0	0	0
CGGTCCGTTGATCGGCGTTGCCGGATCTTATTGGTCAGATATTCTGTTCTTTAGAGCTGCAGCTTTTGGTTGTAGGAGGTAGTACTCCCATTCCACGTGGGGGTTTTTTATTTCCCCGCGGTCGCCCCAACCAAAGACATGGGGGCATAATTCATTTGGTTTAGTCCTTTGTTTAGGGGTGTTTGACATGATATGCCTTGGT	0	0	0	0	0	0	0	0	0	0	0	0	0	0	0	0	0	0	0	0	0	0	0	0	0	0	0	0	0	0	0	0	0	0	0	0	0	0	0	0	0	0	0	0	0	0	0	0	0
CGGTCCGTTGATCGGCGTTGCCGGATCTTATTGGTCAGATATTCTGTTTTTTAGAGCTGCAGCTCTTGGTTGTAGGAGGTAGTACTCCCATCCCACGTGGGGGTTTTTTATTTCCCCGCGGTCGCCTCAACCAAAGACATGGGGGCATGATTCATTTGGTTTAGTCCTTTGTTTAGGGGTGTTTGACATGATATGCCTTGGT	0	0	0	0	0	0	0	0	0	0	0	0	0	0	0	0	0	0	0	0	0	0	0	0	0	0	0	0	0	0	0	0	0	0	0	0	0	0	0	0	0	0	0	130	0	0	0	0	0
CGGTCCGTTGATCGGCGTTGCCGGATCTTATTGGTCAGATATTCTGTGTTTTAGAGCTGCAGCTCTTGGTTGTAGGAGGTAGTACTCCCATTCCACGTGGGGGTTTTTTATTTCCCCGCGGTCGCCCCAACCAAAGACATGGGGGCATGATTCATTTGGTTTAGTCCTTTGTTTAGGGGTGTTTGACATGATATGCCTTGGT	0	0	0	0	0	0	0	0	0	0	0	0	0	0	0	0	0	0	0	0	0	0	0	0	0	0	0	0	0	0	0	0	0	0	0	0	0	0	0	0	0	0	0	0	0	0	0	0	0
CGGTCCGTTGATCGGCGTTGCCGGATCTTATTGGTCGGATATTCTGTTTTTTAGAGCTGCAGCTCTTGGTTGTAGGAGGTAGTACTCCCATTCCACGTGGGGGTTTTTTATTTCCCCGCGGTCGCCCCAACCAAAGACATGGGGGCATGATTCATTTGGTTTAGTCCTTTGTTTAGGGGCGTTTGACATGATATGCCTTGGT	0	0	0	0	0	0	0	0	0	0	0	0	0	0	0	0	0	0	0	0	0	0	0	0	0	0	0	0	0	0	0	0	0	0	0	0	0	0	0	0	0	0	0	0	0	0	0	0	0
CGGTCCGTTGATCGGCGTTGCCGGATCTTATTGGTCAGATATTCTGTTTTTTAGAGCTGCAGCTCTTGGTTGTAGGAGGTAGTACTCCCATTCCACGTGGGGGTTTTTTATTTCCCCGCGGTCGCCCCAACCAAAGACATGGGGGCATGATTCATTTGGTTTAGTCCTTTGTTTAGGGGTGGTTGACATGATATGCCTTGGT	0	0	0	0	0	0	0	0	0	0	0	0	0	0	0	0	0	0	0	0	0	0	0	0	0	129	0	0	0	0	0	0	0	0	0	0	0	0	0	0	0	0	0	0	0	0	0	0	0
CGGTCCGTTGATCGGCGTTGCCGGATCTTATTGGTCAGATATTCTGTTTTTTAGAGCTGCAGCTCTTGGTTGTAGGAGGTAGTACTCCCATTCCACGTGGGGGTTTTTTATTTCCCCGCGGTCGCCCCAACCAAAGACGTGGGGGCATGATTCATTTGGTTTAGTCCTTTGTTTAAGGGTGTTTGACATGATATGCCTTGGT	0	0	0	0	0	0	0	0	0	0	0	0	0	0	0	0	0	0	0	0	0	0	0	0	0	0	0	0	0	0	0	0	0	0	0	0	0	0	0	0	0	0	0	0	0	0	0	0	0
CGGTCCGTTGATCGGCGTTGCCGGATCTTATTGGTCAGATATTCTGTTTTTTAGAGCTGCAGCTCCTGGTTGTAGGAGGTAGTACTCCCATTCCACGTGGGGGTTTTTTATTTCCCCGCGGTCGCCCCAACCAAAGACATGGGGGCATGATCCATTTGGTTTAGTCCTTTGTTTAGGGGTGTTTGACATGATATGCCTTGGT	0	0	0	0	0	0	0	0	0	0	0	0	0	0	0	0	0	0	0	0	0	0	0	0	0	0	0	0	0	0	0	0	0	0	0	0	0	0	0	0	0	0	0	0	0	0	0	0	0
CGGTCCGTTGATCGGCGTTGCCGGATCTTATTGGTCAGATATTCTGTTTTTTAGAGCTGCAGCTCTTGGTTGTAGGAGGTAGTACTCCCATTCCACGTGGGGGTTTTTTATTTCCCCGCGGTCGCCCCAACCAAAGACATGGGGGCATGATTCATTTGGTTGAGTCCTTTGTTTAGGGGTGTTTGACATGATATGCCTTGGT	0	0	0	0	0	0	0	0	0	0	0	0	0	0	0	0	0	0	0	0	0	0	0	0	0	0	0	0	0	0	0	0	0	0	0	0	0	0	0	0	0	0	0	0	0	0	0	0	0
CGGTCCGTTGATCGGCGTTGCCGGATCTTATTGGTCAGATATTCTGTTTTTTAGAGCTGCAGCTCTTGGTTGTAGGAGGTAGTACTCCCATTCCACGTGGGGGTTTTTTATTTCCCCGCGGTCGCCCCAACCAAAGACATGGGGGCATAATTCATTTGGTTTAGTCCTTTGTTTAGGGGTGTTTGACATGATATGCCTTGGC	0	0	0	0	0	0	0	0	0	0	0	0	0	0	0	0	0	0	0	0	0	0	0	0	0	0	0	0	0	0	0	0	0	0	0	0	0	0	0	0	0	0	0	0	0	0	0	0	0
TGGTCCGTTGATCGGCATTGCCGGATCATGATTGGTCAGATATTCTGTTAGTTAGAGCTGTAGCTCTTAGTTGTGGGAGGAGAGGTAAAGAAGGGGTTTAGTACTCCCATTCCACGTGGGGGTTTTTTATTTCCCCGCGGTCGCCCCAACCAAAGACATGGGGGCATGATTCATTTGGTTTAGTCCTTTGTTTAGGGGTGTTTGACATGATATGCCTTGGT	0	0	0	0	0	0	0	0	0	0	0	0	0	0	0	0	0	0	0	0	0	0	0	0	0	0	0	0	0	0	0	0	0	0	0	0	0	0	0	0	0	0	0	0	0	0	0	0	0
CGGTCCGTTGATCGGCGTTGCCGGATCTTATTGGTCAGATATTCTGTTTTTTAGAGCTGCAGCTCTTGGTTGTAGGAGGTAGTACTCCCATTCCACGTGGGGGTTTTTTATTTCCCCGCGGTCGCCCCAACCAAAGACATGGGGGCATGATTCATGTGGTTTAGTCCTTTGTTTAGGGGTGTTTGACATGATATGCCTTGGT	0	0	0	0	0	0	0	0	0	0	0	0	0	0	0	0	0	0	0	0	0	0	0	0	0	0	0	0	0	0	0	0	0	0	0	0	0	0	0	0	0	0	0	0	0	0	0	0	0
CGGTCCGTTGCTCGGCGTTGCCGGATCTTATTGGTCAGATATTCTGTTTTTTAGAGCTGCAGCTCTTGGTTGTAGGAGGTAGTACTCCCATTCCACGTGGGGGTTTTTTATTTCCCCGCGGTCGCCCCAACCAAAGACATGGGGGCATGATTCATTTGGTTTAGTCCTTTGTTTAGGGGTGTTTGACATGATATGCCTTGGT	0	0	0	0	0	0	0	0	0	0	0	0	0	0	0	0	0	0	0	0	0	0	0	0	0	0	0	0	0	0	0	0	0	0	0	0	0	0	0	0	0	0	0	0	0	0	0	0	0
CGGTCCGTTGATCGGCGTTGCCGGATCTTATTGGTCAGATATTCTGTTTTTTAGAGCTGCAGCTCTTGGTTGTAGGAGGTAGTACTCCCATTCCACGTGGGGTCTTTTTATTTCCCCGCGGCCGCCCCAACCAAAGACATGGGGGCATGATTCATTTGGTTTAGTCCTTTGTTTAGGGGTGTTTGACATGATATGCCTTGGT	0	0	0	0	0	0	0	0	0	0	0	0	0	0	0	0	0	0	0	0	0	0	0	0	0	0	0	0	0	0	0	0	0	0	0	0	0	0	0	0	0	0	0	0	0	0	0	0	0
CGGTCCGTTGATCGGCGTTGCCGGATCTTATTGGTCAGATATTCTGTTTTTTAGAGCTGCAGCTCTTGGTTGTAGGAGGTAGTACTCCCATTCCACGTGGGGGTTTTTTATTTCCCCGCGGTCGCCCCAACCAAAGACATGGGGGCATGATTCATTTGGTTTAGTCCTTGGTTTAGGGGTGTTTGACATGATATGCCTTGGT	0	0	0	0	0	0	0	0	0	0	0	0	0	0	0	0	0	0	0	0	0	0	0	0	0	0	0	0	0	0	0	0	0	0	0	0	0	0	0	0	0	0	0	0	0	0	0	0	0
CGGTCCGTTGATCGGCGTTGCCGAATCTTATTGGTCAGATATTCTGTTTTTTAGAGCTGCAGCTCTTGGTTGTAGGAGGTAGTACTCCCATTCCGCGTGGGGGTTTTTTATTTCCCCGCGGTCGCCCCAACCAAAGACATGGGGGCATGATTCATTTGGTTTAGTCCTTTGTTTAGGGGTGTTTGACATGATATGCCTTGGT	0	0	0	0	0	0	0	0	0	0	0	0	0	0	0	0	0	0	0	0	0	0	0	0	0	0	0	0	0	0	0	0	0	0	0	0	0	0	123	0	0	0	0	0	0	0	0	0	0
CGGTCCGTTGATCGGCGTTGCCGGATCTTATTGGTCAGATATTCTGTTTTTTAGAGCTGCAGCTCTTGGTTGTAGGAGGTAGTACTCCCATTCCACGTGGGGGTTTTTTATTTCCCCGCGGTCGCCCCCACCAAAGACATGGGGGCATGATTCATTTGGTTTAGTCCTTTGTTTAGGGGTGTTTGACATGATATGCCTTGGT	0	0	0	0	0	0	0	0	0	0	0	0	0	0	0	0	0	0	0	0	0	0	0	0	0	0	0	0	0	0	0	0	0	0	0	0	0	0	0	0	0	0	0	123	0	0	0	0	0
CGGTCCGTTGATCGGCGTTGCCGGATCTTATTGGTCAGATATTCTGTTTTTTAGAGCTGCAGCGCTTGGTTGTAGGGGGTAGTACTCCCATTCCACGTGGGGGTTTTTTATTTCCCCGCGGTCGCCCCAACCAAAGACATGGGGGCATGATTCATTTGGTTTAGTCCTTTGTTTAGGGGTGTTTGACATGATATGCCTTGGT	0	0	0	0	0	0	0	0	0	0	0	0	0	0	0	0	0	0	0	0	0	0	0	0	0	0	0	0	0	0	0	0	0	0	0	0	0	0	0	0	0	0	0	0	0	0	0	0	0
CGGTCCGTTGATCGGCGTTGCCGGATCTTATTGGTCAGATATTATGTTTTTTAGAGCTGCAGCTCTTGGTTGTAGGAGGTAGTACTCCCATTCCACGTGGGGGTTTTTTATTTCCCCGCGGTCGCCCCAACCAAAGACATGGGGGCATGATTCATTTGGTTTAGTCCTTTGTTTAGGGGTGTTTGACATGATATGCCTTGGT	0	0	0	0	0	0	0	0	0	0	0	0	0	0	0	0	0	0	0	0	0	0	0	0	0	0	0	0	0	0	0	0	0	0	0	0	0	0	121	0	0	0	0	0	0	0	0	0	0
CGGTCCGTTGATCGGCGTTGCCGGATCTTATTGGTCAGATATTCTGTTTTTTAGAGCTGCAGCTCTTGGTTGTAGGAGGTAGTACTCCCATTCCACGTGGGGGTTTTTTATTTCCCCGCGGTCGCCCCAACCAAAGACATGGGGGCACGATTCATTTGGTTTAGTCCTTTGTTTAGGGGTGTTTGACATGATATGCCTTGGC	0	0	0	0	0	0	0	0	0	0	0	0	0	0	0	0	0	0	0	0	0	0	0	0	0	0	0	0	0	0	0	0	0	0	0	0	0	0	0	0	0	0	0	0	0	0	0	0	0
CGGTCCGTTGATCGGCGTTGCCGGATCTTATTGGTCAGATATTCTGTTTTTTAGAGCTGCAGCTCTTGGTTGTAGGAGGTAGTACTCCCACTCCACGTGGGGGTTTTTTATTTCCCCGCGGTCGCCCCAACCAAAGACATGGGGGCACGATTCATTTGGTTTAGTCCTTTGTTTAGGGGTGTTTGACATGATATGCCTTGGT	0	0	0	0	0	0	0	0	0	0	0	0	0	0	0	0	0	0	0	0	0	0	0	0	0	0	0	0	0	0	0	0	0	0	0	0	0	0	0	0	0	0	0	0	0	0	0	0	0
CGGTCCGTTGATCGGCGTTGCCGGATCTTATTGGTCAGATATTCTGTTTTTTAGAGCTGCAGCTCTTGGTTGTAGGAGGTAGTACTCCCATTCCACGTGGGGGTTTTTTATTTCCCCGCGGTCGCCCCAACCAAAGACATGGGGGCATGATTCATTTGGTTTAGTTCTTTGTTCAGGGGTGTTTGACATGATATGCCTTGGT	0	0	0	0	0	0	0	0	0	0	0	0	0	0	0	0	0	0	0	0	0	0	0	0	0	0	0	0	0	0	0	0	0	0	0	0	0	0	0	0	0	0	0	0	0	0	0	0	0
CGGTCCGTTGATCGGCGTTGCCGGATCTTATTGGTCAGATATTCTGTTTTTTAGAGCTGCAGCTCTTGGTTGTAGGGGGTAGTACTCCCATTCCACGTGGGGGTTTTTTATTTCCCCGCGGTCGCCCCAACCAAAGACATGGGGGCATGATTCATTTGGTTTAGTCCTTTGTTTAGGGGTGTTTGACATGATATGCCTTAGT	0	0	0	0	0	0	0	0	0	0	0	0	0	0	0	0	0	0	0	0	0	0	0	0	0	0	0	0	0	0	0	0	0	0	0	0	0	0	0	0	0	0	0	0	0	0	0	0	0
CGGTCCGTTGATCGGCGTTGCCGGATCTTATTGGTCAGATATTCTGTTTTTTAGAGCTGCAGCTCTTGGTTGTAGGAGGTAGTACTCCCATTCCACGTGGGGGTTTTTTATTTCCCCGCGGTCGCCCCAACCAAAGACATGGGGGCATGATTCATTTGGTTTAGCCCTTTGTTCAGGGGTGTTTGACATGATATGCCTTGGT	0	0	0	0	0	0	0	0	0	0	0	0	0	0	0	0	0	0	0	0	0	0	0	0	0	0	0	0	0	0	0	0	0	0	0	0	0	0	0	0	0	0	0	0	0	0	0	0	0
CGGTCCGTTGATCGGCGTTGCCGGATCTTATTGGTCAGATATTCTGTTTTTTAGAGCTGCAGCTCTTGGTTATAGGAGATAGTACTCCCATTCCACGTGGGGGTTTTTTATTTCCCCGCGGTCGCCCCAACCAAAGACATGGGGGCATGATTCATTTGGTTTAGTCCTTTGTTTAGGGGTGTTTGACATGATATGCCTTGGT	0	0	0	0	0	0	0	0	0	0	0	0	0	0	0	0	0	0	0	0	0	0	0	0	0	0	0	0	0	0	0	0	0	0	0	0	0	0	0	0	0	0	0	0	0	0	0	0	0
CGGTCCGTTGATCGGCGTTGCCGGATCTTATTGGTCAGATATTCTGTTTTTTAGAGCTGCAGCTCTTGGTTGTAGGAGGTAGTACTCCCATTCCACGTGGGGGTTTTTTATTTTTTTGCGGTCGCCCCAACCAAAGACATGGGGGCATGATTCATTTGGTTTAGTCCTTTGTTTAGGGGTGTTTGACATGATATGCCTTGGT	0	0	0	0	0	0	0	0	0	0	0	0	0	0	0	0	0	0	0	0	0	0	0	0	0	0	0	0	0	0	0	0	0	0	0	0	0	0	0	0	0	0	0	0	0	0	0	0	0
CGGTCCGTTGATCGGCGTTGCCGGATCTTATTGGTCAGATATTCTGTTTTTTAGAGCCGCAGCTCTTGGTTGTAGGAGGTAGTACTCCCATTCCACGTGGGGGTTTTTTATTTCCCCGCGGTCGTCCCAACCAAAGACATGGGGGCATGATTCATTTGGTTTAGTCCTTTGTTCAGGGGTGTTTGACATGATATGCCTTGGT	0	0	0	0	0	0	0	0	0	0	0	0	0	0	0	0	0	0	0	0	0	0	0	0	0	0	0	0	0	0	0	0	0	0	0	0	0	0	0	0	0	0	0	0	0	0	0	0	0
CGGTCCGTTGATCGGCGTTGTCGGATCTTATTGGTCAGGTATTCTGTTTTTTAGAGCTGCAGCTCTTGGTTGTAGGAGGTAGTACTCCCATTCCACGTGGGGGTTTTTTATTTCCCCGCGGTCGCCCCAACCAAAGACATGGGGGCATGATTCATTTGGTTTAGTCCTTTGTTTAGGGGTGTTTGACATGATATGCCTTGGT	0	0	0	0	0	0	0	0	0	0	0	0	0	0	0	0	0	0	0	0	0	0	0	0	0	0	0	0	0	0	0	0	0	0	0	0	0	0	0	0	0	0	0	0	0	0	0	0	0
CGGTCCGTTGATCGGCGTTGCCGGATCTTATTGGTCAGATATTCTGTTTTTTAGAGCTGCAGCTCTTGGTTGTAGGAGGTAGTACTCCCATTCCACGTGGGGGTTTTTTATTTCCCCGCGGTCGCCCCAACCAAAGACCTGGGGGCATGATTCATTTGGTTTAGTCCTTTGTTTAGGGGTGTTTGACATGATATGCCTTGGT	0	0	0	0	0	0	0	0	0	0	0	0	0	0	0	0	0	0	0	0	0	0	0	0	0	0	0	0	0	0	0	0	0	0	0	0	0	0	0	0	0	0	0	0	0	0	0	0	0
CGGTCCGTTGATCTGCGTTGCCGGATCTTATTGGTCAGATATTCTGTTTTTTAGAGCTGCAGCTCTTGGTTGTAGGAGGTAGTACTCCCATTCCACGTGGGGGTTTTTTATTTCCCCGCGGTCGCCCCAACCAAAGACATGGGGGCATGATTCATTTGGTTTAGTCCTTTGTTTAGGGGTGTTTGACATGATATGCCTTGGT	0	0	0	0	0	0	0	0	0	0	0	0	0	0	0	0	0	0	0	0	0	0	0	0	0	0	0	0	0	0	0	0	0	0	0	0	0	0	0	0	0	0	0	0	0	0	0	0	0
CGGTCCGTTGATCGGCGTTGCCGGATCTTATTGGTCAGATATTCTGTTTTTTAGAGCTGCAGCTCTTGGTTGTAGGAGGTAGTACTCCCATTCCACGTGGGGGTTTTTTATTTCCCCGCGGTCGCCCCAACCAAAGACATGGGGGCATGATTCACTTGGTTTAGTCCTTCGTTTAGGGGTGTTTGACATGATATGCCTTGGT	0	0	0	0	0	0	0	0	0	0	0	0	0	0	0	0	0	0	0	0	0	0	0	0	0	0	0	0	0	0	0	0	0	0	0	0	0	0	0	0	0	0	0	0	0	0	0	0	0
CGGTCCGTTGATCGGCGTTGCCGGATCTTATTGGTCAGATATTCTGTTTTTTAGAGCTGCAGCTCTTGGTTGTAGGAGGTAGTACTCCCATTCCACGTGGGGGTTTTTTATTTCCCCGCGGTCGCCCCAACCAAAGACATGGGGGCATAATTCATTTGGTTTAGTCCTTTGTTTAGGGGTGTTTGACATAATATGCCTTGGT	0	0	0	0	0	0	0	0	0	0	0	0	0	0	0	0	0	0	0	0	0	0	0	0	0	0	0	0	0	0	0	0	0	0	0	0	0	0	0	0	0	0	0	0	0	0	0	0	0
CGGTCCGTTGATCGGCGTTGCCGGATCTTATTGGTCAGATATTCTGTTTTTTAGAGCTGCAGCTCTTGGTTGTAGGAGGTAGTACTCCCATTCCACGTGGGGGTTTTTTATTCCCCCGCGGTCGCCCCAACCAAAGACATGGGGGCATGATTCATTTGGTTTAGTCCTTTGTTTAGGGGTGTTTGACATGATATGCCTCGGT	0	0	0	0	0	0	0	0	0	0	0	0	0	0	0	0	0	0	0	0	0	0	0	0	0	0	0	0	0	0	0	0	0	0	0	0	0	0	0	0	0	0	0	0	0	0	0	0	0
CGGTCCGTTGATCGGCGTTGCCGGATCTTATTGGTCAGATATTCTGTTTTTTAGAGCTGCAGCTCTTGGTTGTAGGAGGTAGTACTCCCATTTCACGCGGGGGTTTTTTATTTCCCCGCGGTCGCCCCAACCAAAGACATGGGGGCATGATTCATTTGGTTTAGTCCTTTGTTTAGGGGTGTTTGACATGATATGCCTTGGT	0	0	0	0	0	0	0	0	0	0	0	0	0	0	0	0	0	0	0	0	0	0	0	0	0	0	0	0	0	0	0	0	0	0	0	0	0	0	0	0	0	0	0	0	0	0	0	0	0
CGGTCCGTTGATCGGCCTTGCCGGATCTTATTGGTCAGATATTCTGTTTTTTAGAGCTGCAGCTCTTGGTTGTAGGAGGTAGTACTCCCATTCCACGTGGGGGTTTTTTATTTCCCCGCGGTCGCCCCAACCAAAGACATGGGGGCATGATTCATTTGGTTTAGTCCTTTGTTTAGGGGTGTTTGACATGATATGCCTTGGT	0	0	0	0	0	0	0	0	0	0	0	0	0	0	0	0	0	0	0	0	0	0	0	0	0	0	0	0	0	0	0	0	0	0	0	0	0	0	0	0	0	0	0	0	0	0	0	0	0
CGGTCCGTTGATCGGCGTTGCCGGATCTTATTGGTCAGATATTCTGTTTTTTAGAGCTGCAGCTCTTGGTTGTAAGAGGTAGTACTCCCATTCCACGCGGGGGTTTTTTATTTCCCCGCGGTCGCCCCAACCAAAGACATGGGGGCATGATTCATTTGGTTTAGTCCTTTGTTTAGGGGTGTTTGACATGATATGCCTTGGT	0	0	0	0	0	0	0	0	0	0	0	0	0	0	0	0	0	0	0	0	0	0	0	0	0	0	0	0	0	0	0	0	0	0	0	0	0	0	0	0	0	0	0	0	0	0	0	0	0
CGGTCCGTTGATCAGCGTTGCTGGATCTTATTGGTCAGATATTCTGTTTTTTAGAGCTGCAGCTCTTGGTTGTAGGAGGTAGTACTCCCATTCCACGTGGGGGTTTTTTATTTCCCCGCGGTCGCCCCAACCAAAGACATGGGGGCATGATTCATTTGGTTTAGTCCTTTGTTTAGGGGTGTTTGACATGATATGCCTTGGT	0	0	0	0	0	0	0	0	0	0	0	0	0	0	0	0	0	0	0	0	0	0	0	0	0	0	0	0	0	0	0	0	0	0	0	0	0	0	0	0	0	0	0	0	0	0	0	0	0
CGGTCCGTTGATCGGCGTTGCCGGATCTTATTGGTCAGATATTCTGTTTTTTAGAGCTGCAGCTCTTGGTTGTAGGAGGTAGTACTCCCATTCCACGGGGGGGTTTTTTATTTCTCCGCGGTCGCCCCAACCAAAGACATGGGGGCATGATTCATTTGGTTTAGTCCTTTGTTTAGGGGTGTTTGACATGATATGCCTTGGT	0	0	0	0	0	0	0	0	0	0	0	0	0	0	0	0	0	0	0	0	0	0	0	0	0	0	0	0	0	0	0	0	0	0	0	0	0	0	0	0	0	0	0	0	0	0	0	0	0
CGGTCCGTTGATCGGCGTTGCCGGATCTTATTGGTCAGATATTCTGTTTTTTAGAGCTGCAGCTCTTGGTTGTAGGAGGTAGTACTCCCATTCCACGTGGGGGTTTTTTATTTCCCCGCGGTCGCCCCAACCAAGGACATGGGGGCATAATTCATTTGGTTTAGTCCTTTGTTTAGGGGTGTTTGACATGATATGCCTTGGT	0	0	0	0	0	0	0	0	0	0	0	0	0	0	0	0	0	0	0	0	0	0	0	0	0	0	0	0	0	0	0	0	0	0	0	0	0	0	0	0	0	0	0	0	0	0	0	0	0
CGGTCCGTTGATTGGCGTTGCCGGATCTTATTGGTCAGATATTCTGTTTTTTAGAGCTGCGGCTCTTGGTTGTAGGAGGTAGTACTCCCATTCCACGTGGGGGTTTTTTATTTCCCCGCGGTCGCCCCAACCAAAGACATGGGGGCATGATTCATTTGGTTTAGTCCTTTGTTTAGGGGTGTTTGACATGATATGCCTTGGT	0	0	0	0	0	0	0	0	0	0	0	0	0	0	0	0	0	0	0	0	0	0	0	0	0	0	0	0	0	0	0	0	0	0	0	0	0	0	0	0	0	0	0	0	0	0	0	0	0
CGGTCCGTTGATCGGCGTTGCCGGATCTTATTGGTCAGATATCCTGTCTTTTAGAGCTGCAGCTCTTGGTTGTAGGAGGTAGTACTCCCATTCCACGTGGGGGTTTTTTATTTCCCCGCGGTCGCCCCAACCAAAGACATGGGGGCATGATTCATTTGGTTTAGTCCTTTGTTTAGGGGTGTTTGACATGATATGCCTTGGT	0	0	110	0	0	0	0	0	0	0	0	0	0	0	0	0	0	0	0	0	0	0	0	0	0	0	0	0	0	0	0	0	0	0	0	0	0	0	0	0	0	0	0	0	0	0	0	0	0
CGGTCCGTTGATCGGCGTTGCCGGATCTTATTGGTCAGATATTCTGTTTTTTAGAGCTGCAGCCCTTGGTTGTAGGAGGTAGTATTCCCATTCCACGTGGGGGTTTTTTATTTCCCCGCGGTCGCCCCAACCAAAGACATGGGGGCATGATTCATTTGGTTTAGTCCTTTGTTTAGGGGTGTTTGACATGATATGCCTTGGT	0	0	0	0	0	0	0	0	0	0	0	0	0	0	0	0	0	0	0	0	0	0	0	0	0	0	0	0	0	0	0	0	0	0	0	0	0	0	0	0	0	0	0	0	0	0	0	0	0
CGGTCCGTTGATCGGCGTTGCCGGATCTTATTGGTCAGATATTCTGTTTTTTAGAGCTGCAGCTCTTGGTTGTAGGAGGTAGCACTCCCATTCCACGTGGGGGTTTTTTATTTCCCCGCGGTCGCCCCAACCAAAGACATGGGGGCATGATTCATTTGGTTTAGTCCTTTGTTTAGGGGTGTTTGACATGATATGCCTCGGT	0	0	0	0	0	0	0	0	0	0	0	0	0	0	0	0	0	0	0	0	0	0	0	0	0	0	0	0	0	0	109	0	0	0	0	0	0	0	0	0	0	0	0	0	0	0	0	0	0
CGGTCCGTTGATCGGCGTTGCCGGATCTTATTGGTCGGATATTCTGTTTTTTAGAGCTGCAGCTCTTGGCTGTAGGAGGTAGTACTCCCATTCCACGTGGGGGTTTTTTATTTCCCCGCGGTCGCCCCAACCAAAGACATGGGGGCATGATTCATTTGGTTTAGTCCTTTGTTTAGGGGTGTTTGACATGATATGCCTTGGT	0	0	0	0	0	0	0	0	0	0	0	0	0	0	0	0	0	0	0	0	0	0	0	0	0	0	0	0	0	0	0	0	0	0	0	0	0	0	0	0	0	0	0	0	0	0	0	0	0
CGGTCCGTTGATCGGCGTTGCCGGATCTTATTGGTCAGATATTCTGTTTTTTAGAGCTGCAGCTCTTGGTTGTAGGAGGTAGTACTCCCATTCCACGTGGGGGTTTTTTATTTCCCCTCGGTCGCCCCAACCAAAGACATGGGGGCATGATTCATTTGGTTTAGTCCTTTGTTTAGGGGTGTTTGACATGATATGCCTTGGT	0	0	0	0	0	0	0	0	0	0	0	0	0	0	0	0	0	0	0	0	0	0	0	0	0	0	0	0	0	0	0	0	0	0	0	0	0	0	0	0	0	0	0	0	0	0	0	0	0
CGGTCCGTTGATCGGCGTTGCCGGATCTTATTGGTCAGATATTCTGTTTTTTAGAGCTGCAGCTCTTGGTTGTAGGAGGTAGTACTCCCATTCCACGTGGGGGTTTTTTATTTCCCCGCGGTCGCCCCAACCAAAGACATGGGGGCATGATTCATTTGGTTTAGTCCTTTGTTTGGGGGTGTTTGACATGATACGCCTTGGT	0	0	0	0	0	0	0	0	0	0	0	0	0	0	0	0	0	0	0	0	0	0	0	0	0	0	0	0	0	0	0	0	0	0	0	0	0	0	0	0	0	0	0	0	0	0	0	0	0
CGGTCCGTTGATCGGCGTTGCCGGATCTTATTGGTCAGATATTCTGTTTTTTAGAGCTGCAGCTCTTGGTTGTAGGAGGTAGTACTCCCATTCCACGTGGGGGTTTTTTATTTCCCCGCGGTCGCCCCAACCAAAGACATGGGGGCATGATTCATTTGGTTTAGTCCTTTGTTTAGGGGTGTTTGACATCATATGCCTTGGT	0	0	0	0	0	0	0	0	0	0	0	0	0	0	0	0	0	0	0	0	0	0	0	0	0	0	0	0	0	0	0	0	0	0	0	0	0	0	0	0	0	0	0	0	0	0	0	0	0
CGGTCCGTTGATCGGCGTTGCCGGATCTTATTGGTCAGATATTCTGTTTTTTAGAGCTGCAGCTCTTGGTTGTAGGAGGTAGTACTCCCATTCCACGTGGGGGTTTTTTATTTCCCCGCGGTCGCCCCAACCAAAGACATGGGGGCATGATTCATTTGGTTTAGTCCTTTGTTTAGGGGTGTTTGACATGCTATGCCTTGGT	0	0	0	0	0	0	0	0	0	0	0	0	0	0	0	0	0	0	0	0	0	0	0	0	0	0	0	0	0	0	0	0	0	0	0	0	0	0	0	0	0	0	0	0	0	0	0	0	0
CGGTTCGTTGATCGGCTTTGCCGGGTCTGTAAGGTTAAAAGTTTTATTTCTTAGAGCAGGAGCTCTCAGTTTGGGAGGACAGTGCCTCTGTTCCGCTTGGGGGTTTGTTGTTTCCCCGAGGTCGCCCCAACCAAAGACATAAGAGCAGGGGATATTTAGTTTTTTTTCTTGTTCGAAGGTGTTTAACATAGTCTGTCTTGT	0	0	0	0	0	0	0	0	0	0	0	0	0	0	0	0	0	0	0	0	0	0	0	0	0	0	0	0	0	0	0	0	0	0	0	0	0	0	0	0	0	0	0	0	0	0	0	0	0
CGGTTCGTTGATCGGCTATGCCGGATCATATTGGTCAGATATTCTGTTACTTAGAGTTGTCACTCGGAGTTATAAAAGATGTTCTTTCGGTCCACATGGAGGTTTGGTAGTACTCCGCGGTCGCCCCAACCAAAGACATTGAAACAGGGGAATTGAAGGTTGTAGGCCTTTATCTAGGCCTTTTTAACGGGAGCTGTTTTGGT	0	0	0	0	0	0	0	0	0	0	0	0	0	0	0	0	0	0	0	0	0	0	0	0	0	0	0	0	0	0	0	0	0	0	0	0	0	0	0	0	0	0	0	0	0	0	0	0	0
CGGTCCGTTGATCGGCGTTGCCGGATCTTATTGGTCAGATATTCTGTTTTTTGGAGCTGCAGCTCTTGGTTGTAGGAGGTAGTACTCCCATTCCACGTGGGGGTTTTTTATTTCCCCGCGGTCGCCCCAACCAAAGACATGGGGGCATTATTCATTTGGTTTAGTCCTTTGTTTAGGGGTGTTGGACATGATATGCCTTGGT	0	0	0	0	0	0	0	0	0	0	0	0	0	0	0	0	0	0	0	0	0	0	0	0	0	0	0	0	0	0	0	0	0	0	0	0	0	0	0	0	0	0	0	0	0	0	0	0	0
CGGTCCGTTGATCGGCGTTGCCGGATCTTATTGGTCAGATATTCTGTTTTTTAGAGCTGCAGCTCTTGGTTGTAGGAGGTAGTACTCCCATTCCACGTGGGGGTTTTGTATTTCCCCGCGGTCGCCCCAACCAAAGACATGGGGGCATGATTCATTTGGTTTAGTCCTTTGTTTAGGGGTGTTTGACATGATATGCCTTGGT	0	0	0	0	0	0	0	0	0	0	0	0	0	0	0	0	0	0	0	0	0	0	0	0	0	0	0	0	0	0	0	0	0	0	0	0	0	0	0	0	0	0	0	0	0	0	0	0	0
CGGTCCGTTGATCGGCGTTGCCGGATCTTATTGGTCAGATATTCTGTTTTTTAGAGCCGCAGCTCTTGGTTGTAGGAGGTAGTACTCCCATTCCACGTGGGGGTTTTTTATTTCCCCGCGGTCGCCCCAACCAAAGACATGGGGGCATGATTCATTTGGTTTAGTCCTTTGTTCAGGGGTGTTTGACATGATATGCCTTGGT	0	0	0	0	0	0	0	0	0	0	0	0	0	0	0	0	0	0	0	0	0	0	0	0	0	0	0	0	0	0	0	0	0	0	0	0	0	0	0	0	0	0	0	0	0	0	0	0	0
CGGTCCGTTGATCGGCGTTGCCGGATCTTATTGGTCAGATATTCTGTTTTTTAGAGCTGCAGCTCTTGGTTGTAGGAGGTAGTACTCCCATTCCACGTGGGGGTTTTTTATTTCCCCGCGGTCGCCCCAACCAAAGACATGGGGGCATGATTCACTTGGTTTAGTCCTTTGTTTAGGGGTGTTTGACATGATATGCCTTGGA	0	0	0	0	0	0	0	0	0	0	0	0	0	0	0	0	0	0	0	0	0	0	0	0	0	0	0	0	0	0	0	0	0	0	0	0	0	0	0	0	0	0	0	0	0	0	0	0	0
CGGTCCGTTGATCGGCGTTGCCGGATCTTATTGGTCAGATATTCTGTTTTTTAGAGCTGCAGCTCTTGGTTGTAGGAGGTAGTACTCCCATTCCACGTGGGGGTTTTTTATTTCCCCGCGGTCGCCCCGACCAAAGACATGGGGGCATGATTCATTTGGTTTAGTCCTTTGTTCAGGGGTGTTTGACATGATATGCCTTGGT	0	0	0	0	0	0	0	0	0	0	0	0	0	0	0	0	0	0	0	0	0	0	0	0	0	0	0	0	0	0	0	0	0	0	0	0	0	0	0	0	0	0	0	0	0	0	0	0	0
CGGTCCGTTGATCGGCGTTGCCGGATCTTATTGGTCAGATATTCTGTTTTTTAGAGCTGCAGCTCTTGGTTGTAGGAGGTAGTACTCCCATTCCACGTGGGGGCTTTTTATTTCCCCGCGGCCGCCCCAACCAAAGACATGGGGGCATGATTCATTTGGTTTAGTCCTTTGTTTAGGGGTGTTTGACATGATATGCCTTGGT	0	0	0	0	0	0	0	0	0	0	0	0	0	0	0	0	0	0	0	0	0	0	0	0	0	0	0	0	0	0	0	0	0	0	0	0	0	0	0	0	0	0	0	0	0	0	0	0	0
CGGTCCGTTGATCGGCGTTGCCGGATCTTATTGGTCAGATATTCTGTTTTTTAGAGCTGCAGCTCTTGGTTGTAGGAGGTAGTACTCCCATTCCACGTGGGGGTTTTTTATTTCCCCGCGGTCGCCCCAACCAAAGACATGGGGGCATGATTTATTTGGTTTAGTCCTTTGTTTAGGGGTGTTTGGCATGATATGCCTTGGT	0	0	0	0	0	0	0	0	0	0	0	0	0	0	0	0	0	0	0	0	0	0	0	0	0	0	0	0	0	0	0	0	0	0	0	0	0	0	0	0	0	0	0	0	0	0	0	0	0
CGGTCCGTTGATCGGCGTTGCCGGATCTTATTGGTCAGATATTCTGTTTTTTAGAGCTGCAGCTCTTGGTTGTAGGAGGTAGTACTCCCATTCCACGTGGGGGTTTTTTATTTCCCCGCGGTCGCCCCAACCAAAGACATGGGGGCATGATTCATTTGGTTTAGTCCTTTGTTTAGGGGTGTTTGACATGATAGGCCTTGGT	0	0	0	0	0	0	0	0	0	0	0	0	0	0	0	0	0	0	0	0	0	0	0	0	0	0	0	0	0	0	0	0	0	0	0	0	0	0	0	0	0	0	0	0	0	0	0	0	0
CGGTCCGTTGATCGGCGTTGCCGGATCTTATTGGTCAGATATTCTGTTCTTTAGAGCTGCAGCTCTTGGTTGTAGGAGGTAGAACTCCCATTCCACGTGGGGGTTTTTTATTTCCCCGCGGTCGCCCCAACCAAAGACATGGGGGCATGATTCATTTGGTTTAGTCCTTTGTTTAGGGGTGTTTGACATGATATGCCTTGGT	0	0	0	0	0	0	0	0	0	0	0	0	0	0	0	0	0	0	0	0	0	0	0	0	0	0	0	0	0	0	0	0	0	0	0	0	0	0	0	0	0	0	0	0	0	0	0	0	0
CGGTCCGTTGATCGGCGTTGCCGGATCTTATTGGTCACATATTCTGTTTTTTAGAGCTGCAGCTCTTGGTTGTAGGAGGTAGTACTCCCATTCCACGTGGGGGTTTTTTATTTCCCCGCGGTCGCCCCAACCAAAGACATGGGGGCATGATTCATTTGGTTTAGTCCTTTGTTTAGGGGTGTTTGACATGATATGCCTTGGT	0	0	0	0	0	0	0	0	0	0	0	0	0	0	0	0	0	0	0	0	0	0	0	0	0	0	0	0	0	0	0	0	0	0	0	0	0	0	0	0	0	0	0	0	0	0	0	0	0
CGGTCCATTGATCGGCGTTGCCGGATCTTATTGGTCGGATATTCTGTTTTTTAGAGCTGCAGCTCTTGGTTGTAGGAGGTAGTACTCCCATTCCACGTGGGGGTTTTTTATTTCCCCGCGGTCGCCCCAACCAAAGACATGGGGGCATGATTCATTTGGTTTAGTCCTTTGTTTAGGGGTGTTTGACATGATATGCCTTGGT	0	0	0	0	0	0	0	0	0	0	0	0	0	0	0	0	0	0	0	0	0	0	0	0	100	0	0	0	0	0	0	0	0	0	0	0	0	0	0	0	0	0	0	0	0	0	0	0	0
CGGTCCGTTGATCGGCGTTGCCGGATCTTATTGGTCAGATATTCTGTTTTTTAGAGCTGCAGCTCTTGGTTGTAGGAGGTAGTACTCCCATTCCACGTGGGGGTTTTTTATTTCCCCGCGGTCGCCTCAACCAAAGGCATGGGGGCATGATTCATTTGGTTTAGTCCTTTGTTTAGGGGTGTTTGACATGATATGCCTTGGT	0	0	0	0	0	0	0	0	0	0	0	0	0	0	0	0	0	0	0	0	0	0	0	0	0	0	0	0	0	0	0	0	0	0	0	0	0	0	0	0	0	0	0	0	0	0	0	0	0
CGGTCCGTTGATCGGCGTTGCCGGATCTTATTGGTCAGATATTCTGTTTTTTAGAGCTGCAGCTCTTGGTTGTAGGAGGTAGTACTCCCATTCCACGTGGGGGTTTTTTATTTCCCCGCGGTCGCCCCAACCAAAGACATGGGGGCATAATCCATTTGGTTTAGTCCTTTGTTTAGGGGTGTTTGACATGATATGCCTTGGT	0	0	0	0	0	0	0	0	0	0	0	0	0	0	0	0	0	0	0	0	0	0	0	0	0	0	0	0	0	0	0	0	0	0	0	0	0	0	0	0	0	0	0	0	0	0	0	0	0
CGGTCCGTTGATCGGCGTTGCCGGATCTTATTGGTCAGATATTCTGTTTTTTAGAGCTGCAGCTCTTGGTTGTAGGAGGTAGTACTCCCATTCCACGTGGGGGTTTTTTATTTCCCCGCGGTCGCCCCAACCAAAGACATGAGGGCATGATTCATTTGGTTTAGTCCTTTGTTTAGGGGTGTTCGACATGATATGCCTTGGT	0	0	0	0	0	0	0	0	0	0	0	0	0	0	0	0	0	0	0	0	0	0	0	0	0	0	0	0	0	0	0	0	0	0	0	0	0	0	0	0	0	0	0	0	0	0	0	0	0
CGGTCCGTTGATCGGCGTTGCCGGATCTTATTGGTCAGATATTCTGTTTTTTAGAGCTGCAGCTCTTGGTTGTAGGAGGTAGTACTCCCATTCCACGTGGGGGTTTTTTATTTCCCCGCTGTCGCCCCAACCAAAGACATGGGGGCATGATTCATTTGGTTTAGTCCTTTGTTTAGGGGTGTTTGACATGATATGCCTTGGT	0	0	0	0	0	0	0	0	0	0	0	0	0	0	0	0	0	0	0	0	0	0	0	0	0	0	0	0	0	0	0	0	0	0	0	0	0	0	0	0	0	0	0	0	0	0	0	0	0
CGGTCCGTTGATCGGCGTTGCCGGATCTTATTGGTCAGATATTCTGTTTTTTAGAGCTGCAGCTCTTGGTTGTAGGAGGTAGTACTCCCATTCCACGTGGGGGTTTTTTATTTCCCCGCGGTCGCCCCAACCAAAGACATGGGGGCATGATTCATTTGGTTTAGTCCTTTGCTTAGGGGTGTTTGGCATGATATGCCTTGGT	0	0	0	0	0	0	0	0	0	0	0	0	0	0	0	0	0	0	0	0	0	0	0	0	0	0	0	0	0	0	0	0	0	0	0	0	0	0	0	0	0	0	0	0	0	0	0	0	0
CGGTCCGTTGATCGGCGTTGCCGGATCTTATTGGTCAGATATTCTGTTTTTTAGAGCTGCAGCTCTTGGTTGTAGGAGGTAGTACTCCCATTCCACGTGGGGGTTTTTTATTTCCCCGCGGTCGCCCAACCAAAGGCATGGGGGCATGATTCATTTGGTTTAGTCCTTTGTTCAGGGGTGTTTGGCATGATATGCCTTGGT	0	0	0	0	0	0	0	0	0	0	0	0	0	0	0	0	0	0	0	0	0	0	0	0	0	0	0	0	0	0	0	0	0	0	0	0	0	0	0	0	0	0	0	0	0	0	0	0	0
CGGTCCGTTGATCGGCGTTGCCGGATCTTATCGGTCAGATATTCTGTTTTTTAGAGCTGCAGCTCTTGGTTGTAGGAGGTAGTACTCCCATTCCACGTGGGGGTTTTTTATTTCCCCGCGGTCGCCCCAACCAAAGACATGGGGGCATGATTCATTTGGTTTAGTCTTTTGTTTAGGGGTGTTTGACATGATATGCCTTGGT	0	0	0	0	0	0	0	0	0	0	0	0	0	0	0	0	0	0	0	0	0	0	0	0	0	0	0	0	0	0	95	0	0	0	0	0	0	0	0	0	0	0	0	0	0	0	0	0	0
CGGTCCCTTGATCGGCGTTGCCGGATCTTATTGGTCAGATATTCTGTTTTTTAGAGCTGCAGCTCTTGGTTGTAGGAGGTAGTACTCCCATTCCACGTGGGGGTTTTTTATTTCCCCGCGGTCGCCCCAACCAAAGACATGGGGGCATGATTCATTTGGTTTAGTCCTTTGTTTAGGGGTGTTTGACATGATATGCCTTGGT	0	0	0	0	0	0	0	0	0	0	0	0	0	0	0	0	0	0	0	0	0	0	0	0	0	0	0	0	0	0	0	0	0	0	0	0	0	0	0	0	0	0	0	0	0	0	0	0	0
CGGTCCGTTGATCGGCGTTGCCGGATCTTATTGGTCAGATATTCTGTTTTTTAGAGCTGCAGCTCTTGGTTGTAGGAGGTAGTACCCCCATTCCACGTGGGGGTTTCTTATTTCCCCGCGGTCGCCCCAACCAAAGACATGGGGGCATGATTCATTTGGTTTAGTCCTTTGTTTAGGGGTGTTTGACATGATATGCCTTGGT	0	0	0	0	0	0	0	0	0	0	0	0	0	0	0	0	0	0	0	0	0	0	0	0	0	0	0	0	0	0	0	0	0	0	0	0	0	0	0	0	0	0	0	0	0	0	0	0	0
CGGTCCGTTGATCGGCGTTGCCGGATCTTATTGGTCAGATATTCTGTTTTTTAGAGCTGCAGCTCTTGGTTGTAGGAGGTAGTACACCCATTCCACGTGGGGGTTTTTTATTTCCCCGCGGTCGCCCCAACCAAAGACATGGGGGCATGATTCATTTGGTTTAGTCCTTTGTTTAGGGGTGTTTGACATGATATGCCTTGGT	0	0	0	0	0	0	0	0	0	0	0	0	0	0	0	0	0	0	0	0	0	0	0	0	94	0	0	0	0	0	0	0	0	0	0	0	0	0	0	0	0	0	0	0	0	0	0	0	0
CGGTCCGTTGATCGGCGTTGCCGGATCTTATTGGTCAGATATTCTGTTTTTTAGAGCTGCAGCTCTTGGTTGTAGGAGGTAGCACTCCCACTCCACGTGGGGGTTTTTTATTTCCCCGCGGTCGCCCCAACCAAAGACATGGGGGCATGATTCATTTGGTTTAGTCCTTTGTTTAGGGGTGTTTGACATGATATGCCTTGGT	0	0	0	0	0	0	0	0	0	0	0	0	0	0	0	0	0	0	0	0	0	0	0	0	0	0	0	0	0	0	0	0	0	0	0	0	0	0	0	0	0	0	0	0	0	0	0	0	0
CGGTCCGTTGATCGGCGTTGCCGGATCTTATTGGTCAGATATTCTGTTCTTTAGAGCTGCAGCTCTTGGTTGTAGGAGGTAGTACTCCCATTCCACGGGGGGGTTTTTATTTCCCCGCGGTCGCCCCAACCAAAGACATGGGGGCATAATTCATTTGGTTTAGTCCTTTGTTTAGGGGTGTTTGACATGATATGCCTTGGT	0	0	0	0	0	0	0	0	0	0	0	0	0	0	0	0	0	0	0	0	0	0	0	0	0	0	0	0	0	0	0	0	0	0	0	0	0	0	0	0	0	0	0	0	0	0	0	0	0
CGGTTCGTTGATCGGCGTTGCCGGATCTTATTGGTCAGATATTCTGTTTTTTAGAACTGCAGCTCTTGGTTGTAGGAGGTAGTACTCCCATTCCACGTGGGGGTTTTTTATTTCCCCGCGGTCGCCCCAACCAAAGACATGGGGGCATGATTCATTTGGTTTAGTCCTTTGTTTAGGGGTGTTTGACATGATATGCCTTGGT	0	0	0	0	0	0	0	0	0	0	0	0	0	0	0	0	0	0	0	0	0	0	0	0	0	0	0	0	0	0	0	0	0	0	0	0	0	0	0	0	0	0	0	0	0	0	0	0	0
CGGTCCGTTGATCGGCGTTGCCGGATCTTATTGGTCAGATATTCTGTTTTTTAGAGCTGCAACTCTTGGTTGTAGGAGGTAGTACTCCCATTCCACGTGGGGGTTTTTTATTTCCCCGCGGTCGCCCCAACCAAAGACATGGGGGCATGATTCATTTGGTTTAGCCCTTTGTTTAGGGGTGTTTGACATGATATGCCTTGGT	0	0	0	0	0	0	0	0	0	0	0	0	0	0	0	0	0	0	0	0	0	0	0	0	0	0	0	0	0	0	0	0	0	0	0	0	0	0	0	0	0	0	0	0	0	0	0	0	0
CGGTCCGTTGATCGGCGTTGCCGGATCTTATTGGTCAGATATTCTGTTTTTTAGAGCTGCAGCTCTTGGTTGTAGGAGGTAGTACTCCCATTCCACGTGGGGGTTTTTTATTTCCCTGCGGTCGCCCCAACCAAAGACATGGGGGCATAATTCATTTGGTTTAGTCCTTTGTTTAGGGGTGTTTGACATGATATGCCTTGGT	0	0	0	0	0	0	0	0	0	0	0	0	0	0	0	0	0	0	0	0	0	0	0	0	0	0	0	0	0	0	0	0	0	0	0	0	0	0	0	0	0	0	0	0	0	0	0	0	0
CGGTCCGTTGATCGGCGTTGCCGGATCTTATTGGTCAGATATTCTGTTTTTTAGAGCTGCAGCTCTTGGTCGTAGGAGGTAGTACTCCCATTCCACGTGGGGGTTTTTTATTTCCCCGCAGTCGCCCCAACCAAAGACATGGGGGCATGATTCATTTGGTTTAGTCCTTTGTTTAGGGGTGTTTGACATGATATGCCTTGGT	0	0	0	0	0	0	0	0	0	0	0	0	0	0	0	0	0	0	0	0	0	0	0	0	0	0	0	0	0	0	0	0	0	0	0	0	0	0	0	0	0	0	0	0	0	0	0	0	0
CGGTCCGTTGATCGGCGTTGCCGGATCTTATTGGTCAGATATTCTGTTTTTTAGAGCTGCTGCTCTTGGTTGTAGGAGGTAGTACTCCCATTCCACGTGGGGGTTTTTTATTTCCCCGCGGTCGCCCCAACCAAAGACATGGGGGCATGATTCATTTGGTTTAGTCCTTTGTTTAGGGGTGTTTGACATGATATGCCTTGGT	0	0	0	0	0	0	0	0	0	0	0	0	0	0	0	0	0	0	0	0	0	0	0	0	0	0	0	0	0	0	0	0	0	0	0	0	0	0	0	0	0	0	0	0	0	0	0	0	0
CGGTCCGTTGATCGGCGTTGCCGGATCTTATTGGTCAGATATTCTGTTTTTTAGAGCTGCAGCTCTTGGTTGTAGGAGGTAGTACTACCATTCCACGTGGGGGTTTTTTATTTCCCCGCGGTCGCCCCAACCAAAGACATGGGGGCATGATTCATTTGGTTTAGTCCTTTGTTTAGGGGTGTTTGACATGATATGCCTTGGT	0	0	0	0	0	0	0	0	0	0	0	0	0	0	0	0	0	0	0	0	0	0	0	0	0	0	0	0	0	0	0	0	0	0	0	0	0	0	0	0	0	0	0	0	0	0	0	0	0
CTGTCCGTTGATCGGCGTTGCCGGATCTTATTGGTCAGATATTCTGTTTTTTAGAGCTGCAGCTCTTGGTTGTAGGAGGTAGTACTCCCATTCCACGTGGGGGTTTTTTATTTCCCCGCGGTCGCCCCAACCAAAGACATGGGGGCATGATTCATTTGGTTTAGTCCTTTGTTTAGGGGTGTTTGACATGATATGCCTTGGT	0	0	0	0	0	0	0	0	0	0	0	0	0	0	0	0	0	0	0	0	0	0	0	0	0	0	0	0	0	0	0	0	0	0	0	0	0	0	0	0	0	0	0	0	0	0	0	0	0
CGGTCCGTTGATCGGCGTTGCCGGATCTTATTGGTCAGATATTCTGTTTTTTAGAGCTGCAGCTCTTGGTTGTAGGAGGTAGTACTCCCATTCCACGTGGGGGTTTTTTATTTCCCCGCGGTCGCCCCGACCAAAGACATGGGGGCATAATTCATTTGGTTTAGTCCTTTGTTTAGGGGTGTTTGACATGATATGCCTTGGT	0	0	0	0	0	0	0	0	0	0	0	0	0	0	0	0	0	0	0	0	0	0	0	0	0	0	0	0	0	0	0	0	0	0	0	0	0	0	0	0	0	0	0	0	0	0	0	0	0
CGGTCCGTTGATCGGCGTTGCCGGATCTTATTGGTCAGATATTCTGTTTTTTAGAGCTGCAGCTCTTGGTTGTAGGAGGTAGTACACCCATTCCACGTGGGGGTTTTTTATTTCCCCGCGGTCGCCCCAACCAAAGACATGGGGGCATGATTCATTTGGTTTAGTCCTTTGTTCAGGGGTGTTTGACATGATATGCCTTGGT	0	0	0	0	0	0	0	0	0	0	0	0	0	0	0	0	0	0	0	0	0	0	0	0	89	0	0	0	0	0	0	0	0	0	0	0	0	0	0	0	0	0	0	0	0	0	0	0	0
CGGTCCGTTGATCGGCGTTGCCGGATCTTATTGGTCAGATATTCTGTTTTTTAGAGCTGCAGCTCTTGGTTGTAGGAGGCAGTACTCCCGTTCCACGTGGGGGTTTTTTATTTCCCCGCGGTCGCCCCAACCAAAGACATGGGGGCATGATTCATTTGGTTTAGTCCTTTGTTTAGGGGTGTTTGACATGATATGCCTTGGT	0	0	0	0	0	0	0	0	0	0	0	0	0	0	0	0	0	0	0	0	0	0	0	0	0	0	0	0	0	0	0	0	0	0	0	0	0	0	0	0	0	0	0	0	0	0	0	0	0
CGGTCCGTTGATCGGCGTTGCCGGATCTTATTGGTCAGATATTCTGTTTTTTAGAGCTGCAGCTCTTGGTTGTAGGAGGTAGTACTCCCATTCCACGTGGGGGTTTTTTATTTCCCCGTGGTTGCCCCAACCAAAGACATGGGGGCATGATTCATTTGGTTTAGTCCTTTGTTTAGGGGTGTTTGACATGATATGCCTTGGT	0	0	0	0	0	0	0	0	0	0	0	0	0	0	0	0	0	0	0	0	0	0	0	0	0	0	0	0	0	0	0	0	0	0	0	0	0	0	0	0	0	0	0	0	0	0	0	0	0
CGGTCCGTTGATCGGCGTTGCCGGATCTTATTGGTCAGATATTCTGTTTTTTAGAGCTGCAGCTCTTGGTTGTAGGAGGTAGTACTCCCATTCCACGTGGGGGTTTTTTATTTCCCCGCGGTCGCCCCAACCAAAGACACGGGGGCATGATTCATTTGGTTTAGTCCTTTGTTTAGGGGTGTTCGACATGATATGCCTTGGT	0	0	0	0	0	0	0	0	0	0	0	0	0	0	0	0	0	0	0	0	0	0	0	0	0	0	0	0	0	0	0	0	0	0	0	0	0	0	0	0	0	0	0	88	0	0	0	0	0
CGGTCCGTTGATCGGCGTTGCCGGATCTTATTGGTCAGATATTCTGTTCTTTAGAGCTGCAGCTCTTGGTTGTAGGAGGTAGTACTCCCATTCCACGTGGGGGTTTTTTATCTCCCCGCGGTCGCCCCAACCAAAGACATGGGGGCATAATTCATTTGGTTTAGTCCTTTGTTTAGGGGTGTTTGACATGATATGCCTTGGT	0	0	0	0	0	0	0	0	0	0	0	0	0	0	0	0	0	0	0	0	0	0	0	0	0	0	0	0	0	0	0	0	0	0	0	0	0	0	0	0	0	0	0	0	0	0	0	0	0
CGGTCCGTTGATCGGCGTTGCCGGATCTTATTGGTCAGATATTCTGTTTTTTAGAGCTGCAGCTCTTGGTTGTAGGAGGTAGTACTCCCATTCCACGTGGGGGTTTTTTATTTCCCCGCGGTCGCCCCAACCAAAGACATGGGGGCATGATTCATTTGGTTTAGTCCTTTGTTTTAGGGTGTTTGACATGATATGCCTTGGT	0	0	0	0	0	0	0	0	0	0	0	0	0	0	0	0	0	0	0	0	0	0	0	0	0	0	0	0	0	0	0	0	0	0	0	0	0	0	0	0	0	0	0	0	0	0	0	0	0
CGGTCCGTTGATCGGCGTTGCCGGATCTTATTGGTCAGATATTCTGTTTTTTAGAGCTGCAGCTCTTGGTTGTAGGAGGTAGTACTCCCATTCCACGTGGGGGTTTTTTATTTCCCCGCGGTCGCCCCAACCAAAGACATGGGGGCATGATTCATTTGGTTTAGTCCTTTGTTTAGGAGTGTTCGACATGATATGCCTTGGT	0	0	0	0	0	0	0	0	0	0	0	0	0	0	0	0	0	0	0	0	0	0	0	0	0	0	0	0	0	0	0	0	0	0	0	0	0	0	0	0	0	0	0	0	0	0	0	0	0
CGGTCCGTTGATCGGCGTTGCCGGATCTTATTGGTCAGATATTCTGTTTTTTAGAGCTGCAGCTCTTGGTTGTAGGAGGTAGTACTCCCATTCCACGTGGGGGTTTTTTATTTCCCCGCGGTCGCCCCAACCAAAGACATGGCGGCATGATTCATTTGGTTTAGTCCTTTGTTTAGGGGTGTTTGACATGATATGCCTTGGT	0	0	0	0	0	0	0	0	0	0	0	0	0	0	0	0	0	0	0	0	0	0	0	0	0	0	0	0	0	0	0	0	0	0	0	0	0	0	0	0	0	0	0	0	0	0	0	0	0
CGGTCCGTTGATCGGCGTTGCCGGATCTTATTGGCCGGATATTCTGTTTTTTAGAGCTGCAGCTCTTGGTTGTAGGAGGTAGTACTCCCATTCCACGTGGGGGTTTTTTATTTCCCCGCGGTCGCCCCAACCAAAGACATGGGGGCATGATTCATTTGGTTTAGTCCTTTGTTTAGGGGTGTTTGACATGATATGCCTTGGT	0	0	0	0	0	0	0	0	0	0	0	0	0	0	0	0	0	0	0	0	0	0	0	0	0	0	0	0	0	0	0	0	0	0	0	0	0	0	0	0	0	0	0	0	0	0	0	0	0
CGGTCCGTTGATCGGCGTTGCCGGATCTTATTGGTCAGATATTCTGTTTTTTAGAGCTGCAGCTCTTGGTTGTAGGAGGTAGTACTCCCATTCCACGTGGGGGTTTTTTATTTCCCCGCGGTCGCCTCAACCAAAGACATGGGGGCATGATTCATTTGGTTTAGTCCTTTGTTCAGGGGTGTTTGACATGATATGCCTTGGT	0	0	0	0	0	0	0	0	0	0	0	0	0	0	0	0	0	0	0	0	0	0	0	0	0	0	0	0	0	0	0	0	0	0	0	0	0	0	0	0	0	0	0	0	0	0	0	0	0
CGGTCCGTTGATCGGCGTTGCCGGATCTTATTGGTCAGATATTCTGTTTTTTAGAGCTGCAGCTCTTGGTTGTGGGGGGTAGTACTCCCATTCCACGTGGGGGTTTTTTATTTCCCCGCGGTCGCCCCAACCAAAGACATGGGGGCATGATTCATTTGGTTTAGTCCTTTGTTTAGGGGTGTTTGACATGATATGCCTTGGT	0	0	0	0	0	0	0	0	0	0	0	0	0	0	0	0	0	0	0	0	0	0	0	0	0	0	0	0	0	0	0	0	0	0	0	0	0	0	0	0	0	0	0	0	0	0	0	0	0
CGGTCCGTTGATCGGCGTTGCCGGATCTTATTGGTCAGATATTCTGTTTTTTAGAGCTGCAGCTCTCGGTTGTAGGAGGTAGTACTCCCATTCCACGTGGGGGTTTTTTATTTCCCCGCGGTCGCCCCAACCAAAGACATGGGGGCATAATTCATTTGGTTTAGTCCTTTGTTTAGGGGTGTTTGACATGATATGCCTTGGT	0	0	0	0	0	0	0	0	0	0	0	0	0	0	0	0	0	0	0	0	0	0	0	0	0	0	0	0	0	0	0	0	0	0	0	0	0	0	0	0	0	0	0	0	0	0	0	0	0
CGGTCCGTTGATCGGCGTTGCCGGATCTTATTGGTCAGATATTCTGTTTTTTAGAGCTGCAGCTCTTGGTTGTAGGAGGTAGTACTCCCATTCCACGTGGGGGTTTTTTATTTCTCCGCGGTCGCCCCAATTAAAGACATGGGGGCATGATTCATTTGGTTTAGTTTTTTGTTTAGGGGTGTTCGACATGATATGCCTTGGT	0	0	0	0	0	0	0	0	0	0	0	0	0	0	0	0	0	0	0	0	0	0	0	0	0	0	0	0	0	0	0	0	0	0	0	0	0	0	0	0	0	0	0	0	0	0	0	0	0
CGGTCCGTTGATCGGCGTTGCCGGATCTTATTGGTCAGATATTCTGTTTTTTAGAGCTGCAGCTCTTGGTTGTAGGAGGTAGTACTCCCATTCCACGTGGGGGTTTTTTATTTCCCCGCGGTCGCCCCAACCAAAAACATGAGGGCATGATTCATTTGGTTTAGTCCTTTGTTTAGGGGTGTTTGACATGATATGCCTTGGT	0	0	0	0	0	0	0	0	0	0	0	0	0	0	0	0	0	0	0	0	0	0	0	0	0	0	0	0	0	0	0	0	0	0	0	0	0	0	0	0	0	0	0	0	0	0	0	0	0
CGGTCCGTTGATCGGCGTTGCCGGATCTTATTGGTCAGATATTCTGTTTTTTAGAGCTGCAGCTCTTGGCTGTAGGAGGTAGTACTCCCATTCCACGTGGGGGTTTTTTATTTCCCCGCGGTCGCCCCAACCAAAGACATGGGGGCATGATTCATTCGGTTTAGTCCTTTGTTTAGGGGTGTTTGACATGATATGCCTTGGT	0	0	0	0	0	0	0	0	0	0	0	0	0	0	0	0	0	0	0	0	0	0	0	0	0	0	0	0	0	0	0	0	0	0	0	0	0	0	0	0	0	0	0	0	0	0	0	0	0
CGGTCCGTTGATCGGCGTTGCCGGATCTTATTGGTCAGATATCCTGTTTTTTAGAGCTGCAGCTCTTGGTTGTAGGAGGTAGTACTCCCATTCCACGTGGGGGTTTTTTATTTCCCCGCGGTCGCCCCAACCAAAGACATGGGGGCATGATTCATTTGGTTTAGTCCTTTGTTTAGGGGCGTTTGACATGATATGCCTTGGT	0	0	0	0	0	0	0	0	0	0	0	0	0	0	0	0	0	0	0	0	0	0	0	0	0	0	0	0	0	0	0	0	0	0	0	0	0	0	0	0	0	0	0	0	0	0	0	0	0
CGGTCCGTTGATCGGCGTTGCCGGATCTTATTGGTCAGATATTCTGTTTTTTAGAGCTGCAGCTCTTGGTTGTAGGAGGTAGTACTCCCATTCCACGTGGGGGTTTTTTATTTCCCCGCGGTCGCCCCAACCAAAGACATGGGGGCATGATTCATTCGGTTTAGTCCTTTGTTTAGGGGCGTTTGACATGATATGCCTTGGT	0	0	84	0	0	0	0	0	0	0	0	0	0	0	0	0	0	0	0	0	0	0	0	0	0	0	0	0	0	0	0	0	0	0	0	0	0	0	0	0	0	0	0	0	0	0	0	0	0
CGGTCCGTTGATCGGCGTTGCCGGATCTTATTGGTCAGATATTCTGTTTTTTCGAGCTGCAGCTCTTGGTTGTAGGAGGTAGTACTCCCATTCCACGTGGGGGTTTTTTATTTCCCCGCGGTCGCCCCAACCAAAGACATGGGGGCATGATTCATTTGGTTTAGTCCTTTGTTTAGGGGTGTTTGACATGATATGCCTTGGT	0	0	0	0	0	0	0	0	0	0	0	0	0	0	0	0	0	0	0	0	0	0	0	0	84	0	0	0	0	0	0	0	0	0	0	0	0	0	0	0	0	0	0	0	0	0	0	0	0
CGGTCCGTTGATCGGCGTTGCCCGATCTTATTGGTCAGATATTCTGTTTTTTAGAGCTGCAGCTCTTGGTTGTAGGAGGTAGTACTCCCATTCCACGTGGGGGTTTTTTATTTCCCCGCGGTCGCCCCAACCAAAGACATGGGGGCATGATTCATTTGGTTTAGTCCTTTGTTTAGGGGTGTTTGACATGATATGCCTTGGT	0	0	0	0	0	0	0	0	0	0	0	0	0	0	0	0	0	0	0	0	0	0	0	0	0	0	0	0	0	0	0	0	0	0	0	0	0	0	0	0	0	0	0	0	0	0	0	0	0
CGGTCCGTTGATCGGCGTTGCCAGATCTTATTGGTCAGATATTCTGTTTTTTAGAGCTGCAGCTCTTGGTTGTAGGAGGTAGTACTCCCATTCCACGTGGGGGTTTTTTATTTCCCCGCGGTCGCCCCAACCAAAGACATGGGGGCACGATTCATTTGGTTTAGTCCTTTGTTTAGGGGTGTTTGACATGATATGCCTTGGC	0	0	0	0	0	0	0	0	0	0	0	0	0	0	0	0	0	0	0	0	0	0	0	0	0	0	0	0	0	0	0	0	0	0	0	0	0	0	0	0	0	0	0	0	0	0	0	0	0
CGGTCCGTTGATCGGCGTTGCCGGATCTTATTGGTCAGATATTCTGTTTTTTAGGGCTGCAGCTCTTGGTTGTAGGAGGTAGTACTCCCATTCCACGTGGGGGTTTTTTATTTCCCCGCGGTCGCCCCAACCAAAGACATGGGGGCATGATTCATTTGGTTTAGTCCTTTGTTCAGGGGTGTTTGACATGATATGCCTTGGT	0	0	0	0	0	0	0	0	0	0	0	0	0	0	0	0	0	0	0	0	0	0	0	0	0	0	0	0	0	0	0	0	0	0	0	0	0	0	0	0	0	0	0	0	0	0	0	0	0
CGGTCCGTTGATCGGCGTTGCCGGATCTTATTGGTCAGATATTCTGTTCTTTAGAGCTGCAGCTCTTGGATGTAGGAGGTAGTACTCCCATTCCACGTGGGGGTTTTTTATTTCCCCGCGGTCGCCCCAACCAAAGACATGGGGGCATGATTCATTTGGTTTAGTCCTTTGTTTAGGGGTGTTTGACATGATATGCCTTGGT	0	0	0	0	0	0	0	0	0	0	0	0	0	0	0	0	0	0	0	0	0	0	0	0	0	0	0	0	0	0	0	0	0	0	0	0	0	0	0	0	0	0	0	0	0	0	0	0	0
CGGTCCGTTGATCGGCGTTGCCGGATCTTATTGGTCAGATATTCTGTTTTTTAGAGCTGCAGCTCTTGGTTGTAGGAGGTAGTACTCCCATTCCACGTGGGGGTTTTTTATTTCCCCGCGGTCGCCCCAACCAAAGGCATGGGGGCATGATTCATTTGGTTTAGTCCTTTGTTCAGGGGTGTTTGACATGATATGCCTTGGC	0	0	0	0	0	0	0	0	0	0	0	0	0	0	0	0	0	0	0	0	0	0	0	0	0	0	0	0	0	0	0	0	0	0	0	0	0	0	0	0	0	0	0	0	0	0	0	0	0
CGGTCCGTTGATCGGCGTTGCCGGATCTTATTGGTCAGATATTCTGTTTTTTAGAGCTGCAGCTCTTGGTTGTAGGAGGTAGTACTCCCATTCCACGTGGGGGTTTTTTATTTCCCCGCGGTCGCCCCAACCAAAGACATGGGGGCATGATTCATTTGGTTTAGCCCTTTGTTTAGGGGTGTTTGACATGCTATGCCTTGGT	0	0	0	0	0	0	0	0	0	0	0	0	0	0	0	0	0	0	0	0	0	0	0	0	0	0	0	0	0	0	0	0	0	0	0	0	0	0	0	0	0	0	0	0	0	0	0	0	0
TGGTTCGTTAATCGGCGTTGCCGGATCGTAGGGTCAGAAATTCTGGTGGTTAGAACGGGGGTTCTTGGTTGTGGGAGTAGTACTCCTATTCCGCATGGAGGTTGTGTTCTTCTCCTCGGTCACCCCAACCGAAGACATCAAGACAGGGGACATTAAGTTTAGTCTTTTGTTTTAGGGTCTTTAACATGGTCTGTTTTGGT	0	0	0	0	0	0	0	0	0	0	0	0	0	0	0	0	0	0	0	0	0	0	0	0	0	0	0	0	0	0	0	0	0	0	0	0	0	0	0	0	0	0	0	0	0	0	0	0	0
CGGTCCGTTGATCGGCGTTGCCGGATCTTATTGGTCAGATATTCTGTTTTTTAGAGCTGCAGCTCTTGGTTGTAGGAGGTAGTACTCCCATTCCACGTGGGGGTTTTTTATTTCCCCGCGGTCGCCCCAACCAAAGACATGGGGGCATGATTCATTTGGTTTAGTCCTTTGTTTAGGGGTGTTTAACATGATACGCCTTGGT	0	0	0	0	0	0	0	0	0	0	0	0	0	0	0	0	0	0	0	0	0	0	0	0	0	0	0	0	0	0	0	0	0	0	0	0	0	0	0	0	0	0	0	0	0	0	0	0	0
CGGTCCGTTGATCGGCGTTGCCGGATCTTATTGGTCAGATATTCTGTTTTTTAGAGCTGCAGCTCTTGGTTGTAGGAGGTAGTACTCCCATTCCACGTGGGGGTTTTTTATTTCCCCGCGGTCGCCCCAACCAAAGACATGGGGGCATGATTCATTTGGTTTAGTCCTTTGTTTAGGGGTGTGTGACATGATATGCCTTGGT	0	0	0	0	0	0	0	0	0	0	0	0	0	0	0	0	0	0	0	0	0	0	0	0	0	0	0	0	0	0	0	0	0	0	0	0	0	0	0	0	0	0	0	0	0	0	0	0	0
CGGTCCGTTGATCGGCGTTGCCGGATCTTATTGGTCAGATATTCTGTTTTTTAGAGCTGCAGCTCTTGGTTGTAGGAGGTAGCACTCCCATTCCACGTGGGGGTTTTTTATTTCCCCGCGGTCGCCCCAACCAAAGATATGGGGGCATGATTCATTTGGTTTAGTCCTTGGTTTAGGGGTGTTTGACATGATATGCCTTGGT	0	0	0	0	0	0	0	0	0	0	0	0	0	0	0	0	0	0	0	0	0	0	0	0	0	0	0	0	0	0	0	0	0	0	0	0	0	0	0	0	0	0	0	0	0	0	0	0	0
CGGTCCGTTGATCGGCGTTGCCTGATCTTATTGGTCAGATATTCTGTTCTTTAGAGCTGCAGCTCTTGGTTGTAGGAGGTAGTACTCCCATTCCACGTGGGGGTTTTTTATTTCCCCGCGGTCGCCCCAACCAAAGACATGGGGGCATAATTCATTTGGTTTAGTCCTTTGTTTAGGGGTGTTTGACATGATATGCCTTGGT	0	0	0	0	0	0	0	0	0	0	0	0	0	0	0	0	0	0	0	0	0	0	0	0	0	0	0	0	0	0	0	0	0	0	0	0	0	0	0	0	0	0	0	0	0	0	0	0	0
CGGTCCGTTGATCGGCGTTGCCGGATCTTATTGGTCAGATATTCTGTTTGTTAGAGCTGCAGCTCTTGGTTGTAGGAGGTAGTACTCCCATTCCACGTGGGGGTTTTTTATTTCCCCGCGGTCGCCCCAACCAAAGACATGGGGGCATGATTCATTTGGTTTAGTCCTTTGTTTAGGGGTGTTTGACATGATATGCCTTGGT	0	0	0	0	0	0	0	0	0	0	0	0	0	0	0	0	0	0	0	0	0	0	0	0	0	0	0	0	0	0	0	0	0	0	0	0	0	0	0	0	0	0	0	0	0	0	0	0	0
CGGTCCGTTGATCGGCGTTGCCGGATCTTATTGGTCAGATATTCTGTTTTTTAGAGCTGCAGCTCTTGGTTGTAGGAGGTGGTACTCCCATTCCACGTGGGGGTTTTTTATTTCCCCGCGGTCGCCCCAACCAAAGACATGGGGGCATGATTCATTTGGTTTAGTCCTTTGTTCAGGGGTGTTTGACATGATATGCCTTGGT	0	0	0	0	0	0	0	0	0	0	0	0	0	0	0	0	0	0	0	0	0	0	0	0	0	0	0	0	0	0	0	0	0	0	0	0	0	0	0	0	0	0	0	0	0	0	0	0	0
CGGTCCGTTGATCGGCGTTGCCGGATCTTATTGGTCAGATATTCTGTTTTTTAGAGCTGCAGCTCTTGGTTGTAGGAGGTAGTACTCCCATTCCACGTGGGGGTTTTTTATTTCCCCGCGGTCGCCCCAACCAAAGACATGGGGGCATGATACATTTGGTTTAGTCCTTTGTTTAGGGGTGTTTGACATGATATGCCTTGGT	0	0	0	0	0	0	0	0	0	0	0	0	0	0	0	0	0	0	0	0	0	0	0	0	0	0	0	0	0	0	0	0	0	0	0	0	0	0	0	0	0	0	0	0	0	0	0	0	0
CGGTCCGTTGATCGGCGTTGCCGGATCTTATTGGTCAGATATTCTGTTTTTTAGAGCTGCAGCTCTTGGTTGTAGGCGGTAGTACTCCCATTCCACGTGGGGGTTTTTTATTTCCCCGCGGTCGCCCCAACCAAAGACATGGGGGCATGATTCATTTGGTTTAGTCCTTTGTTTAGGGGTGTTTGACATGATATGCCTTGGT	0	0	0	0	0	0	0	0	0	0	0	0	0	0	0	0	0	0	0	0	0	0	0	0	0	0	0	0	0	0	0	0	0	0	0	0	0	0	0	0	0	0	0	0	0	0	0	0	0
CGGTCCGTTGATCGGCGTTGCCGGATCTTATTGGTCAGATATTCTGTTCTTTAGAGCTGCAGCTCTTGGTTGTAGGAGGTAGTACTCCCATTCCACGTGGGGGTTTTTTATTTCCCCGCGGTCGCCCCAACCAAAGACATGGGGGCATGATTCATTTGGTTTAGTCCTTTGTTTAGGGGTGTTTAACATGATATGCCTTGGT	0	0	0	0	0	0	0	0	0	0	0	0	0	0	0	0	0	0	0	0	0	0	0	0	0	0	0	0	0	0	0	0	0	0	0	0	0	0	0	0	0	0	0	0	0	0	0	0	0
CGGTCCGTTGATCGGCGTTGCCGGATCTTATTGGTCAGATATTCTGTTTTTTAGAGCTGCAGCTCTTGGTTGTAGGAGGTAGTACTCCCATTCCACGTGGGGGTTTTTTATTTCCCCGCGGTCGCCCCAACCAAAGACATGGGGGCATAATTCATTTGGTTCAGTCCTTTGTTTAGGGGTGTTTGACATGATATGCCTTGGT	0	0	0	0	0	0	0	0	0	0	0	0	0	0	0	0	0	0	0	0	0	0	0	0	0	0	0	0	0	0	0	0	0	0	0	0	0	0	0	0	0	0	0	0	0	0	0	0	0
CGGTCCGTTGATCGGCGTTGCCGGATCTTATTGGTCAGATATTCTGTTTTTTAGAGCTGCAGCTCTTGGTTGTAGGAGGTAGTACTCCCATTCCACGTGGGGGTTTTTTATTTCCCCGCGGTCGCCCCAACCAAAGACATGGGGGCATGATTCATTTGGTTTAGTCCTTTGTTTCGGGGTGTTTGACACGATATGCCTTGGT	0	0	0	0	0	0	0	0	0	0	0	0	0	0	0	0	0	0	0	0	0	0	0	0	0	0	0	0	0	0	0	0	0	0	0	0	0	0	0	0	0	0	0	0	0	0	0	0	0
CGGTCCGTTGATCGGCGTTGCCGGATCTTATTGGTCAGATATTCTGTTTTTTAGAGCTGCAGCTCTTGGTTGTAGGAGGTAGTACTCCCATTCCACGTGGGGGTTTTTTATTTCCCCGCGGTCGCCCCAACCAAAGACATGGGGGCATGATTCATTTGGTTTAGTCCTTTGTTCAGGGGTGTTTGACATGAGATGCCTTGGT	0	0	0	0	0	0	0	0	0	0	0	0	0	0	0	0	0	0	0	0	0	0	0	0	0	0	0	0	0	0	0	0	0	0	0	0	0	0	0	0	0	0	0	0	0	0	0	0	0
CGGTCCGTTGATCGGCGTTGCTGGATCCTATTGGTCAGATATTCTGTTTTTTAGAGCTGCAGCTCTTGGTTGTAGGAGGTAGTACTCCCATTCCACGTGGGGGTTTTTTATTTCCCCGCGGTCGCCCCAACCAAAGACATGGGGGCATGATTCATTTGGTTTAGTCCTTTGTTTAGGGGTGTTTGACATGATATGCCTTGGT	0	0	0	0	0	0	0	0	0	0	0	0	0	0	0	0	0	0	0	0	0	0	0	0	0	0	0	0	0	0	0	0	0	0	0	0	0	0	0	0	0	0	0	0	0	0	0	0	0
CGGTCCGTTGATCGGCGTTGTCGGATCTTATTGGTCAGATATTCTGTTTTTTAGAGCTGCAGCTCTTGGTTGTAGGAGGTAGTACTCCCATTCCTCGTGGGGGTTTTTTATTTCCCCGCGGTCGCCCCAACCAAAGACATGGGGGCATGATTCATTTGGTTTAGTCCTTTGTTTAGGGGTGTTTGACATGATATGCCTTGGT	0	0	0	0	0	0	0	0	0	0	0	0	0	0	0	0	0	0	0	0	0	0	0	0	0	0	0	0	0	0	0	0	0	0	0	0	0	0	0	0	0	0	0	75	0	0	0	0	0
CGGTCCGTTGATCGGCGTTGCCGGATCTTATTGGTCAGATATTCTGTTTTTTAGAGCTGCAGCCCTTGGTTGTAGGAGGTAGTACTCCCATTCCACGTGGGGGTTTTTTATTTCCCCGCGGTCGCCCCAACCAAAGACATGGGGGCATGATTCATTCGGTTTAGTCCTTTGTTTAGGGGTGTTTGACATGATATGCCTTGGT	0	0	0	0	0	0	0	0	0	0	0	0	0	0	0	0	0	0	0	0	0	0	0	0	0	0	0	0	0	0	0	0	0	0	0	0	0	0	0	0	0	0	0	0	0	0	0	0	0
CGGTCCGTTGATCGGCGTTGCCGGATCTTATTGGTCAGATATTCTGTTTTTTAGAGCTGCAGCTCTTGGTTGTAGGAGGTAGTACTCCCATTCCACGTGGGGGTTTTTTATTTCCCCGGGGTCGCCCCAACCAAAGACATGGGGGCATGATTCATTTGGTTTAGTCCTTTGTTTAGGGGTGTTTGACATGATATGCCTTGGT	0	0	0	0	0	0	0	0	0	0	0	0	0	0	0	0	0	0	0	0	0	0	0	0	0	0	0	0	0	0	0	0	0	0	0	0	0	0	0	0	0	0	0	0	0	0	0	0	0
CGGTCCGTTGATCGGCGTTGCCGGATCTTATTGGTCAGGTATTCTGTTCTTTAGAGCTGCAGCTCTTGGTTGTAGGAGGTAGTACTCCCATTCCACGTGGGGGTTTTTTATTTCCCCGCGGTCGCCCCAACCAAAGACATGGGGGCATGATTCATTTGGTTTAGTCCTTTGTTTAGGGGTGTTTGACATGATATGCCTTGGT	0	0	0	0	0	0	0	0	0	0	0	0	0	0	0	0	0	0	0	0	0	0	0	0	0	0	0	0	0	0	0	0	0	0	0	0	0	0	0	0	0	0	0	0	0	0	0	0	0
CGGTCCGTTGATCGGCGTTGCCGGATCTTATTGGTCAGATATTCTGTTTTTTAGAGCTGCAGCTCTTGGTTGTAGGAGGTAGTACTCCCATTCCACGTGGGGGTTTTTTATTTCCCCGCGGTCGCCCCAACCAAAGACATGGGGGCATAATTCATTTGGTCTAGTCCTTTGTTTAGGGGTGTTTGACATGATATGCCTTGGT	0	0	0	0	0	0	0	0	0	0	0	0	0	0	0	0	0	0	0	0	0	0	0	0	0	0	0	0	0	0	0	0	0	0	0	0	0	0	0	0	0	0	0	0	0	0	0	0	0
CGGTCCGTTGATCGGCGTTGCCGGATCTTATTGGTCAGATATTCTGTTTTTTAGAGCTGCAGCTCTTGGTTGTAGGGGGTAGTACTCCCGTTCCACGTGGGGGTTTTTTATTTCCCCGCGGTCGCCCCAACCAAAGACATGGGGGCATGATTCATTTGGTTTAGTCCTTTGTTTAGGGGTGTTTGACATGATATGCCTTGGT	0	0	0	0	0	0	0	0	0	0	0	0	0	0	0	0	0	0	0	0	0	0	0	0	0	0	0	0	0	0	0	0	0	0	0	0	0	0	0	74	0	0	0	0	0	0	0	0	0
CGGTCCGTTGATCGGCGTTGCCGGATCTTATTGGTCAGATATTCTGTCTTTTAGAGCTGCAGCTCTTGGTTGTAGGAGGTAGTACTCCCATTCCACGTGGGGGTTTTTTATTTCCCCGCGGTCGCCCCAACCAAAGACATGGGGGCATGATTCATTTGGTTTAGTCCTTTGTTTAGGGGTGTTTGACATGATACGCCTTGGT	0	0	0	0	0	0	0	0	0	0	0	0	0	0	0	0	0	0	0	0	0	0	0	0	0	0	0	0	0	0	0	0	0	0	0	0	0	0	0	0	0	0	0	0	0	0	0	0	0
CAGTCCGTTGATCGGCGTTGCCGGATCTTATTGGTCAGATATTCTGTTTTTTAGAGCTGCAGCTCTTGGTTGTAGGAGGTAGTACTCCCATTCCACGTGGGGGTTTTTTATTTCCCCGTGGTCGCCCCAACCAAAGACATGGGGGCATGATTCATTTGGTTTAGTCCTTTGTTTAGGGGTGTTTGACATGATATGCCTTGGT	0	0	0	0	0	0	0	0	0	0	0	0	0	0	0	0	0	0	0	0	0	0	0	0	0	0	0	0	0	0	0	0	0	0	0	0	0	0	0	0	0	0	0	0	0	0	0	0	0
CGGTCCGTTGATCGGCGTTGCCGGATCTTATTGGTCAGATATTCTGTTTTTTAGGGCTGCAGCTCTTGGTTGTAGGAGGTAGTACTCCCATTCCACGTGAGGGTTTTTATTTCCCCGCGGTCGCCCCAACCAAAGACATGGGGGCATGATTCATTTGGTTTAGTCCTTTGTTTAGGGGTGTTTGACATGATATGCCTTGGT	0	0	0	0	0	0	0	0	0	0	0	0	0	0	0	0	0	0	0	0	0	0	0	0	0	0	0	0	0	0	0	0	0	0	0	0	0	0	0	0	0	0	0	0	0	0	0	0	0
CGGTCCGTTGATCGGCGTTGCCGGATCTTATTGGTCAGATATTCTGTTTTTTAGAGCTGCAGCTCTTGGCTGTAGGAGGTAGTACTCCCATTCCACGTGGGGGTTTTTTATTTCCCCGCGGTCGCCCCAACCAAAGACATGGGGGCATGATTCATTTGGTTTAGTCCTTTGTTTAGGGGTGTTTGACACGATATGCCTTGGT	0	0	0	0	0	0	0	0	0	0	0	0	0	0	0	0	0	0	0	0	0	0	0	0	0	0	0	0	0	0	0	0	0	0	0	0	0	0	0	0	0	0	0	0	0	0	0	0	0
CGGTCCGTTGATCGGCGTTGCCGGATCTTATTGGTCAGATATTCTGTTTTTTAGAGCTGCAGCTCTTGGTTGTAGGAGGTAGTACTCCCATTCCACGTGGGGGTTTTTTATTTCCCCGCGGTCGCCCCACCCAAAGACATGGGGGCATGATTCATTTGGTTTAGCCCTTTGTTTAGGGGTGTTTGACATGATATGCCTTGGT	0	0	72	0	0	0	0	0	0	0	0	0	0	0	0	0	0	0	0	0	0	0	0	0	0	0	0	0	0	0	0	0	0	0	0	0	0	0	0	0	0	0	0	0	0	0	0	0	0
CGGTCCGTTGATCGGCGTTGCCGGATCTTATTGGTCAGATATTCTGTTTTTTAGAGCTGCAGCTCTTGGTTGTAGGAGGTAGTACTCCCATTCCACATAAAAGTTTTTTATTTCCCCGCAATCGCCCCAACCAAAGACATGGGGGCATGATTCATTTGGTTTAGTCCTTTGTTTAGGAGTGTTTGACATGATATGCCTTGGT	0	0	0	0	0	0	0	0	0	0	0	0	0	0	0	0	0	0	0	0	0	0	0	0	0	0	0	0	0	0	24	0	0	0	0	0	0	0	0	0	0	0	0	0	0	0	0	0	0
CGGTCCGTTGATCGGCGTTGCCGGATCTTATTGGTCAGATATTCTGTTTTTTAGAGCTGCAGCTCTTGGTTGTAGGAGGTAGTACTCCCATTCCACGTGGGGGTTTTTTATTTCCCCGCGGTCGCCCCAACCAAAGACATGGGGGCATGATTCATTTGGTTTAGTCCTTTGTTTAGGGGAGTTTGACATGATATGCCTTGGC	0	0	0	0	0	0	0	0	0	0	0	0	0	0	0	0	0	0	0	0	0	0	0	0	0	0	0	0	0	0	0	0	0	0	0	0	0	0	0	0	0	0	0	0	0	0	0	0	0
CGGTCCGTTGATCGGCGTTGCCGGATCTTATTGGTCAGATATTCTGTTTTTTAGAGCTGCAGCTCTTGGTTGTAGGAGGTAGTACTCCCATTCCACGTGGGGGTTTTTTATTTCTCCGCGGTCGCCCCAACCAAAGACATGGGGGCATGATTCATTTGGTTTAGTCCTTTGTTCAGGGGTGTTTGACATGATATGCCTTGGT	0	0	0	0	0	0	0	0	0	0	0	0	0	0	0	0	0	0	0	0	0	0	0	0	0	0	0	0	0	0	0	0	0	0	0	0	0	0	0	0	0	0	0	0	0	0	0	0	0
CGGTCCGTTGATCGGCGTTGCCGGATCTTATTGGTCAGATATTCTGTTTTTTAGAGCTGCAGCTCTTGGTTGTAGGAGGTAGTACTCCCATTCCACGTGGGGGTTTTTTATTTCCCCGCGGTCGCCCCAACCAAAGACATGGGGGCATGGTCCATTTGGTTTAGTCCTTTGTTTAGGGGTGTTTGACATGATATGCCTTGGT	0	0	0	0	0	0	0	0	0	0	0	0	0	0	0	0	0	0	0	0	0	0	0	0	0	0	0	0	0	0	0	0	0	0	0	40	0	0	0	0	0	0	0	0	0	0	0	0	0
CGGTCCGTTGATCGGCGTTGCCGGATCTTATTGGTCAGATATTCTGTTTTTTAGAGCTGCAGCTCTTGGTTGTAGGAGGTAGTACTCCCATTCCACGTGGGGGTTTTTTATTTCCCCGCGGTCGCCTCAACCAAAGACATGAGGGCATGATTCATTTGGTTTAGTCCTTTGTTTAGGGGTGTTTGACATGATATGCCTTGGT	0	0	0	0	0	0	0	0	0	0	0	0	0	0	0	0	0	0	0	0	0	0	0	0	0	0	0	0	0	0	0	0	0	0	0	0	0	0	0	0	0	0	0	0	0	0	0	0	0
CGGTCCGTTGATCGGCGTTGCCGGATCTTATTGGTCAGATATTCTGTTTTTTAGAGCTGCAGCTCTTGGTTGTAGGAGGTAGTACTCCCATTCCACGTAGGGGTTTTTTATTTCCCCGCGGTCGCCCCAACCAAAGACATGGGGGCATGATTCATTTGGTTTAGTCCTTTGTTCAGGGGTGTTTGACATGATATGCCTTGGT	0	0	0	0	0	0	0	0	0	0	0	0	0	0	0	0	0	0	0	0	0	0	0	0	0	0	0	0	0	0	0	0	0	0	0	0	0	0	0	0	0	0	0	0	0	0	0	0	0
CGGTCCGTTGATCGGCGTTGCCGGATCTTATTGGTCAGATATTCTGTTTTTTAGAGCTGCAGCTCTTGGTTGCAGGAGGTAGTACTCCCATTCCACGTGGGGGTTTTTTATTTCCCCGCGGTCGCCCCAACCAAAGACATGGGGGCATGATTCATTTGGTTTAGTCCTTTGTTTAGGGGTGTTTGACATGATATGCCTTGGC	0	0	0	0	0	0	0	0	0	0	0	0	0	0	0	0	0	0	0	0	0	0	0	0	0	0	0	0	0	0	0	0	0	0	0	0	0	0	0	0	0	0	0	0	0	0	0	0	0
CGGTCCATTGATCGGCGTTGCCGGATCTTATCGGTCAGATATTCTGTTTTTTAGAGCTGCAGCTCTTGGTTGTAGGAGGTAGTACTCCCATTCCACGTGGGGGTTTTTTATTTCCCCGCGGTCGCCCCAACCAAAGACATGGGGGCATGATTCATTTGGTTTAGTCCTTTGTTTAGGGGTGTTTGACATGATATGCCTTGGT	0	0	0	0	0	0	0	0	0	0	0	0	0	0	0	0	0	0	0	0	0	0	0	0	0	0	0	0	0	0	0	0	0	0	0	0	0	0	0	0	0	0	0	0	0	0	0	0	0
CGGTCCGTTGATCGGCGTTGCCGGATCTTATTGGTCAGATATTCTGTCTTTTAGAGCTGCAGCTCTTGGTTGTAGGAGGTAGTACTCCCATTCCACGTAGGGGTTTTTTATTTCCCCGCGGTCGCCCCAACCAAAGACATGGGGGCATGATTCATTTGGTTTAGTCCTTTGTTTAGGGGTGTTTGACATGATATGCCTTGGT	0	0	0	0	0	0	0	0	0	0	0	0	0	0	0	0	0	0	0	0	0	0	0	0	0	0	0	0	0	0	0	0	0	0	0	0	0	0	0	0	0	0	0	0	0	0	0	0	0
CGGTCCGTTGATCGGCGTTGCCGGATCTTACTGGTCAGATATTCTGTTTTTTAAAGCTGCAGCTCTTGGTTGTAGGAGGTAGTACTCCCATTCCACGTGGGGGTTTTTTATTTCCCCGCGGTCGCCCCAACCAAAGACATGGGGGCATAATTCATTTGGTTTAGTCCTTTGTTTAGGGGTGTTTGACATGATATGCCTTGGT	0	0	0	0	0	0	0	0	0	0	0	0	0	0	0	0	0	0	0	0	0	0	0	0	0	0	0	0	0	0	0	0	0	0	0	0	0	0	0	0	0	0	0	0	0	0	0	0	0
CGGTCCGTTGATCGGCGTTGCCGGATCTTATTGGTCAGATATTCTGTTTTTTAGAGTTGCAGCTCTTGGTTGTGGGAGGTAGTACTCCCATTCCACGTGGGGGTTTTTTATTTCCCCGCGGTCGCCCCAACCAAAGACATGGGGGCATGATTCATTTGGTTTAGTCCTTTGTTCAGGGGTGTTTGACATGATATGCCTTGGT	0	0	0	0	0	0	0	0	0	0	0	0	0	0	0	0	0	0	0	0	0	0	0	0	0	0	0	0	0	0	0	0	0	0	0	0	0	0	0	0	0	0	0	0	0	0	0	0	0
CGGTCCGTTGATCGGTGTTGCCGGATCTTATTGGTCAGATGTTCTGTTTTTTAGAGCTGCAGCTCTTGGTTGTAGGAGGTAGTACTCCCATTCCACGTGGGGGTTTTTTATTTCCCCGCGGTCGCCCCAACCAAAGACATGGGGGCATGATTCATTTGGTTTAGTCCTTTGTTTAGGGGTGTTTGACATGATATGCCTTGGT	0	0	0	0	0	0	0	0	0	0	0	0	0	0	0	0	0	0	0	0	0	0	0	0	0	0	0	0	0	0	0	0	0	0	0	0	0	0	0	0	0	0	0	0	0	0	0	0	0
CGGTCCGTTGATCGGCGTTGCCGGATCTTATTGGTCAGATATTCTGTTTTTTAGAGCTGCAACTCTCGGTTGTAGGAGGTAGTACTCCCATTCCACGTGGGGGTTTTTTATTTCCCCGCGGTCGCCCCAACCAAAGACATGGGGGCATGATTCATTTGGTTTAGTCCTTTGTTTAGGGGTGTTTGACATGATATGCCTTGGT	0	0	0	0	0	0	0	0	0	0	0	0	0	0	0	0	0	0	0	0	0	0	0	0	0	0	0	0	0	0	0	0	0	0	0	0	0	0	0	0	0	0	0	0	0	0	0	0	0
CGGTCCGTTGATCGGCGTTGCCGGATCTTATTGGTCAGATATTCTGTTCTTTAGAGCCGCAGCTCTTGGTTGTAGGAGGTAGTACTCCCATTCCACGTGGGGGTTTTTTATTTCCCCGCGGTCGCCCCAACCAAAGACATGGGGGCATAATTCATTTGGTTTAGTCCTTTGTTTAGGGGTGTTTGACATGATATGCCTTGGT	0	0	0	0	0	0	0	0	0	0	0	0	0	0	0	0	0	0	0	0	0	0	0	0	67	0	0	0	0	0	0	0	0	0	0	0	0	0	0	0	0	0	0	0	0	0	0	0	0
CGGTCCGTTGATCGGCGTTGCCGGATCTTATTGGTCAGGTATTCTGTTTTTTAGAGCTGCAGCTCTTGGTTGTAGGAGGTAGTACTCCCATTCCACGTGGGGGTTTTTTATTTCCCCGCGGTCGCCCCAACCAAAGACATGGGGGCATAATTCATTTGGTTTAGTCCTTTGTTTAGGGGTGTTTGACATGATATGCCTTGGT	0	0	0	0	0	0	0	0	0	0	0	0	0	0	0	0	0	0	0	0	0	0	0	0	0	0	0	0	0	0	0	0	0	0	0	0	0	0	0	67	0	0	0	0	0	0	0	0	0
CGGTCCGTTGATCGGCGTTGCCGGATCTTATTGGTCAGATATTCTGTTTTTTAGAGCTGCAGCTCTTGGTTGTAGGAGGTAATACTCCCATTCCACGTGGGGGTTTTTTATTTCCCCGCGGTCGCCCCAACCAAAGACATGGGGGCATGATTCATCTGGTTTAGTCCTTTGTTTAGGGGTGTTTGACATGATATGCCTTGGT	0	0	0	0	0	0	0	0	0	0	0	0	0	0	0	0	0	0	0	0	0	0	0	0	0	0	0	0	0	0	0	0	0	0	0	0	0	0	0	0	0	0	0	0	0	0	0	0	0
CGGTCCGTTGATCGGCGTTGCCGGATCTTATTGGTCAGATATTCTGTTTTTTAGAGCTGCAGCTCTCGGTTGTAGGAGGTAGTACTCCCATTCCACGTGGGGGTTTTTTATTTCCCCGCGGTCGCCCCAACCAAAGACATGGGGGCATGATTCATTTGGTTTAGTCCTTTGTTCAGGGGTGTTTGACATGATATGCCTTGGT	0	0	0	0	0	0	0	0	0	0	0	0	0	0	0	0	0	0	0	0	0	0	0	0	0	0	0	0	0	0	0	0	0	0	0	0	0	0	0	0	0	0	0	0	0	0	0	0	0
CGGTCCGTTGATCGGCGCTGCCGGATCTTATTGGTCAGATATTCTGTTTTTTAGAGCTGCAGCTCTTGGTTGTAGGAGGTAGTACTCCCATTCCACGTGGGGGTTTTTTATTTCCCCGCGGTCGCCCCAACCAAAGACATGGGGGCATAATTCATTTGGTTTAGTCCTTTGTTTAGGGGTGTTTGACATGATATGCCTTGGT	0	0	0	0	0	0	0	0	0	0	0	0	0	0	0	0	0	0	0	0	0	0	0	0	0	0	0	0	0	0	0	0	0	0	0	0	0	0	0	0	0	0	0	0	0	0	0	0	0
CGGTCTGTTGATCGGCGTTGCCGGATCTTATTGGTCAGATATTCTGTTTTTTAGAGCTGCAGCTCTTGGTTGTAGGAGGTAGTACTCCCATTCCACGTGGGGGTTTTTTATTTCCCCGCGGTCGCCCCAACCAAAGACATGGGGACATGATTCATTTGGTTTAGTCCTTTGTTTAGGGGTGTTTGACATGATATGCCTTGGT	0	0	0	0	0	0	0	0	0	0	0	0	0	0	0	0	0	0	0	0	0	0	0	0	0	0	0	0	0	0	0	0	0	0	0	0	0	0	0	0	0	0	0	0	0	0	0	0	0
CGGTCCGTTGATCGGCGTTGCCGGATCTTATTGGTCAGATATTCTGTTTTTTAGAGCTGCAGCTCTTGGTTGTAGGAGGTAGTACTCCCATTCCACGTGGGGGTTTTCTATTTCCCCGCGGTCGCCCCAACTAAAGACATGGGGGCATGATTCATTTGGTTTAGTCCTTTGTTTAGGGGTGTTTGACATGATATGCCTTGGT	0	0	0	0	0	0	0	0	0	0	0	0	0	0	0	0	0	0	0	0	0	0	0	0	0	66	0	0	0	0	0	0	0	0	0	0	0	0	0	0	0	0	0	0	0	0	0	0	0
CGGTCCGTTGATCGGCGTTGCCGGATCTTATTGGTCAGATATTCTGTTTTTTAGAGCTGCAGCTCTTGGTTGTAGGAGGTAGTACTCCCATTCCGCGTGGGGGTTTTTTATTTCCCCGCGGTCGCCCCAACCGAAGACATGGGGGCATGATTCATTTGGTTTAGTCCTTTGTTTAGGGGTGTTTGACATGATATGCCTTGAT	0	0	0	0	0	0	0	0	0	0	0	0	0	0	0	0	0	0	0	0	0	0	0	0	0	0	0	0	0	0	0	0	0	0	0	0	0	0	66	0	0	0	0	0	0	0	0	0	0
CGGTCCGTTGATCGGCGTTGCTGGATCTTATTGGTCAGATATTCTGTTTTTTAGAGCTGCAGCTCTTGGTTGTGGGAGGTAGTACTCCCATTCCACGTGGGGGTTTTTTATTTCCCCGCGGTCGCCCCAACCAAAGACATGGGGGCATGATTCATTTGGTTTAGTCCTTTGTTTAGGGGTGTTTGACATGATATGCCTTGGT	0	0	0	0	0	0	0	0	0	0	0	0	0	0	0	0	0	0	0	0	0	0	0	0	0	0	0	0	0	0	0	0	0	0	0	0	0	0	0	65	0	0	0	0	0	0	0	0	0
CGGTCCGTTGATCGGCGTTGCCGGATCTTATTGGTCAGATATTCTGTTTTTTAGAGCTGCAGCTCTTGGTTGTAGGAGGTAGTACTCCCATTCCACGTGGGGGTTTTTTATTTCCCCGCGGTCGCCCCCACCAAAGACATGGGGGCATGATTCATTTGGTTTAGTCCTTTGTTTAGGGGGGTTTGACATGATATGCCTTGGT	0	0	0	0	0	0	0	0	0	0	0	0	0	0	0	0	0	0	0	0	0	0	0	0	0	0	0	0	0	0	0	0	0	0	0	0	0	0	0	0	0	0	0	65	0	0	0	0	0
CGGTCCGTTGATCGGCGTTGCCGGATCTTATTGGTCAGATATTCTGTTTTTTAGAGCTGCAGCTCTTGGTCGTAGGAGGTAGTACTCCCATTCCACGTGGGGGTTTTTTATTTCCCCGTGGTCGCCCCAACCAAAGACATGGGGGCATGATTCATTTGGTTTAGTCCTTTGTCTAGGGGTGTTTGACATGATATGCCTTGGT	0	0	0	0	0	0	0	0	0	0	0	0	0	0	0	0	0	0	0	0	0	0	0	0	0	0	0	0	0	0	0	0	0	0	0	0	0	0	0	0	0	0	0	0	0	0	0	0	0
CGGTCCGTTGATCGGCGTTGCCGGATCTTATTGGTCAGGTATTCTGTTTTTTAGAGCTGCAGCTCCTGGTTGTAGGAGGTAGTACTCCCATTCCACGTGGGGGTTTTTTATTTCCCCGCGGTCGCCCCAACCAAAGACATGGGGGCATGATTCATTTGGTTTAGTCCTTTGTTTAGGGGTGTTTGACATGATATGCCTTGGT	0	0	0	0	0	0	0	0	0	0	0	0	0	0	0	0	0	0	0	0	0	0	0	0	0	0	0	0	0	0	0	0	0	0	0	0	0	0	0	0	0	0	0	0	0	0	0	0	0
CGGTCCGTTGATCGGCGTTGCCGGATCTTATTGGTCAGATATTCTGTTTTTTAGAGCTGCAGCTCTTGGTTGTAGGAGGCAGTACTCCCATTCCACGTGGGGGTTTTTTATTTCCCCGCGGTCGCCCCAACCAAAGACATGGGGGCATAATTCATTTGGTTTAGTCCTTTGTTTAGGGGTGTTTGACATGATATGCCTTGGT	0	0	0	0	0	0	0	0	0	0	0	0	0	0	0	0	0	0	0	0	0	0	0	0	0	0	0	0	0	0	0	0	0	0	0	0	0	0	0	0	0	0	0	0	0	0	0	0	0
CGGTCCGTTGATCGGCGTTGCCGGATCTTATTGGTCAGATATTCTGTTTTTTAGAGCTGCAGCTCTTGGTTGTAGGAGGTAATACTCCCATTCCACGTGGGGGTTTTTTATTTCCCTGCGGTCGCCCCAACCAAAGACATGGGGGCATGATTCATTTGGTTTAGTCCTTTGTTTAGGGGTGTTTGACATGATATGCCTTGGT	0	0	0	0	0	0	0	0	0	0	0	0	0	0	0	0	0	0	0	0	0	0	0	0	0	0	0	0	0	0	0	0	0	0	0	0	0	0	0	0	0	0	0	0	0	0	0	0	0
CGGTCCGTTGATCGGCGTTGCCGGATCTTATTGGTCAGATATTCTGTTGTTTAGAGCTGCAGCTCTTGGTTGTAGGAGGTAGTACTCCCATTCCACGTGGGGGTTTTTTATTTCCCCGCGGTCGCCCCAACCAAAGACATGGGGGCATGATTCATTTGGTTTAGTCCTTTGTTTAGGGGTGTTTGACATGATATGCCTTGGT	0	0	0	0	0	0	0	0	0	0	0	0	0	0	0	0	0	0	0	0	0	0	0	0	0	0	0	0	0	0	0	0	0	0	0	0	0	0	0	0	0	0	0	0	0	0	0	0	0
CGGTCCGTCGATCAGCGTTGCCGGATCTTATTGGTCAGATATTCTGTTTTTTAGAGCTGCAGCTCTTGGTTGTAGGAGGTAGTACTCCCATTCCACGTGGGGGTTTTTTATTTCCCCGCGGTCGCCCCAACCAAAGACATGGGGGCATGATTCATTTGGTTTAGTCCTTTGTTTAGGGGTGTTTGACATGATATGCCTTGGT	0	0	0	0	0	0	0	0	0	0	0	0	0	0	0	0	0	0	0	0	0	0	0	0	0	0	0	0	0	0	0	0	0	0	0	0	0	0	0	0	0	0	0	0	0	0	0	0	0
CGGTCCGTTGATCGGCGTTGCCGGATCTTATTGGTCAGATATTCTGTTTTTTAGAGCTGCAGCTCTTGGTTGTAGGAGGTAGTACTCCCATTCCACGTGGGGGTTTTTTATTTCCTCGCGGTCGCCCCAACCAAAGACGTGGGGGCATGATTCATTTGGTTTAGTCCTTTGTTTAGGGGTGTTTGACATGATATGCCTTGGT	0	0	0	0	0	0	0	0	0	0	0	0	0	0	0	0	0	0	0	0	0	0	0	0	0	0	0	0	0	0	0	0	0	0	0	0	0	0	0	0	0	0	0	0	0	0	0	0	0
CGGTCCGTTGATCGGCGTTGCCGGATCTTATTGGTCAGATATTCTGTTTTTTAGAGCTGCAGCTCTTGGTTGTAGGAGGTAGTACTCCCATTCCACGTGGGGGTTTTTTATTTCCCCGCGGTCGCCCCAACCAAAGACATGGGGGCATGATTCATTTGGTTTAGTCATTTGTTTAGGGGTGTTTGACATGACATGCCTTGGT	0	0	0	0	0	0	0	0	0	0	0	0	0	0	0	0	0	0	0	0	0	0	0	0	0	0	0	0	0	0	0	0	0	0	0	0	0	0	0	0	0	0	0	0	0	0	0	0	0
CGGTCCGTTGATCGGCGTTGCCGGATCTTATTGGTCAGATATTCCGTTTTTTAGAGCTGCAGCTCTTGGTTGTAGGAGGTAGTACTCCCATTCCACGTGGGGGTTTTTTATTTCCCCGCGGTCGCCCCAACCAAAGACATGGGGGCATGATTCATTTGGTTTAGTCCTTTGTTTAGGGGTGTTTGATATGATATGCCTTGGT	0	0	0	0	0	0	0	0	0	0	0	0	0	0	0	0	0	0	0	0	0	0	0	0	0	0	0	0	0	0	0	0	0	0	0	0	0	0	0	0	0	0	0	0	0	0	0	0	0
CGGTCCGTTGATCGGCGTTGCCGGATCTTATTGGTCAGATATTCTGTTTTTTAGAGCTGCAGCTCTTGGTTGTAGGAGGTAGTACTCCCATTCCACGTGGGGGTTTTTTATTTCCCCGCGGTCGCCCCAACCAAAGACATGTGGGCATGATTCACTTGGTTTAGTCCTTTGTTTAGGGGTGTTTGACATGATATGCCTTGGT	0	0	0	0	0	0	0	0	0	0	0	0	0	0	0	0	0	0	0	0	0	0	0	0	0	0	0	0	0	0	0	0	0	0	0	0	0	0	0	0	0	0	0	0	0	0	0	0	0
CGGTCCGTTGATCGGCGTTGCCGGATCCTATTGGTCAGATATTCTGTTTTTTAGAGCTGCAGCTCTTGGTTGTAGGAGGTAGTACTCCCATTCCACGTGGGGGTTTTTTATTCCCCCGCGGTCGCCCCAACCAAAGACATGGGGGCATGATTCATTTGGTTTAGTCCTTTGTTTAGGGGTGTTTGACATGATATGCCTTGGT	0	0	0	0	0	0	0	0	0	0	0	0	0	0	0	0	0	0	0	0	0	0	0	0	0	0	0	0	0	0	0	0	0	0	0	0	0	0	0	0	0	0	0	0	0	0	0	0	0
CGGTCCGTTGATCGGCGTTGCCGGATCTTATTGGTCAGATATTCTGTTTTTTAGAGCTGCAGCTCTTGGTTGTAGGAGGTAGTACTCCCATTCCACGTGGGGGTTTTTTATTTCCCCGCGGTCGCCCCAACCAAAGACATGGGGGCATGATTCATTTAGTTTAGTCCTTTGTTTAGGGGTGCTTGACATGATATGCCTTGGT	0	0	0	0	0	0	0	0	0	0	0	0	0	0	0	0	0	0	0	0	0	0	0	0	0	0	0	0	0	0	0	0	0	0	0	0	0	0	0	0	0	0	0	0	0	0	0	0	0
CGGTCCGTTGATCGGCGTTGCCGGATCTTATTGGTCAGATATTCTGTTTTCTAGAGCTGCAGCTCTTGGTTGTAGGAGGTAGTACTCCCATTCCACGTGGGGGTTTTTTATTTCCCCGCGGTCGCCCCAACCAAAGACATGGGGGCATAATTCATTTGGTTTAGTCCTTTGTTTAGGGGTGTTTGACATGATATGCCTTGGT	0	0	0	0	0	0	0	0	0	0	0	0	0	0	0	0	0	0	0	0	0	0	0	0	0	0	0	0	0	0	0	0	0	0	0	0	0	0	0	0	0	0	0	0	0	0	0	0	0
CGGTCCGTTGATCGGCGTTGCCGGATCTTATTGGTCAGATATTCTGTTTTTTAGAGCTGCAGCCCTTGGTTGTAGGAGGTAGTACTCCCATTCCACGTGGGGGTTTTTTATTTCCCCGCGGTCGCCCCAACCAAAGACATGGAGGCATGATTCATTTGGTTTAGTCCTTTGTTTAGGGGTGTTTGACATGATATGCCTTGGT	0	0	0	0	0	0	0	0	0	0	0	0	0	0	0	0	0	0	0	0	0	0	0	0	0	0	0	0	0	0	0	0	0	0	0	0	0	0	0	0	0	0	0	0	0	0	0	0	0
CGGTCCGTTGATCGGCGTTGCCGGATCTTATTGGTCAGATATTCTGTTCTTTAGAGCCGCAGCTCTTGGTTGTAGGAGGTAGTACTCCCATTCCACGTGGGGGTTTTTTATTTCCCCGCGGTCGCCCCAACCAAAGACATGGGGGCATGATTCATTTGGTTTAGTCCTTTGTTTAGGGGTGTTTGACATGATATGCCTTGGT	0	0	0	0	0	0	0	0	0	0	0	0	0	0	0	0	0	0	0	0	0	0	0	0	61	0	0	0	0	0	0	0	0	0	0	0	0	0	0	0	0	0	0	0	0	0	0	0	0
CGGTCCGTTGATCGGCGTTGCCGGATCTTATTGGTCAGATATTCTGTTTTTTAGAGCTGCAGCTCTTGGTTGTAGGAGGTAGTACTCCCATTCCACGCGGGGGTTTTTTATTTCCCCGCGGTCGCCCCAACCAAAGACATGGGGGCATGATTCATTTGGTTTAGTCCTTTGTTTAGGGGAGTTTGACATGATATGCCTTGGC	0	0	0	0	0	0	0	0	0	0	0	0	0	0	0	0	0	0	0	0	0	0	0	0	0	0	0	0	0	0	0	0	0	0	0	0	0	0	0	0	0	0	0	0	0	0	0	0	0
CGGTCCGTTGATCGGCGTTGCCGGATCTTATTGGTCAGATATTCTGTTTTTTAGAGCTGCAGCTCTTGGTTGTAGGAGGTAGTACTCCCATTCCACGTGGGGGTTTTTTATTTCCCCGCGGTCGCCCCAACCAAAGACATGGGGGCATGATTCATTTGGTTTAGTCCTTTGTTTAGGGATGTTTGATATGATATGCCTTGGT	0	0	0	0	0	0	0	0	0	0	0	0	0	0	0	0	0	0	0	0	0	0	0	0	0	0	0	0	0	0	0	0	0	0	0	0	0	0	0	0	0	0	0	0	0	0	0	0	0
CGGTCCGTTGATCGGCGTTGCCGGATCTTATTGGTCAGATATTCTGTTTTTTAGAGCTGCAGCTCTTGGTTGTAGGAGGTAGTACTCCCATTCCACGTGGGGGTTTTTTATTTCCCCGCGGTCGCCCCAACCAAAGACATGGGGGCATGATTCATTTGGTTTAGTCCTTTGTTTAGGGGTGTTTGACGTGATATGCCTTGAT	0	0	60	0	0	0	0	0	0	0	0	0	0	0	0	0	0	0	0	0	0	0	0	0	0	0	0	0	0	0	0	0	0	0	0	0	0	0	0	0	0	0	0	0	0	0	0	0	0
CGGTCCGTTGATCGGCGTTGCCGGATCTTATTGGTCAGATATTCTGTTTTTTAGAGCTGCAGCTCTCGGTTGTAGGAGGTAGTACTCCCATTCCACGTGGGGGTTTTTTATTTCCCCGCGGTCGTCCCAACCAAAGACATGGGGGCATGATTCATTTGGTTTAGTCCTTTGTTTAGGGGTGTTTGACATGATATGCCTTGGT	0	0	0	0	0	0	0	0	0	0	0	0	0	0	0	0	0	0	0	0	0	0	0	0	0	0	0	0	0	0	0	0	0	0	0	0	0	0	0	60	0	0	0	0	0	0	0	0	0
CGGTCCGTTGATCGGCGTTGCCGGATCTTATTGGTCAGATATTCTGTTTTTTAGAGCTGCAGCTCTTGGTTGTAGGAGGTAGTACTCCCATTCCACGTGGGGGTTTTTTATTTCCCCGCGGTCGCCCCAACCAAAGACATGGGGGCATGATTCATTTGGTTTAGTCCTTTGTTTAGGGGTGTTTGACATGGTATGCCTCGGT	0	0	0	0	0	0	0	0	0	0	0	0	0	0	0	0	0	0	0	0	0	0	0	0	0	0	0	0	0	0	0	0	0	0	0	0	0	0	0	60	0	0	0	0	0	0	0	0	0
CGGTCCGTTGATCGGCGTTGCCGGATCTTATTGGTCAGATATTCTGTTTTCTAGAGCTGCAGCTCTTGGTTGTAGGAGGTAGTACTCCCATTCCACGTGGGGGTTTTTTATTTCCCCGCGGTCGCCCCAGCCAAAGACATGGGGGCATGATTCATTTGGTTTAGTCCTTTGTTTAGGGGTGTTTGACATGATATGCCTTGGT	0	0	0	0	0	0	0	0	0	0	0	0	0	0	0	0	0	0	0	0	0	0	0	0	0	0	0	0	0	0	0	0	0	0	0	0	0	0	0	0	0	0	0	0	0	0	0	0	0
CGGTCCGTTGATCGGCGTTACCGGATCTTATTGGTCAGATATTCTGTTTTTTAGAGCTGCAGCCCTTGGTTGTAGGAGGTAGTACTCCCATTCCACGTGGGGGTTTTTTATTTCCCCGCGGTCGCCCCAACCAAAGACATGGGGGCATGATTCATTTGGTTTAGTCCTTTGTTTAGGGGTGTTTGACATGATATGCCTTGGT	0	0	0	0	0	0	0	0	0	0	0	0	0	0	0	0	0	0	0	0	0	0	0	0	0	0	0	0	0	0	0	0	0	0	0	0	0	0	0	0	0	0	0	0	0	0	0	0	0
CGGTCCGTTGATCGGCGTTGCCGGATCTTATTGGTCAGATATTCTGTTTTTTAGAGCTGCAGCTCTTGGTTGTAGGAGGTAGTGCCCCCATTCCACGTGGGGGTTTTTTATTTCCCCGCGGTCGCCCCAACCAAAGACATGGGGGCATGATTCATTTGGTTTAGTCCTTTGTTTAGGGGTGTTTGACATGATATGCCTTGGT	0	0	0	0	0	0	0	0	0	0	0	0	0	0	0	0	0	0	0	0	0	0	0	0	0	0	0	0	0	0	0	0	0	0	0	0	0	0	0	0	0	0	0	0	0	0	0	0	0
CGGTCCGTTGATCGGCGTTGCCGGATCTTATTGGTCAGATATTCTGTTTTTTAGAGCTGAAGCTCTTGGTTGTAGGAGGTAGTACTCCCATTCCACGTGGGGGTTTTTTATTTCCCCGCGGTCGCCCCAACCAAAGACATGGGGGCATGATTCATTTGGTTTAGTCCTTTGTTCAGGGGTGTTTGACATGATATGCCTTGGT	0	0	0	0	0	0	0	0	0	0	0	0	0	0	0	0	0	0	0	0	0	0	0	0	0	0	0	0	0	0	0	0	0	0	0	0	0	0	0	0	0	0	0	0	0	0	0	0	0
CGGTCCGTTGATCGGCGTTGCCGGATCTTATTGGTCAGATATTCTGTTTTTTAGAGCTGCAGCTCTTGGTTGTAGGAGGTAGTACTCCCATTCCACGTGGGGGTTTTTTATTTCCCCGCGGTCGCCCCAACCAAAGACATGGGGGCATGATTCATTTGGTTTACTCCTTTGTTTAGGGGTGTTTGACATGATATGCCTTGGT	0	0	0	0	0	0	0	0	0	0	0	0	0	0	0	0	0	0	0	0	0	0	0	0	0	0	0	0	0	0	0	0	0	0	0	0	0	0	0	0	0	0	0	0	0	0	0	0	0
CGGTCCGTTGATCGGCGTTGCCGGATCTTATTGGTCAGATATTCTGTTTTTTAGAGCTGCAGCTCTTGGTTGTAGGAGGTAGTACCCCCATTCCACGTGGGGGTTTTTTATTTCCCCGCGGTCGCTCCAACCAAAGACATGGGGGCATGATTCATTTGGTTTAGTCCTTTGTTTAGGGGTGTTTGACATGATATGCCTTGGT	0	0	0	0	0	0	0	0	0	0	0	0	0	0	0	0	0	0	0	0	0	0	0	0	0	0	0	0	0	0	0	0	0	0	0	0	0	0	0	0	0	0	0	0	0	0	0	0	0
CGGTCCGTTGATCGGCGTTGCCGGATCTTATTGGTCAGATATTCTGTTTTTTAGAGCTGCAGCTCTTGGTTGTAGGAGGTAGTACTCCCACTCCACGTGGGGGTTTTTTATTTCCCCGCGGTCGCCCCAACCAAAGACATGGGGGCATGATTCATTTGGTTTAGTCCTTTGTTTAGGGGTGTTTGACATGGTATGCCTTGGT	0	0	0	0	0	0	0	0	0	0	0	0	0	0	0	0	0	0	0	0	0	0	0	0	0	0	0	0	0	0	0	0	0	0	0	0	0	0	0	0	0	0	0	0	0	0	0	0	0
CGGTCCGTTGATCGGCGTTGCCGGATCTTATTGGTCAGATATTCTGTTTTTTAGAACTGCAGCTCTTGGTTGTAGGAGGTAGTACTCCCATTCCACGTGGGGGTTTTTTATTTCCCCGCGGTCGCCCCAACCAAAGACATGGGGGCATGATTCATTTGGTTTAGTCCTTTGTTCAGGGGTGTTTGACATGATATGCCTTGGT	0	0	0	0	0	0	0	0	0	0	0	0	0	0	0	0	0	0	0	0	0	0	0	0	0	0	0	0	0	0	0	0	0	0	0	0	0	0	0	0	0	0	0	0	0	0	0	0	0
CGGTCCGTTGATCGGCACTGCCGGATCATATTTGGTCAGAAGTTCTGTTCCCTAGAGTTGCGGCTCTTGGTTGTCGGAGCAGTGCTCCCCTTCCACCTGGGGGTTCTTTGTTTCCCCGTGGTCGCCCCAACCAAAGACAGGGGGGTATGGTTCCTTTAGTTAAGTCCTTTATCCGGGGGTATTTAACGGGACATACCCTAT	0	0	0	0	0	0	0	0	0	0	0	0	0	0	0	0	0	0	0	0	0	0	0	0	0	0	0	0	0	0	0	0	0	0	0	0	0	0	0	0	0	0	0	0	0	0	0	0	0
CGGTCCGTTGATCGGCGTTGCCGGATCTTATTGGTCGAATATTCTGTTTTTTAGAGCTGCAGCTCTTGGTTGTAGGAGGTAGTACTCCCATTCCACGTGGGGGTTTTTTATTTCCCCGCGGTCGCCCCAACCAAAGACATGGGGGCATGATTCATTTGGTTTAGTCCTTTGTTTAGGGGTGTTTGACATGATATGCCTTGGT	0	0	0	0	0	0	0	0	0	0	0	0	0	0	0	0	0	0	0	0	0	0	0	0	0	0	0	0	0	0	0	0	0	0	0	0	0	0	0	0	0	0	0	0	0	0	0	0	0
CGGTCCGTTGATCGGCGTTGCCGGATCTTATTGGTCAGATATTCTGTTTTTTAGAGCTGCAGCTCTTGGTTGTAGGAGGTAGTACTCCCATTCCACGTGGGGGTTTTTTATTTCCCCGCGGTCGCCCCAACCAAAGACATGGGGGCATGATTCATTTGGCTTAGTCCTTCGTTCAGGGGTGTTTGACATGATATGCCTTGGT	0	0	0	0	0	0	0	0	0	0	0	0	0	0	0	0	0	0	0	0	0	0	0	0	0	0	0	0	0	0	0	0	0	0	0	0	0	0	0	0	0	0	0	0	0	0	0	0	0
CGGTCCGTTGATCGGCGTTGCCGGATCTTATTGGTCAGATATTCTGTTTTTTAGAGCTACAGCTCTTGGTTGTAGGAGGTAGTACTCCCATTCCACGTGGGGGTTTTTTATTTCCCCGCGGTCGCCCCAACCAAAGACATGGGGGCATGATTCATTTGGTTTAGTCCTTTGTTTAGGGGTATTTGACATGATATGCCTTGGT	0	0	0	0	0	0	0	0	0	0	0	0	0	0	0	0	0	0	0	0	0	0	0	0	0	0	0	0	0	0	0	0	0	0	0	0	0	0	0	0	0	0	0	0	0	0	0	0	0
CGGTCCGTTGATCGGCGTTGCCGGATCTTATTGGTCAGATATTCTGTTTTTTAGAGCTGCAGCTCTTGGTTGTAGGAGGTAGTACTCCCATTCCACGTGGGGGTTTTTTATTTCCCCGCGGTCGCCCCAACCAAAGACATGGGGGCATAATTCATTTGGTTTAGTCCTTTGTTTAGGGGTGTTTGGCATGATATGCCTTGGT	0	0	0	0	0	0	0	0	0	0	0	0	0	0	0	0	0	0	0	0	0	0	0	0	0	0	0	0	0	0	0	0	0	0	0	0	0	0	0	0	0	0	0	0	0	0	0	0	0
CGGTCCGTTGATCGGCGTTGTCGGATCTTATTGGTCGGATATTCTGTTTTTTAGAGCTGCAGCTCTTGGTTGTAGGAGGTAGTACTCCCATTCCACGTGGGGGTTTTTTATTTCCCCGCGGTCGCCCCAACCAAAGACATGGGGGCATGATTCATTTGGTTTAGTCCTTTGTTTAGGGGTGTTTGACATGATATGCCTTGGT	0	0	0	0	0	0	0	0	0	0	0	0	0	0	0	0	0	0	0	0	0	0	0	0	0	0	0	0	0	0	0	0	0	0	0	0	0	0	0	0	0	0	0	0	0	0	0	0	0
CGGTCCGTTGATCGGCGTTGCCGGATCTTATTGGTCAGATATTCTGTTTTTTAGAGCTGCAGCTCTTGGTTGTAGGAGGTAGTACTCCCATTCCACGTGGGGGTTTTTTATTTCCCCGCGGTCGCCCCAACCAAAGACATGGGGGCATGATCCATTTGGCTTAGTCCTTTGTTCAGGGGTGTTTGACATGATATGCCTTGGT	0	0	0	0	0	0	0	0	0	0	0	0	0	0	0	0	0	0	0	0	0	0	0	0	0	0	0	0	0	0	0	0	0	0	0	0	0	0	0	0	0	0	0	0	0	0	0	0	0
CGGTCCGTTGATCGGCGTTGCCGGATCTTATTGGTCAGATATTCTGTTTTTTAGAGTTGCAGCTCTTGGTTGTGGGAGGTAGTACTCCCATTCCACGTGGGGGTTTTTTATTTCCCCGCGGTCGCCCCAACCAAAGACATGGGGGCATGATTCATTTGGTTTAGTCCTTTGTTTAGGGGTGTTTGACATGATATGCCTTGGT	0	0	0	0	0	0	0	0	0	0	0	0	0	0	0	0	0	0	0	0	0	0	0	0	0	0	0	0	0	0	0	0	0	0	0	0	0	0	0	0	0	0	0	0	0	0	0	0	0
CGGTCCGTTGATCGGCGTTGCCGGATCTTATTGGTCAGATATTCTGTTTTTTAGAGCTGCAGCTCTTGGTTGTAGGAGGTAGTGCTCCCATTCCACGTGGGGGTTTTTTATTTCCCCGCGGTCGCCCCAACCAAAGACATGGGGGCATAATTCATTTGGTTTAGTCCTTTGTTTAGGGGTGTTTGACATGATATGCCTTGGT	0	0	0	0	0	0	0	0	0	0	0	0	0	0	0	0	0	0	0	0	0	0	0	0	0	0	0	0	0	0	0	0	0	0	0	0	0	0	0	0	0	0	0	0	0	0	0	0	0
CGGTCCGTTGATCGGCGTTGCCGGATCTTATTGGTCAGATATTCTGTTTTTTAGAGCTGCAGCTCTTGGTTGTAGGAGGTAGTACTCCCATTCCACGTGGGGGTTTTTTATTTCCCCGCGGTCGCCCCAACCAAGGACATGGGGGCATGATTCATTTGGTTTAGTCCTTTGTTTAGGGGTGTCTGACATGATATGCCTTGGT	0	0	0	0	0	0	0	0	0	0	0	0	0	0	0	0	0	0	0	0	0	0	0	0	0	0	0	0	0	0	0	0	0	0	0	0	0	0	0	0	0	0	0	0	0	0	0	0	0
CGGTCCGTTGATCGGCGTTGCCGGATCTTATTGGTCAGATATCCTGTTTTTTAGAGCTGTAGCTCTTGGTTGTAGGAGGTAGTACTCCCATTCCACGTGGGGGTTTTTTATTTCCCCGCGGTCGCCCCAACCAAAGACATGGGGGCATGATTCATTTGGTTTAGTCCTTTGTTTAGGGGTGTTTGACATGATATGCCTTGGT	0	0	0	0	0	0	0	0	0	0	0	0	0	0	0	0	0	0	0	0	0	0	0	0	0	0	0	0	0	0	0	0	0	0	0	0	0	0	0	0	0	0	0	0	0	0	0	0	0
CGGTCCGTTGATCGGCGTTGCCGGATCTTATTGGCCAGATATTCTGTTTTTTAGAGCTGCAGCTCTTGGCTGTAGGAGGTAGTACTCCCATTCCACGTGGGGGTTTTTTATTTCCCCGCGGTCGCCCCAACCAAAGACATGGGGGCATGATTCATTTGGTTTAGTCCTTTGTTTAGGGGTGTTTGACATGATATGCCTTGGT	0	0	0	0	0	0	0	0	0	0	0	0	0	0	0	0	0	0	0	0	0	0	0	0	0	0	0	0	0	0	0	0	0	0	0	0	0	0	0	0	0	0	0	0	0	0	0	0	0
CGGTCCGTTGATCGGCGTTGCCGGATCTTATTGGTCAGATATTCTGTTTTTTAGAGCTGCAGCTCTTGGTTGTAGGAGGTAGTACTCCCATTCCACGTGGGGGTTTTTTATTTCCCCGCGGTCGCCCCAACCAAAGACATGGGGGCATGATTCATTTAGTCTAGTCCTTTGTTTAGGGGTGTTTGACATGATATGCCTTGGT	0	0	0	0	0	0	0	0	0	0	0	0	0	0	0	0	0	0	0	0	0	0	0	0	0	0	0	0	0	0	0	0	0	0	0	0	0	0	0	0	0	0	0	0	0	0	0	0	0
CGGTCCGTTGATCGGCGTTGCCGGATCTTATTGGTCAGATATTCTGTTTTTTAGAGCTGCAGCTCTTGGTTGTAGGAGGTAGTACTCCCATTCCACGTGGGGGTTCTTTATTTCCCCGCGGTCGCTCCAACCAAAGACATGGGGGCATGATTCATTTGGTTTAGTCCTTTGTTTAGGGGTGTTTGACATGATATGCCTTGGT	0	0	0	0	0	0	0	0	0	0	0	0	0	0	0	0	0	0	0	0	0	0	0	0	0	0	0	0	0	0	0	0	0	0	0	0	0	0	0	0	0	0	0	0	0	0	0	0	0
CGGTCCGTTGATCGGCGTTGCCGGATCTTATTGGTCAGATATTCTGTTTTTTAGAGCTGCAGCTCTTGGTTGTAGGAGGTAGTACTCCCATTCCACGTGGGGGTTTTTCATTTCCCCGCGGTCGCCCCAACCAAAGACATGGGGGCATAATTCATTTGGTTTAGTCCTTTGTTTAGGGGTGTTTGACATGATATGCCTTGGT	0	0	0	0	0	0	0	0	0	0	0	0	0	0	0	0	0	0	0	0	0	0	0	0	0	0	0	0	0	0	0	0	0	0	0	0	0	0	0	0	0	0	0	0	0	0	0	0	0
CGGTCCGTTGATCGGCGTTGCCGGATCTTATTGGTCAGATATTCTGTTTTTTAGAGCTGCAGCTCTTGGTTGTAGGAGGTAGTACTCCTATTCCACGTGGGGGTTTTTTGTTTCCCCGCGGTCGCCCCAACCAAAGACATGGGGGCATGATTCATTTGGTTTAGTCCTTTGTTTAGGGGTGTTTGACATGATATGCCTTGGT	0	0	0	0	0	0	0	0	0	0	0	0	0	0	0	0	0	0	0	0	0	0	0	0	0	0	0	0	0	0	0	0	0	0	0	0	0	0	0	0	0	0	0	0	0	0	0	0	0
CGGTCCGTTGATCGGCGTTGCCGGATCTTATTGGTCAGATATTCTGTTTTTTAGAGCTGCAGCTCTTGGTTGTAGGAGGTAGTACTCCCATTCCACGTGGGGGTTTTTTATTTCCCCGCGGTCGCCCCAACCAAAGACATGGGGGCATGATTCATTTGGTTTAGTCCTTTGTTTAAGGGTGTTCGACATGATATGCCTTGGT	0	0	0	0	0	0	0	0	0	0	0	0	0	0	0	0	0	0	0	0	0	0	0	0	0	0	0	0	0	0	0	0	0	0	0	53	0	0	0	0	0	0	0	0	0	0	0	0	0
CGGTCCGTTGATCGGCGTTGCCGGATCTTATTGGTCAGATATTCTGTTTTTTAGAGCTGCAGCTCTTGGTTGTAGGAGGTAGTACTCCCATTCCACGTGGGGGTTTTTTATTTCCCCGCGGTCGCCCCAACCAAGGACGTGGGGGCATGATTCATTTGGTTTAGTCCTTTGTTTAGGGGTGTTTGACATGATATGCCTTGGT	0	0	0	0	0	0	0	0	0	0	0	0	0	0	0	0	0	0	0	0	0	0	0	0	0	0	0	0	0	0	0	0	0	0	0	0	0	0	0	0	0	0	0	0	0	0	0	0	0
CGGTCCGTTGATCGGCGTTGCCGGATCTTATTGGTCAGGTATTCTGTTCTTTAGAGCTGCAGCTCTTGGTTGTAGGAGGTAGTACTCCCATTCCACGTGGGGGTTTTTTATTTCCCCGCGGTCGCCCCAACCAAAGACATGGGGGCATAATTCATTTGGTTTAGTCCTTTGTTTAGGGGTGTTTGACATGATATGCCTTGGT	0	0	0	0	0	0	0	0	0	0	0	0	0	0	0	0	0	0	0	0	0	0	0	0	0	0	0	0	0	0	0	0	0	0	0	0	0	0	0	0	0	0	0	0	0	0	0	0	0
CGGTCCGTTGATCGGCGTTGCCGGATCTTATTGGTCAGATATTCTGTTTTTTAGAGCCGCAGCTCTTGGTTGTAGGAGGTAGTACTCCCATTCCACGTGGGGGTTTTTTATTTCCCCGCGGTCGCCCCAACCAAAGACATGGGGGCATGATTCGTTTGGTTTAGTCCTTTGTTTAGGGGTGTTTGACATGATATGCCTTGGT	0	0	0	0	0	0	0	0	0	0	0	0	0	0	0	0	0	0	0	0	0	0	0	0	0	0	0	0	0	0	0	0	0	0	0	0	0	0	0	0	0	0	0	0	0	0	0	0	0
CGGTCCGTTGATCGGCGTTGCCGGATCTTATTGGTCAGATATTCTGTTTTTTAGAGCTGCAGCTCTTGGTTGTAGGAGGTAGTACTCCCATTCCACGTGGGGGTTTTTTATTTCCCCGCGGTCGCCCCAACCAAAGACATGGGGACATGACTCATTTGGTTTAGTCCTTTGTTTAGGGGTGTTTGACATGATATGCCTTGGT	0	0	0	0	0	0	0	0	0	0	0	0	0	0	0	0	0	0	0	0	0	0	0	0	0	0	0	0	0	0	0	0	0	0	0	0	0	0	0	0	0	0	0	0	0	0	0	0	0
CGGTCCGTTGATCGGCGTTGCCGGATCTTATTGGTCAGATATTCTGTTCTTTAGAGCTGCAGCTCTTGGTTGTAGGAGGTAGTACTCCCATTCCACGTGGGGGTTTTTTATCTCCCCGCGGTCGCCCCAACCAAAGACATGGGGGCATGATTCATTTGGTTTAGTCCTTTGTTTAGGGGTGTTTGACATGATATGCCTTGGT	0	0	0	0	0	0	0	0	0	0	0	0	0	0	0	0	0	0	0	0	0	0	0	0	0	0	0	0	0	0	0	0	0	0	0	0	0	0	0	0	0	0	0	0	0	0	0	0	0
CGGTCCGTTGATCGGCGTTGCCGGATCTTATTGGTCAGATATTCTGTTTTTCAGAGCTGCAGCTCTTGGTTGTAGGAGGTAGTACTCCCATTCCACGTGGGGGTTTTTTATTTCCCCGCAGTCGCCCCAACCAAAGACATGGGGGCATGATTCATTTGGTTTAGTCCTTTGTTCAGGGGTGTTTGACATGATATGCCTTGGT	0	0	0	0	0	0	0	0	0	0	0	0	0	0	0	0	0	0	0	0	0	0	0	0	0	0	0	0	0	0	0	0	0	0	0	0	0	0	0	52	0	0	0	0	0	0	0	0	0
CGGTCCGTTGATCGGCGTTGCCGGATCTTATTGGTCAGATATTCTGTTTTTTAGAGCTGCAGCTCTTGGTTGTAGGAGGTAGTACTCCCATTCCACGTGGGGGTTTTTTATTTCCTCGCGGTCGCCCCAACCAAAGACATGGGGGTATGATTCATTTGGTTTAGTCCTTTGTTTAGGGGTGTTTGACATGATATGCCTTGGT	0	0	0	0	0	0	0	0	0	0	0	0	0	0	0	0	0	0	0	0	0	0	0	0	0	0	0	0	0	0	0	0	0	0	0	0	0	0	0	0	0	0	0	0	0	0	0	0	0
CGGTCCGTTGATCGGCGTTGCCGGATCTTATTGGTCAGATATTCTGTTTTTTAGAGCTGCAGCTCTTGGTTGTAGGAGGTAGTACTCCCATTCCACGTGGGGGTTTTTTATTTCCCCGCGGTCGCCCCAACTAAAGACATGGGGGCATGATTCATTTGGTTTGGTCCTTTGTTCAGGGGTGTTTGACATGATATGCCTTGGT	0	0	0	0	0	0	0	0	0	0	0	0	0	0	0	0	0	0	0	0	0	0	0	0	0	0	0	0	0	0	0	0	0	0	0	0	0	0	0	0	0	0	0	0	0	0	0	0	0
CGGTCCGTTGATCGGCGTTGCCGGATCTTATTGGTCAGATATTCTGTTTTTTAGAGCTGCAGCTCTTGGTTGTAGGAGGTAGTACTCCCATTCCACGTGGGGGTTTTTTATTTCCCAGCGGTCGCCCCAACCAAAGACATGGGGGCATGATTCATTTGGTTTAGTCCTTTGTTTAGGGGTGTTTGACATGATATACCTTGGT	0	0	0	0	0	0	0	0	0	0	0	0	0	0	0	0	0	0	0	0	0	0	0	0	0	0	0	0	0	0	0	0	0	0	0	0	0	0	0	0	0	0	0	0	0	0	0	0	0
CGGTCCGTTGATCGGCGTTGCCGGATCTTATTGGTCAGATATTCTGTTTTTTGGAGCTGCAGCTCTTGGTTGTAGGAGGTAGTACTCCCATTCCACGTGGGGGTTTTTTATTTCCCCGCGGTCGCCCCAACCAAAGACATGGGGGCATGATTCATTTGGTTTAGTCCTTTGTTTAGGGGTGTTTAACATGATATGCCTTGGT	0	0	0	0	0	0	0	0	0	0	0	0	0	0	0	0	0	0	0	0	0	0	0	0	0	0	0	0	0	0	0	0	0	0	0	0	0	0	0	0	0	0	0	0	0	0	0	0	0
CGGTCCGTTGATCGGCGTTGCCGGATCTTATTGGTCAGATATTCTGTTTTTTAGAGCTGCAGCTCTTGGTTGTAGGAGGTAGTACTCCCATTCCACGTGGGGGTTTTTTATTTCCCCGCGGTCGCCCCGACCAAAGACATGGGGGCATGATTCATTTGGTTTAGTCCTTTGTTTAGGGGTGTTTGACATGATACGCCTTGGT	0	0	0	0	0	0	0	0	0	0	0	0	0	0	0	0	0	0	0	0	0	0	0	0	0	0	0	0	0	0	0	0	0	0	0	0	0	0	0	0	0	0	0	0	0	0	0	0	0
CGGTCCGTTGATCGGCGTTGCCGGATCTTATTGGTCAGATATTCTGTTTTTTAGAGCTGCAGCTCTTGGTTGTAGGAGGTAGTACTCCCATTCCACGTGGGGGTTTTTTATTTCCCCGCGGTCGCCCCAACCAAAGACATAGGGGCATGATTCATTTGGTTTAGTCCTTTGTTTAGGGGTGTTTGACATGATATGCCTTGGC	0	0	0	0	0	0	0	0	0	0	0	0	0	0	0	0	0	0	0	0	0	0	0	0	0	0	0	0	0	0	0	0	0	0	0	0	0	0	0	0	0	0	0	51	0	0	0	0	0
CGGTCCGTTGATCGGCGTTGCCGGATCTTATTGGTCAGATATTCTGTTTTTTAGAGCTGCAGCTCTTGGTTGTAGGAGGTAGTACTCCCATTCCACGTGGGGGTTTTTTATTTCCCCGCGGCCGCCCCGACCAAAGACATGGGGGCATGATTCATTTGGTTTAGTCCTTTGTTCAGGGGTGTTTGACATGATATGCCTTGGT	0	0	0	0	0	0	0	0	0	0	0	0	0	0	0	0	0	0	0	0	0	0	0	0	0	0	0	0	0	0	0	0	0	0	0	0	0	0	0	0	0	0	0	0	0	0	0	0	0
CGGTCCGTTGATCGGCGTTGCCGGATCTTATTGGTCAGATATTCTGTTTTTTAGAGCTGCAGCTCTTGGTTGTAGGAGGTAGTACTCCCATTCCACGTGGGGGTTTTTTATTTCCCCGCGGCCGCCCCGACCAAAGACATGGGGGCATGATTCATTTGGTTTAGTCCTTTGTTTAGGGGTGTTTGACATGATATGCCTTGGT	0	0	0	0	0	0	0	0	0	0	0	0	0	0	0	0	0	0	0	0	0	0	0	0	0	0	0	0	0	0	0	0	0	0	0	0	0	0	0	0	0	0	0	0	0	0	0	0	0
CGGTCCGTTGATCGGCGTTGCCGGATCTTATCGGTCAGATATTCTGTTTTTTAGAGCTGCAGCTCTTGGTTGTAGGAGGTAGTACTCCCATTCCACGTGGGGGTTTTTTATTTCCCCGCGGTCGCCCCAACCAAAGGCATGGGGGCATGATTCATTTGGTTTAGTCCTTTGTTCAGGGGTGTTTGACATGATATGCCTTGGT	0	0	0	0	0	0	0	0	0	0	0	0	0	0	0	0	0	0	0	0	0	0	0	0	0	0	0	0	0	0	0	0	0	0	0	0	0	0	0	0	0	0	0	0	0	0	0	0	0
CGGTCCGTTGATCCGCGTTGCCGGATCTTATTGGTCAGATATTCTGTTTTTTAGAGCTGCAGCTCTTGGTTGTAGGAGGTAGTACTCCCATTCCACGTGGGGGTTTTTTATTTCCCCGCGGTCGCCCCAACCAAAGACATGGGGGCATGATTCATTTGGTTTAGTCCTTTGTTTAGGGGTGTTTGACATGATATGCCTTGGT	0	0	0	0	0	0	0	0	0	0	0	0	0	0	0	0	0	0	0	0	0	0	0	0	0	0	0	0	0	0	0	0	0	0	0	0	0	0	0	0	0	0	0	0	0	0	0	0	0
CGGTCCGTTGATCGGCGTTGCCGGATCTTATTGGTCAGATATTCTGTTTTTTAGAGCTGGAGCTCTTGGTTGTAGGAGGTAGTACTCCCATTCCACGTGGGGGTTTTTCATTTCCCCGCGGTCGCCCCAACCAAAGACATGGGGGCATGATTCATTTGGTTTAGTCCTTTGTTTAGGGGTGTTTGACATGATATGCCTTGGT	0	0	0	0	0	0	0	0	0	0	0	0	0	0	0	0	0	0	0	0	0	0	0	0	0	0	0	0	0	0	0	0	0	0	0	0	0	0	0	0	0	0	0	0	0	0	0	0	0
CGGTCCGTTGATCGGCGTTGCCGGATCTTATTGGTCAGATATTCTGTTCTTTAGAGCTGCAGCTCTTGGTTGTAGGAGGTAGTACTCCCATTCCACGTGGGGGTTTTTTATTTCCCCGCGGTCGCCCTAACCAAAGACATGGGGGCATGATTCATTTGGTTTAGTCCTTTGTTTAGGGGTGTTTGACATGATATGCCTTGGT	0	0	0	0	0	0	0	0	0	0	0	0	0	0	0	0	0	0	0	0	0	0	0	0	0	0	0	0	0	0	0	0	0	0	0	0	0	0	0	0	0	0	0	0	0	0	0	0	0
CGGTCCGTTGATCGGCGTTGCCGGATCTTATTGGTCAGATATTCTGTTTTTTAGAGCTGCAACTCTTGGTTGTAGGAGGTAGTACTCCCATTCCACGTGGGGGTTTTTTATTTCCCCGCGGTCGCCCCAACCAAAGACATGGGGGCATGATTCATTTGGTTTAGTCCTTTGTTTAGGGGTGTTTGACGTGATATGCCTTGGT	0	0	0	0	0	0	0	0	0	0	0	0	0	0	0	0	0	0	0	0	0	0	0	0	0	0	0	0	0	0	0	0	0	0	0	0	0	0	0	0	0	0	0	50	0	0	0	0	0
CGGTCCGTTGATCGGCGTTGCCGGATCTTATTGGTCAGATATTCTGTTTTTTAGAGCTGCAGCTCTTGGTTGTAGGAGGTAGTACTCCCATTCCACGTGGGGGTTTTTTATTTCCCCGCGGTCGCTCCAACCAAAGACATGAGGGCATGATTCATTTGGTTTAGTCCTTTGTTTAGGGGTGTTTGACATGATATGCCTTGGT	0	0	0	0	0	0	0	0	0	0	0	0	0	0	0	0	0	0	0	0	0	0	0	0	0	0	0	0	0	0	0	0	0	0	0	0	0	0	0	0	0	0	0	0	0	0	0	0	0
CGGTCCGTTGATCGGCGTTGCCGGATCTTATTGGTCAGATATTCTGTTTTTTAGAGCCGCAGCTCTTGGTTGTAGGAGGTAGTACCCCCATTCCACGTGGGGGTTTTTTATTTCCCCGCGGTCGCCCCAACCAAAGACATGGGGGCATGATTCATTTGGTTTAGTCCTTTGTTTAGGGGTGTTTGACATGATATGCCTTGGT	0	0	0	0	0	0	0	0	0	0	0	0	0	0	0	0	0	0	0	0	0	0	0	0	0	0	0	0	0	0	0	0	0	0	0	0	0	0	0	0	0	0	0	0	0	0	0	0	0
CGGTCCGTTGATCGGCGTTGCCGGATCTTATTGGTCAGATATTCTGTTTTTTAGAGCTGCAGCTTTTGGTTGTAGGAGGTAGTACTCCCATTCCACGTGGGGGTTTTTTATTTCCCCGCGGTCGCCCCAACCAGAGACATGGGGGCATGATTCATTTGGTTTAGTCCTTTGTTTAGGGGTGTTTGACATGATATGCCTTGGT	0	0	0	0	0	0	0	0	0	0	0	0	0	0	0	0	0	0	0	0	0	0	0	0	0	0	0	0	0	0	0	0	0	0	0	49	0	0	0	0	0	0	0	0	0	0	0	0	0
CGGTCCGTTGATCGGCGCTGCCGGATCTTATTGGTCAGATATTCTGTTTTTTAGAGCTGCAGCTCTTGGTTGTAGGAGGTAGTACTCCCATTCCACGTGGGGGTTTTTTATTTCCCCGCGGTCGCCCCAACCAAAGACATGGGGGCATGATTCATTTGGCTTAGTCCTTTGTTTAGGGGTGTTTGACATGATATGCCTTGGT	0	0	0	0	0	0	0	0	0	0	0	0	0	0	0	0	0	0	0	0	0	0	0	0	0	0	0	0	0	0	0	0	0	0	0	0	0	0	0	0	0	0	0	0	0	0	0	0	0
CGGTCCGTTGATCGGCGTTGCCGGATCTTATTGGTCAGATATTCTGTTTTTTAGAACTGCAGCTCTTGGTTGTAGGAGGTAGTACTCCCATTCCACGTGGGGGTTTTTTATTTCCCCGCGGCCGCCCCAACCAAAGACATGGGGGCATGATTCATTTGGTTTAGTCCTTTGTTTAGGGGTGTTTGACATGATATGCCTTGGT	0	0	0	0	0	0	0	0	0	0	0	0	0	0	0	0	0	0	0	0	0	0	0	0	0	0	0	0	0	0	0	0	0	0	0	0	0	0	0	0	0	0	0	0	0	0	0	0	0
CGGTCCGTTGATCGGCGTCGCCGGATCTTATTGGTCAGATATTCTGTTTTTTAGAGCTGCAGCTCTTGGTTGTAGGAGGTAGTACTCCCATTCCACGTGGGGGTTTTTTATTTCCCCGCGGTCGCCCCGACCAAAGACATGGGGGCATGATTCATTTGGTTTAGTCCTTTGTTTAGGGGTGTTTGACATGATATGCCTTGGT	0	0	0	0	0	0	0	0	0	0	0	0	0	0	0	0	0	0	0	0	0	0	0	0	0	0	0	0	0	0	0	0	0	0	0	0	0	0	0	0	0	0	0	0	0	0	0	0	0
CGGTCCGTTGATCGGCGTTGCCGGATCTTATTGGTCAGATATTCTGTTTTTTAGAGCTGTAGCTCTTGGTTGTAGGAGGTAGTACTCCCATTCCACGTGGGGGTTTTTTATTTCCCCGCGGTCGCCTCAACCAAAGACATGGGGGCATGATTCATTTGGTTTAGTCCTTTGTTTAGGGGTGTTTGACATGATATGCCTTGGT	0	0	0	0	0	0	0	0	0	0	0	0	0	0	0	0	0	0	0	0	0	0	0	0	0	0	0	0	0	0	0	0	0	0	0	0	0	0	0	0	0	0	0	0	0	0	0	0	0
CGGTCCGTTGATCGGCGTTGCCGGATCTTATCGGTCAGATATTCTGTTTTTTAGAGCTGCAGCTCTTGGTTGTAGGAGGTAGTACTCCCATTCCACGTGGGGGTTTTTTATTTCCCCGCGGTCGCCCCAACCAAAGACATGGGGGCATGATTCATTTGGTTTAGTCCTTTGTTTAGGGGTGTTTGACATGATATGCCTTGGC	0	0	0	0	0	0	0	0	0	0	0	0	0	0	0	0	0	0	0	0	0	0	0	0	0	0	0	0	0	0	0	0	0	0	0	0	0	0	0	0	0	0	0	0	0	0	0	0	0
CGGTCCGTTGATCGGCGTTGCCGGACCTTATTGGTCAGATATTCTGTTTTTTAGAGCTGCAGCTCTTGGTTGTAGGAGGTAGTACTCCCATTCTACGTGGGGGTTTTTTATTTCCCCGCGGTCGCCCCAACCAAAGACATGGGGGCATGATTCATTTGGTTTAGTCCTTTGTTTAGGGGTGTTTGACATGATATGCCTTGGT	0	0	0	0	0	0	0	0	0	0	0	0	0	0	0	0	0	0	0	0	0	0	0	0	0	0	0	0	0	0	0	0	0	0	0	0	0	0	0	0	0	0	0	0	0	0	0	0	0
CGGTCCGTTGATCGGCGCTGCCGAATCTTATTGGTCAGATATTCTGTTTTTTAGAGCTGCAGCTCTTGGTTGTAGGAGGTAGTACTCCCATTCCACGTGGGGGTTTTTTATTTCCCCGCGGTCGCCCCAACCAAAGACATGGGGGCATGATTCATTTGGTTTAGTCCTTTGTTTAGGGGTGTTTGACATGATATGCCTTGGT	0	0	0	0	0	0	0	0	0	0	0	0	0	0	0	0	0	0	0	0	0	0	0	0	0	0	0	0	0	0	0	0	0	0	0	0	0	0	0	0	0	0	0	0	0	0	0	0	0
CGGTCCGTTGATCGGCGTTGCCGGATCTTATTGGTCAGATATTCTGTTTTTTAGAGCTGCAGCTCTTGGTTGTAGGAGGTAGTACTCCCATTCCACGTGGGGGTTTTTTATTTCCCCGTGGTCGCCCCAACCGAAGACATGGGGGCATGATTCATTTGGTTTAGTCCTTTGTTTAGGGGTGTTTGACATGATATGCCTTGGT	0	0	0	0	0	0	0	0	0	0	0	0	0	0	0	0	0	0	0	0	0	0	0	0	0	0	0	0	0	0	0	0	0	0	0	0	0	0	0	0	0	0	0	0	0	0	0	0	0
CGGTCCGTTGATCGGCGTTGCCGGATCTTATTGGTCAGATATTCTGTTTTTTAGAGCTGCAGCCCTTGGTTGTAGGAGGTAGTACTCCCATTCCACGTGGGGGTTTTTTATTTCCCCGCGGTCGCTCCAACCAAAGACATGGGGGCATGATTCATTTGGTTTAGTCCTTTGTTTAGGGGTGTTTGACATGATATGCCTTGGT	0	0	0	0	0	0	0	0	0	0	0	0	0	0	0	0	0	0	0	0	0	0	0	0	0	0	0	0	0	0	0	0	0	0	0	0	0	0	0	0	0	0	0	0	0	0	0	0	0
CGGTCCGTTGATCGGCGTTGCCAGATCTTATTGGTCAGATATTCTGTTTTTTAGAGCTGCAGCTCTTGGTTGTAGGAGGTAGTACTCCCATTCCACGTGGGGGTTTTTTATTTCCCCGCGGTCGCCCCAACCAAAGACATGGGGGCATGATCCATTTGGTTTAGTCCTTTGTTTAGGGGTGTTTGACATGATATGCCTTGGT	0	0	0	0	0	0	0	0	0	0	0	0	0	0	0	0	0	0	0	0	0	0	0	0	0	0	0	0	0	0	0	0	0	0	0	0	0	0	0	0	0	0	0	0	0	0	0	0	0
CGGTCCGTTGATCGGCGTTGCCGGATCTTATTGGTCGGGTATTCTGTTTTTTAGAGCTGCAGCTCTTGGTTGTAGGAGGTAGTACTCCCATTCCACGTGGGGGTTTTTTATTTCCCCGCGGTCGCCCCAACCAAAGACATGGGGGCATGATTCATTTGGTTTAGTCCTTTGTTTAGGGGTGTTTGACATGATATGCCTTGGT	0	0	0	0	0	0	0	0	0	0	0	0	0	0	0	0	0	0	0	0	0	0	0	0	0	0	0	0	0	0	0	0	0	0	0	0	0	0	0	0	0	0	0	0	0	0	0	0	0
CGGTCCGTTGATCGGCGTTGCCGGATCTTATTGGTCAGATATTCTGTTTTTTAGAGCTGCAGCCCTTGGTTGTAGGAGGTAGTACTCCCATTCCACGTGGGGGTTTTTTATTTCCCCGCGGTCGTCCCAACCAAAGACATGGGGGCATGATTCATTTGGTTTAGTCCTTTGTTTAGGGGTGTTTGACATGATATGCCTTGGT	0	0	0	0	0	0	0	0	0	0	0	0	0	0	0	0	0	0	0	0	0	0	0	0	0	0	0	0	0	0	0	0	0	0	0	0	0	0	0	0	0	0	0	0	0	0	0	0	0
CGGTCCGTTGATCGGCGTTGCCGGATCTTATCGGTCAGATATTCTGTTTTTTAGAGCTGCAGCTCTTGGTTGTAGGAGGTAGTACTCCCATTCCACGTGGGGGTTTTTTATTTCCCCGCGGTCGCCCCAACCAAAGACATGGGGGCATGATTCATTTGGTTTAGTCCTTTGTTTGGGGGTGTTTGACATGATATGCCTTGGT	0	0	0	0	0	0	0	0	0	0	0	0	0	0	0	0	0	0	0	0	0	0	0	0	0	0	0	0	0	0	0	0	0	0	0	0	0	0	0	0	0	0	0	0	0	0	0	0	0
CGGTCCGTTGATCGGCGTTGCCGGATCTTATTGGTCAGATATTCTGTTTTTTAGAGCTGCAGCTCTTGGTTGTAGGAGGTAGTACTCCCATTCCACGTGGGGGTTTTTTATTTCCCCGCGGTCGCCCCAACCAAAGACATGGGGGCATGATTCATTTGGTTTAGTCCTTTATTTAGGGTTGTTTGACATGATATGCCTTGGT	0	0	0	0	0	0	0	0	0	0	0	0	0	0	0	0	0	0	0	0	0	0	0	0	0	0	0	0	0	0	0	0	0	0	0	0	0	0	0	0	0	0	0	0	0	0	0	0	0
CGGTCCGTTGATCGGCGTTGCCGGATCTTATTGGTCAGATATTCTGTTTTTTAGAGCTGCAGCTCTTGGTTGTAGGAGGTAGTACTCCCATTCCGCGTGGGGGTTTTTTATTTCCCCGCGGTCGCCCCAACCAAAGACATGGGGGCATGATTCATTTGGTTTAGTCCTTTGTTTAGGGGTGCTTGACATGATATGCCTTGGT	0	0	0	0	0	0	0	0	0	0	0	0	0	0	0	0	0	0	0	0	0	0	0	0	0	47	0	0	0	0	0	0	0	0	0	0	0	0	0	0	0	0	0	0	0	0	0	0	0
CAGTCCGTTGATCGGCGTTGCCGGATCTTATTGGTCAGATATTCTGTTTTTTAGAGCTGCAGCTCTTGGTTGTAGGAGGTAGTACTCCCATTCCACGTGGGGGTTTTTTACTTCCCCGCGGTCGCCCCAACCAAAGACATGGGGGCATGATTCATTTGGTTTAGTCCTTTGTTCAGGGGTGTTTGACATGATATGCCTTGGT	0	0	0	0	0	0	0	0	0	0	0	0	0	0	0	0	0	0	0	0	0	0	0	0	0	0	0	0	0	0	0	0	0	0	0	0	0	0	0	0	0	0	0	0	0	0	0	0	0
CGGTCCGTTGATCGGCGTTGCCGGATCTTATTGGTCAGATATTCTGTTTTTTAGAGCCGCAGCTCTTGGTTGTAGGAGGTAGTACTCCCATTCCGCGTGGGGGTTTTTTATTTCCCCGCGGTCGCCCCAACCAAAGACATGGGGGCATGATTCATTTGGTTTAGTCCTTTGTTTAGGGGTGTTTGACATGATATGCCTTGGT	0	0	0	0	0	0	0	0	0	0	0	0	0	0	0	0	0	0	0	0	0	0	0	0	0	0	0	0	0	0	0	0	0	0	0	0	0	0	0	0	0	0	0	0	0	0	0	0	0
CGGTCCGTTGATCGGCGTTGCCGGATCTTATTGGTCAGATATTCTGTTTTTTAGAGCTGCAGCTCTTGGTTGTAGGAGGTAGTACTCCCATTCCACGTGGGGGTTTTTTATTTCCCCGCGGTCGCCCCAACTAAAGACATGGGGGCATGATTCATTTGGTTTAGTCCTTTGTTTAGGGGTGTTTGACACGATATGCCTTGGT	0	0	0	0	0	0	0	0	0	0	0	0	0	0	0	0	0	0	0	0	0	0	0	0	0	0	0	0	0	0	0	0	0	0	0	0	0	0	0	0	0	0	0	0	0	0	0	0	0
CGGTCCGTTGATCGGCGTTGCCGGATCTTATTGGTCAGATATTCTGTTTTTTAGAGCTGCAGCTCTTGGTTGTAGGAGGTAGTACTCCCATTCCACGTGGGGGTTTTTTATTTCCCCGCGGTCGCCCCAGCCAAAGACATGGGGGCATGATTCATTTGGTTTAGTCCTTTGTTTAGGGGTGTTTGACACGATATGCCTTGGT	0	0	0	0	0	0	0	0	0	0	0	0	0	0	0	0	0	0	0	0	0	0	0	0	0	0	0	0	0	0	0	0	0	0	0	0	0	0	0	0	0	0	0	0	0	0	0	0	0
CGGTCCGTTGATCGGCGTTGCCGGATCTTATTGGTCAGATATTCTGTTTTTTAGAGCTGCAGCTCTTGGTTGTAGGAGGTAGTACTCCCATTCCACGTGGGGGTTTTTTATTTACCCGCGGTCGCCCCAACCAAAGACATGGGGGCATGATTCATTTGGTTTAGTCCTTTGTTCAGGGGTGTTTGACATGATATGCCTTGGT	0	0	0	0	0	0	0	0	0	0	0	0	0	0	0	0	0	0	0	0	0	0	0	0	0	0	0	0	0	0	0	0	0	0	0	0	0	0	0	0	0	0	0	0	0	0	0	0	0
CGGTCCGTTGATCGGCGTTGCCGGATCTTATTGGTCAGATATTCTGTTCTTTAGAGCTGCAGCTCCTGGTTGTAGGAGGTAGTACTCCCATTCCACGTGGGGGTTTTTTATTTCCCCGCGGTCGCCCCAACCAAAGACATGGGGGCATGATTCATTTGGTTTAGTCCTTTGTTTAGGGGTGTTTGACATGATATGCCTTGGT	0	0	0	0	0	0	0	0	0	0	0	0	0	0	0	0	0	0	0	0	0	0	0	0	0	0	0	0	0	0	0	0	0	0	0	0	0	0	0	0	0	0	0	0	0	0	0	0	0
CGGCCTGTTGATCGGCGTTGCCGGATCTTATTGGTCAGATATTCTGTTTTTTAGAGCTGCAGCTCTTGGTTGTAGGAGGTAGTACTCCCATTCCACGTGGGGGTTTTTTATTTCCCCGCGGTCGCCCCAACCAAAGACATGGGGGCATGATTCATTTGGTTTAGTCCTTTGTTTAGGGGTGTTTGACATGATATGCCTTGGT	0	0	0	0	0	0	0	0	0	0	0	0	0	0	0	0	0	0	0	0	0	0	0	0	0	0	0	0	0	0	0	0	0	0	0	0	0	0	0	0	0	0	0	0	0	0	0	0	0
CGGTCCGTTGATCGGCGTTGCCGGATCTTATTGGTCAGATATTCTGTTTTTTAGAGCTGCAGCTCTTGGTTGTAGGAGGTAGTACTCCCATTCCACGTGGGGGTTTTTTATTCCCCCGCGGTCGCCCCAACCAAAGACATGGGGGCATGATTCATTTGGTTTAGTCCTTTGTTTAGGGGTGTTTGACATGATACGCCTTGGT	0	0	0	0	0	0	0	0	0	0	0	0	0	0	0	0	0	0	0	0	0	0	0	0	0	0	0	0	0	0	0	0	0	0	0	0	0	0	0	0	0	0	0	0	0	0	0	0	0
CGGTCCGTTGATCGGCGTTGCCGGATCTTATTGGTCAGATATTCTGTTTTTTAGAGCTGCAGCTCTTGGTTGTAGGAGGCAGTACCCCCATTCCACGTGGGGGTTTTTTATTTCCCCGCGGTCGCCCCAACCAAAGACATGGGGGCATGATTCATTTGGTTTAGTCCTTTGTTTAGGGGTGTTTGACATGATATGCCTTGGT	0	0	0	0	0	0	0	0	0	0	0	0	0	0	0	0	0	0	0	0	0	0	0	0	0	0	0	0	0	0	0	0	0	0	0	0	0	0	0	0	0	0	0	0	0	0	0	0	0
CGGTCCGTTGATCGGCGTTGCCGGATCTTATTGGTCAGATATTCTGTTTTTTAGAGCTGCGGCTCTTGGTTGTAGGAGGTAGTACTCCCATTCCACGTGGGGGTTTTCTATTTCCCCGCGGTCGCCCCAACCAAAGACATGGGGGCATGATTCATTTGGTTTAGTCCTTTGTTTAGGGGTGTTTGACATGATATGCCTTGGT	0	0	0	0	0	0	0	0	0	0	0	0	0	0	0	0	0	0	0	0	0	0	0	0	0	0	0	0	0	0	0	0	0	0	0	0	0	0	0	0	0	0	0	0	0	0	0	0	0
CGGTCCGTTGATCGGCGTTGCCGGATCTTATTGGTCAGATATTCTGTTTTTTAGAGCTGCAGCTCTTGGTTGTAAAAGGTAGTACTCCCATTCCACGTGGGGGTTTTTTATTTCCCCGTGGTCGCCCCAACCAAAGACATGGGGGCATGATTCATTTGGTTTAGTCCTTTGTTTAGGGGTGTTTGACATGATATGCCTTGGT	0	0	0	0	0	0	0	0	0	0	0	0	0	0	0	0	0	0	0	0	0	0	0	0	0	0	0	0	0	0	0	0	0	0	0	0	0	0	0	0	0	0	0	0	0	0	0	0	0
CGGTCCGTTGATCGGCGTTGCCGGATCTTATTGGTCAGATATTCTGTTTTTTAGAGCTGCAGCTCTTGGATGTAGGAGGTAGTACTCCCATTCCACGTGGGGGTTTCTTATTTCCCCGCGGTCGCCCCAACCAAAGACATGGGGGCATGATTCATTTGGTTTAGTCCTTTGTTTAGGGGTGTTTGACATGATATGCCTTGGT	0	0	0	0	0	0	0	0	0	0	0	0	0	0	0	0	0	0	0	0	0	0	0	0	0	0	0	0	0	0	0	0	0	0	0	0	0	0	0	0	0	0	0	0	0	0	0	0	0
CGGTCCGTTGATCGGCGTTGCCGGATCTTATTGGTCAGATATTCTGTTTTTTAGAGCTGCAGCTCCTGGTTGTAGGGGGTAGTACTCCCATTCCACGTGGGGGTTTTTTATTTCCCCGCGGTCGCCCCAACCAAAGACATGGGGGCATGATTCATTTGGTTTAGTCCTTTGTTTAGGGGTGTTTGACATGATATGCCTTGGT	0	0	0	0	0	0	0	0	0	0	0	0	0	0	0	0	0	0	0	0	0	0	0	0	0	0	0	0	0	0	0	0	0	0	0	0	0	0	0	0	0	0	0	0	0	0	0	0	0
CGGTCCGTTGATCGGCGTTGCCGGATCTTATTGGTCAGATATTCTGGTTTTTAAAGCTGCAGCTCTTGGTTGTAGGAGGTAGTACTCCCATTCCACGTGGGGGTTTTTTATTTCCCCGCGGTCGCCCCAACCAAAGACATGGGGGCATGATTCATTTGGTTTAGTCCTTTGTTTAGGGGTGTTTGACATGATATGCCTTGGT	0	0	0	0	0	0	0	0	0	0	0	0	0	0	0	0	0	0	0	0	0	0	0	0	0	0	0	0	0	0	0	0	0	0	0	0	0	0	0	0	0	0	0	0	0	0	0	0	0
CGGTCCGTTGATCGGCGTTGCCGGATCTTATTGGTCAGATATTCTGTTTTTTAGAGCTGCAGCTCTTGGCTGTAGGAGGTAGTACTCCCGTTCCACGTGGGGGTTTTTTATTTCCCCGCGGTCGCCCCAACCAAAGACATGGGGGCATGATTCATTTGGTTTAGTCCTTTGTTTAGGGGTGTTTGACATGATATGCCTTGGT	0	0	0	0	0	0	0	0	0	0	0	0	0	0	0	0	0	0	0	0	0	0	0	0	0	0	0	0	0	0	0	0	0	0	0	0	0	0	0	0	0	0	0	0	0	0	0	0	0
CGGTCCGTTGATCGGCGTTGCCGGATCTTATTGGTCAGATATTCTGTTTTTTAGAGCTGCAACTCTTGGTTGTAGGAGGTAGTACTCCCATTCCACGTGGGGGTTTTTTATTTCCCCGCGGTCGCCCCAACCAAAGACATGGGGGCATGATTCATTTGGTTTAGTCCTTTGTTTAGGGGTGTTTGACATGATATGCCTTGGC	0	0	0	0	0	0	0	0	0	0	0	0	0	0	0	0	0	0	0	0	0	0	0	0	0	0	0	0	0	0	0	0	0	0	0	0	0	0	0	0	0	0	0	0	0	0	0	0	0
CGGTCCGTTGATCGGCGTTGCCGGATCTTATTGGTCAGATATTCTGTTCTTTAGAGCTGCAGTTCTTGGTTGTAGGAGGTAGTACTCCCACTCCACGTGGGGGTTTTTTATTTCCCCGCGGTCGCCCCAACCAAAGACATGGGGGCATGATTCATTTGGTTTAGTCCTTTGTTTAGGGGTGTTTGACATGATATGCCTTGGT	0	0	0	0	0	0	0	0	0	0	0	0	0	0	0	0	0	0	0	0	0	0	0	0	0	0	0	0	0	0	0	0	0	0	0	0	0	0	0	0	0	0	0	0	0	0	0	0	0
CGGTCCGTTGATCGGCGTTGCCGGATCTTATTGGTCAGATATTCTGTTCTTTAGAGCTGCAGCTCTTGGTTGTAGGAGGTAGTACTCCCATTCCACGTGGGGGTTTTTTATTTCCCCGCGGTCGCCCCAACCAACGACATGGGGGCATGATTCATTTGGTTTAGTCCTTTGTTTAGGGGTGTTTGACATGATATGCCTTGGT	0	0	0	0	0	0	0	0	0	0	0	0	0	0	0	0	0	0	0	0	0	0	0	0	0	0	0	0	0	0	0	0	0	0	0	0	0	0	0	0	0	0	0	0	0	0	0	0	0
CGGTCCGTTGATCGGCGTTACCGGGTCTTATTGGTCAGATATTCTGTTTTTTAGAGCTGCAGCTCTTGGTTGTAGGAGGTAGTACTCCCATTCCACGTGGGGGTTTTTTATTTCCCCGCGGTCGCCCCAACCAAAGACATGGGGGCATGATTCATTTGGTTTAGTCCTTTGTTTAGGGGTGTTTGACATGATATGCCTTGGT	0	0	0	0	0	0	0	0	0	0	0	0	0	0	0	0	0	0	0	0	0	0	0	0	0	0	0	0	0	0	0	0	0	0	0	0	0	0	0	0	0	0	0	0	0	0	0	0	0
CGGTCCGTTGATCGGCGTTGCCGGATCTTATTGGTCAGATATTCTGTTTTTTAGAGCTGCAGCTCTTGGTTGTAGGAGGTAGTACTCCCATTCCACGTGGGGGTTTTTTATTTCCCCACGGTCGCCCCAACCAAGGACATGGGGGCATGATTCATTTGGTTTAGTCCTTTGTTTAGGGGTGTTTGACATGATATGCCTTGGT	0	0	0	0	0	0	0	0	0	0	0	0	0	0	0	0	0	0	0	0	0	0	0	0	0	0	0	0	0	0	0	0	0	0	0	0	0	0	0	0	0	0	0	0	0	0	0	0	0
CGGTCCGTTGATCGGCGTTGCCGGATCTTATTGGTCAGATATTCTGTTTTTTAGAGCTGCAGCTCTTGGTTGTAGGAGGTAGTACTCCCATTCCACGTGGGGGTTTTTTATTTCCCTGCGGTCGCCCCAACCAAAGACATGGGGGCATGATTCATTTGGTTTAGCCCTTTGTTTAGGGGTGTTTGACATGATATGCCTTGGT	0	0	0	0	0	0	0	0	0	0	0	0	0	0	0	0	0	0	0	0	0	0	0	0	0	0	0	0	0	0	0	0	0	0	0	0	0	0	0	0	0	0	0	0	0	0	0	0	0
CGGTCCGTTGATCGGCGTTTCCGGATCTTATTGGTCACATATTCTGTTTTTTAGAGCTGCAGCTCTTGGTTGTAGGAGGTAGTACTCCCATTCCACGTGGGGGTTTTTTATTTCCCCGCGGTCGCCCCAACCAAAGACATGGGGGCATGATTCATTTGGTTTAGTCCTTTGTTTAGGGGTGTTTGACATGATATGCCTTGGT	0	0	0	0	0	0	0	0	0	0	0	0	0	0	0	0	0	0	0	0	0	0	0	0	0	0	0	0	0	0	0	0	0	0	0	0	0	0	0	0	0	0	0	0	0	0	0	0	0
CGGTCCGTTGATCGGCGTTGCCGGATCTTGTTGGTCAGATATTCTGTTTTTTAGAGCTGCAGCTCTTGGTTGTAGGAGGTAGTACTCCCATTCCACGTGGGGGTTTTTTATTCCCCCGCGGTCGCCCCAACCAAAGACATGGGGGCATGATTCATTTGGTTTAGTCCTTTGTTTAGGGGTGTTTGACATGATACGCCTTGGT	0	0	0	0	0	0	0	0	0	0	0	0	0	0	0	0	0	0	0	0	0	0	0	0	0	0	0	0	0	0	0	0	0	0	0	0	0	0	0	0	0	0	0	0	0	0	0	0	0
CGGTCCGTTGATCGGCGTTGCCGGATCTTATTGGTCAGATATCCTGTTTTTTAGAGCTGCAGCTCTTGGTTGCAGGAGGTAGTACTCCCATTCCACGTGGGGGTTTTTTATTTCCCCGCGGTCGCCCCAACCAAAGACATGGGGGCATGATTCATTTGGTTTAGTCCTTTGTTTAGGGGTGTTTGACATGATATGCCTTGGT	0	0	0	0	0	0	0	0	0	0	0	0	0	0	0	0	0	0	0	0	0	0	0	0	0	0	0	0	0	0	0	0	0	0	0	0	0	0	0	0	0	0	0	0	0	0	0	0	0
CGGTCCGTTGATCGGCGTTGCCGGATCTTATTGGTCAGATATTCTGTTCTTTAGAGCTGCAGCTCTTGGTTGTAGGAGGTAGTACTCCCATTCCACGTGGGGGTTTTTTATTTCCCCGCGGTCGCCCCAACCAAAGACATGGGGGCATAATTCATTTGGTCTAGTCCTTTGTTTAGGGGTGTTTGACATGATATGCCTTGGT	0	0	0	0	0	0	0	0	0	0	0	0	0	0	0	0	0	0	0	0	0	0	0	0	0	0	0	0	0	0	0	0	0	0	0	0	0	0	0	0	0	0	0	0	0	0	0	0	0
CGGTCCGTTGATCGGCGTTGCCGGATCTTATTGGTCAGATATTCTGTTTTTTAGAGCTGCAGCTCTTGGTTGTAGGAGGTAGTACTCCCATTCCACGTAGGGGTTTTTTATTTCCCCGCGGTCGCCCCAACCAAAGACATGGGGGCATGATTCATTTGGTCTAGTCCTTTGTTCAGGGGTGTTTGACATGATATGCCTTGGT	0	0	0	0	0	0	0	0	0	0	0	0	0	0	0	0	0	0	0	0	0	0	0	0	0	0	0	0	0	0	0	0	0	0	0	0	0	0	0	0	0	0	0	0	0	0	0	0	0
CGGTCCGTTGATCGGCGTTGCCGGATCTTATTGGTCAGATATTCTGTTTTTTAGAGCTGCAGCTCTTGATTGTAGGAGGTAGTACTCCCATTCCACGTGGGGGTTTTTTATTTCCCCGCGGTCGCCCCAACCAAAGACATGGGGGCATGATTCATTTGGTTTAGTCCTCTGTTTAGGGGTGTTTGACATGATATGCCTTGGT	0	0	0	0	0	0	0	0	0	0	0	0	0	0	0	0	0	0	0	0	0	0	0	0	0	0	0	0	0	0	0	0	0	0	0	0	0	0	0	0	0	0	0	0	0	0	0	0	0
CGGTCCGTTGATCGGCGTTGCCGGATCTTATTGGTCAGATATTCTGTTTTTTAGAGCTGCAGCTCTTGGTTGTAGGAGGTAGTGCTCCCATTCCACGTGGGGGTTTTTTATTTCCCCGCGGTCGCCCCAACCAAAGACATGGGGGCACGATTCATTTGGTTTAGTCCTTTGTTTAGGGGTGTTTGACATGATATGCCTTGGT	0	0	0	0	0	0	0	0	0	0	0	0	0	0	0	0	0	0	0	0	0	0	0	0	0	0	0	0	0	0	0	0	0	0	0	0	0	0	0	0	0	0	0	0	0	0	0	0	0
CGGTCCGTTGATCGGCGTTGCCGGATCTTATTGGTCAGATATTCTGTTTTTTAGAGCTGCAGCTCTTGGTTGTAGGAGGTAGTACTCCCACTCCACGTGGGGGTTTTTTATTTCCCCGCGGTCGCCCCGACCAAAGACATGGGGGCATGATTCATTTGGTTTAGTCCTTTGTTTAGGGGTGTTTGACATGATATGCCTTGGT	0	0	0	0	0	0	0	0	0	0	0	0	0	0	0	0	0	0	0	0	0	0	0	0	0	0	0	0	0	0	0	0	0	0	0	0	0	0	0	0	0	0	0	0	0	0	0	0	0
CGGTCCGTTGATCGGCGTTGCCGGATCTTATTGGTCAGATATTCTGTTTTTTAGAGCTGCAGCTCTTGGTTGTAGGAGGTAGTACTCCTATTCCACGTGGGGGTTTTTTATTTCCCCGCGGTCGCCCCGACCAAAGACATGGGGGCATGATTCATTTGGTTTAGTCCTTTGTTTAGGGGTGTTTGACATGATATGCCTTGGT	0	0	0	0	0	0	0	0	0	0	0	0	0	0	0	0	0	0	0	0	0	0	41	0	0	0	0	0	0	0	0	0	0	0	0	0	0	0	0	0	0	0	0	0	0	0	0	0	0
CGGTCCGTTGATCGGCGTTGCCGGATCTTATTGGTCAGATATTCTGTTTTTTAGAGCTGCAGCTCTTGGTTGTAGGAAATAGTACTCCCATTCCACGTGGGGGTTTTTTATTTCCCCGCGGTCGCCCCAACCAAAGACATGGGGGCATGATTCATTTGGTTTAGTCCTTTGTTTAGGGGTGTTTGACATGATATGCCTTGGT	0	0	0	0	0	0	0	0	0	0	0	0	0	0	0	0	0	0	0	0	0	0	0	0	0	0	0	0	0	0	0	0	0	0	0	0	0	0	0	0	0	0	0	0	0	0	0	0	0
CGGTCCGTTGATCGGCGTTGCCGGATCTTATTGGTCAGATATTCTGTTTTTTAGAGCTGCAGCTCTTGGTTGTAGGAGGTAGTACTCCCATTCCACGTGGGGGTTTCTTATTTCCCCGCGGTCGCCCCAACCAAAGACATGGGGGCATGATTCATTTGGTTTAGTCCTTCGTTTAGGGGTGTTTGACATGATATGCCTTGGT	0	0	0	0	0	0	0	0	0	0	0	0	0	0	0	0	0	0	0	0	0	0	0	0	0	0	0	0	0	0	0	0	0	0	0	0	0	0	0	0	0	0	0	0	0	0	0	0	0
CGGTCCGTTGATCGGCGTTGCCGGATCTTATTGGTCAGATATTCTGTTTTTTAGAGCTGCAGCTCTTGGTTGTAGGGGGTAGCACTCCCATTCCACGTGGGGGTTTTTTATTTCCCCGCGGTCGCCCCAACCAAAGACATGGGGGCATGATTCATTTGGTTTAGTCCTTTGTTTAGGGGTGTTTGACATGATATGCCTTGGT	0	0	0	0	0	0	0	0	0	0	0	0	0	0	0	0	0	0	0	0	0	0	0	0	0	0	0	0	0	0	0	0	0	0	0	0	0	0	0	0	0	0	0	0	0	0	0	0	0
CGGTCCGTTGATCGGCGTTGCTGGACCTTATTGGTCAGATATTCTGTTTTTTAGAGCTGCAGCTCTTGGTTGTAGGAGGTAGTACTCCCATTCCACGTGGGGGTTTTTTATTTCCCCGCGGTCGCCCCAACCAAAGACATGGGGGCATGATTCATTTGGTTTAGTCCTTTGTTTAGGGGTGTTTGACATGATATGCCTTGGT	0	0	0	0	0	0	0	0	0	0	0	0	0	0	0	0	0	0	0	0	0	0	0	0	0	0	0	0	0	0	0	0	0	0	0	0	0	0	0	0	0	0	0	0	0	0	0	0	0
CTGTCCGTTGATCGGCGTTGCCGGATCTTATTGGTCAGATATTCTGTTTTTTAGAGCTGCAGCTCTTGGTTGTAGGAGGTAGTACTCCCATTCCACGTGGGGGTTTTTTATTTCCCCGCGGTCGCCCCAACCAAAGACATGGGGGCATGATTCATTTGGTTTAGTCCTTTGTTTAAGGGTGTTTGACATGATATGCCTTGGT	0	0	0	0	0	0	0	0	0	0	0	0	0	0	0	0	0	0	0	0	0	0	0	0	0	0	0	0	0	0	0	0	0	0	0	0	0	0	0	0	0	0	0	0	0	0	0	0	0
CGGTCCGTTGATCGGCGTTGCCGGATCTTATTGGTCAGATATTCTGTTTTTTAGAGCTGCAGCTCTTGGTTGTAGGAGGTAGTACTCCCACTCCACGTGGGGGTTTTTTATTTCCCCGCGGTCGCCCCAACCAAAGACATGGGAGCATGATTCATTTGGTTTAGTCCTTTGTTCAGGGGTGTTTGACATGATATGCCTTGGT	0	0	0	0	0	0	0	0	0	0	0	0	0	0	0	0	0	0	0	0	0	0	0	0	0	0	0	0	0	0	0	0	0	0	0	0	0	0	0	0	0	0	0	0	0	0	0	0	0
CGGTCCGTTGATCGGCGTTGCCGGATCTTATTGGTCAGATATTCTGTTTTTTAGAGCTGCAGCTCTTGGTTGTAGGAGGTAGTACTCCCATTCCACGTGGGGGTTTTTTATTTCCCCGCGGTCGCCCCAACCAAAGACATGGGGGCATGATTCATTTGGTTTAGTCCTTTGTTCAGGGGTGTTTGACATGATATGCCTGGGT	0	0	0	0	0	0	0	0	0	0	0	0	0	0	0	0	0	0	0	0	0	0	0	0	0	0	0	0	0	0	0	0	0	0	0	0	0	0	0	0	0	0	0	0	0	0	0	0	0
CGGTCCGTTGATCGGCGTTGCCGGATCTTATTGGTCAGATATTCTGTTTTTTAGAGCTGCAGCTCTTGGTTGTAGGAGGTAGTACTCCCATTCCACGTGGGGGTTTTTTATTTCCCCGCGGTCGCCCCAACCAAAGACATGAGAACATGATTCATTTGGTTTAGTCCTTTGTTTAGGGGTGTTTGACATGATATGCCTTGGT	0	0	0	0	0	0	0	0	0	0	0	0	0	0	0	0	0	0	0	0	0	0	0	0	0	0	0	0	0	0	0	0	0	0	0	0	0	0	0	0	0	0	0	0	0	0	0	0	0
CGGTCCGTTGATCGGCGTTGCCGGATCTTATTGGTCAGATATTCTGTTTTTTAGAGCTGCAGCTCTTGGTTGTAGGAGGTAGTACTCCCATTCCACGTGGGGGTTTTCTATTTCCCCGCGGTCGCCCCAACCAAAGACATGGGGGCATGATTCATTTGGTTTAGTTCTTTGTTTAGGGGTGTTTGACATGATATGCCTTGGT	0	0	0	0	0	0	0	0	0	0	0	0	0	0	0	0	0	0	0	0	0	0	0	0	0	0	0	0	0	0	0	0	0	0	0	0	0	0	0	0	0	0	0	0	0	0	0	0	0
CGGTCCGTTGATCGGCGTTGCCGGATCTTATTGGTCAGATATTCTGTTTTTTAGAGCTGCAGCTCTTGGTTGTAGGAGGTAGTACTCCCATTCCACGTGTGGGTTTTTTATTTCCCCGCGGTCGCCCCAACCAAAGACATGGGGGCATAATTCATTTGGTTTAGTCCTTTGTTTAGGGGTGTTTGACATGATATGCCTTGGT	0	0	0	0	0	0	0	0	0	0	0	0	0	0	0	0	0	0	0	0	0	0	0	0	0	0	0	0	0	0	0	0	0	0	0	0	0	0	0	0	0	0	0	0	0	0	0	0	0
CGGTCCGTTGATCGGCGTTGCCGGATCTTATTGGTCAGATATTCTGTTTTTTAGAGCTGCAGCTCTCGGTTGTAGGAGGTAGTACTCCCATTCCACGTGGGGGCTTTTTATTTCCCCGCGGTCGCCCCAACCAAAGACATGGGGGCATGATTCATTTGGTTTAGTCCTTTGTTTAGGGGTGTTTGACATGATATGCCTTGGT	0	0	0	0	0	0	0	0	0	0	0	0	0	0	0	0	0	0	0	0	0	0	0	0	0	0	0	0	0	0	0	0	0	0	0	0	0	0	0	0	0	0	0	0	0	0	0	0	0
CGGTCCGTTGATCGGCGTTGCCGGATCTTATTGGTCAGATATTCTGTTTTTTAGAGCTGCAGCTCTTGGTTGTAGGAGGTAGTACTCCCATTCCACATGGGGATTTTTTATTTCCCCGCGGTCGCCCCAACCAAAGACATGGGGGCATGATTCATTTGGTTTAGTCCTTTGTTTAGGGGTGTTTGACATGATATGCCTTGGT	0	0	0	0	0	0	0	0	0	0	0	0	0	0	0	0	0	0	0	0	0	0	0	0	0	0	0	0	0	0	0	0	0	0	0	0	0	0	0	0	0	0	0	0	0	0	0	0	0
CGGTCCGTTGATCGGCGTTGCCGGATCTTATTGGTCAGATATTCTGTTTTTTAGAGCTGCAGCTCTTGGTTGTAGGAGGTAGTACTTCCATTACACGTGGGGGTTTTTTATTTCCCCGCGGTCGCCCCAACCAAAGACATGGGGGCATGATTCATTTGGTTTAGTCCTTTGTTTAGGGGTGTTTGACATGATATGCCTTGGT	0	0	0	0	0	0	0	0	0	0	0	0	0	0	0	0	0	0	0	0	0	0	0	0	0	0	0	0	0	0	0	0	0	0	0	0	0	0	0	0	0	0	0	0	0	0	0	0	0
CGGTCCGTTGATCGGCGTTGCCGGATCTTATTAGTCAGATATTCTGTTTTTTAGAGCTGCGGCTCTTGGTTGTAGGAGGTAGTACTCCCATTCCACGTGGGGGTTTTTTATTTCCCCGCGGTCGCCCCAACCAAAGACATGGGGGCATGATTCATTTGGTTTAGTCCTTTGTTTAGGGGTGTTTGACATGATATGCCTTGGT	0	0	0	0	0	0	0	0	0	0	0	0	0	0	0	0	0	0	0	0	0	0	0	0	0	0	0	0	0	0	0	0	0	0	0	0	0	0	0	0	0	0	0	0	0	0	0	0	0
CGGTCCGTTGATCGGCGTTGCCGGATCTTATTGGTCAGATATTCTGTTTTTTAGAGCTGCAGCTCTTGGTTGTAGGAGGTAGTACTCCCATTCCACGTGGGGGTTTTTTATTTCCCCGCGGTCGCCCCAACCAAAGACATGGGGGCATGATTCATTTGGCTTAGTCCTTTGTTTAGGGGTGTTTGACATGATAGGCCTTGGT	0	0	0	0	0	0	0	0	0	0	0	0	0	0	0	0	0	0	0	0	0	0	0	0	0	0	0	0	0	0	0	0	0	0	0	0	0	0	0	0	0	0	0	0	0	0	0	0	0
CGGTCCGTTGATCGGCGTTGCCGGATCTTATTGGTCAGATATTCTGGTTTTTAGAGCTGCAGCTCCTGGTTGTAGGAGGTAGTACTCCCATTCCACGTGGGGGTTTTTTATTTCCCCGCGGTCGCCCCAACCAAAGACATGGGGGCATGATTCATTTGGTTTAGTCCTTTGTTTAGGGGTGTTTGACATGATATGCCTTGGT	0	0	0	0	0	0	0	0	0	0	0	0	0	0	0	0	0	0	0	0	0	0	0	0	0	0	0	37	0	0	0	0	0	0	0	0	0	0	0	0	0	0	0	0	0	0	0	0	0
CGGTCCGTTGATCGGCGTTGCCGGATCTTATTGGTCAGATATTCTGTTTTTTAGAGCTGCAGCTCTTGGTTGTAGGAGGTAGTACTCCCATTCCACATGGGGGTTTTTTATTTCCCCGCGGTCGCCCCAACCAAAGACATGGGGGCATGATTCATTTGGTTTAGTCCTTTGTTTAGGGGTGTTTCACATGATATGCCTTGGT	0	0	0	0	0	0	0	0	0	0	0	0	0	0	0	0	0	0	0	0	0	0	0	0	0	0	0	0	0	0	0	0	0	0	0	0	0	0	0	0	0	0	0	0	0	0	0	0	0
CGGTCCGTTGATCGGCGTTGCCGGATCTTATTGGTCAGATATTCTGTTTTTTAGAGCTGCAGCTCTTGGTTGTAGGAGGTAGTACTCCCATTCCACGTGGGGGTTTTTTATTTCCCCGCGGTCGCCCCAACCAAAGACATGGGGGCATGATTCATTTGGTTTGGTCCTTTGTTTAGGGGTGTTTGACATGGTATGCCTTGGT	0	0	0	0	0	0	0	0	0	0	0	0	0	0	0	0	0	0	0	0	0	0	0	0	0	0	0	0	0	0	0	0	0	0	0	0	0	0	0	0	0	0	0	0	0	0	0	0	0
CGGTCCGTTGATCGGCGTTGCCGGATCTTATTGGTCAGATATTCTGTTTTTTAGGGCTGCAGCTCTTGGTTGTAGGAGGTAGTACTCCCATTCCACGTGGGGGTTTTTTATTTCCCCGCGGTCGCCCCAACCAAAGACATGGGGGCATGATTCATTTGGTCTAGTCCTTTGTTTAGGGGTGTTTGACATGATATGCCTTGGT	0	0	0	0	0	0	0	0	0	0	0	0	0	0	0	0	0	0	0	0	0	0	0	0	0	0	0	0	0	0	0	0	0	0	0	0	0	0	0	0	0	0	0	0	0	0	0	0	0
CGGTCCGTTGATCGGCGTTGCCGGATCTTATTGGTCAGATACTCTGTTTTTTAGAGCTGCAGCTCTTGGTTGTAGGAGGTAGTACTCCCATTCCACGTGAGGGTTTTTTATTTCCCCGCGGTCGCCCCAACCAAAGACATGGGGGCATGATTCATTTGGTTTAGTCCTTTGTTTAGGGGTGTTTGACATGATATGCCTTGGT	0	0	0	0	0	0	0	0	0	0	0	0	0	0	0	0	0	0	0	0	0	0	0	0	0	0	0	0	0	0	0	0	0	0	0	0	0	0	0	0	0	0	0	0	0	0	0	0	0
CGGTCCGTTGATCGGCGTTGCCGGATCTTATTGGTCAGATATTCTGTTTTTTAGAGCTGCAGCTCTTGGTTGTAGGAGGTAGTACTCCCATTCCACGTGGGGGTTTTCCATTTCCCCGCGGTCGCCCCAACCAAAGACATGGGGGCATGATTCATTTGGTTTAGTCCTTTGTTTAGGGGTGTTTGACATGATATGCCTTGGT	0	0	0	0	0	0	0	0	0	0	0	0	0	0	0	0	0	0	0	0	0	0	0	0	0	0	0	0	0	0	0	0	0	0	0	0	0	0	0	0	0	0	0	0	0	0	0	0	0
CGGTCCGTTGATCGGCGTTGCCGGATCTTATTGGTCAGATATTCTGTTTTTTAGAGCTGCAGCCCTTGGTTGTAGGAGGTAGTACTCCCATTCCCCGTGGGGGTTTTTTATTTCCCCGCGGTCGCCCCAACCAAAGACATGGGGGCATGATTCATTTGGTTTAGTCCTTTGTTCAGGGGTGTTTGACATGATATGCCTTGGT	0	0	0	0	0	0	0	0	0	0	0	0	0	0	0	0	0	0	0	0	0	0	0	0	0	0	0	0	0	0	0	0	0	0	0	0	0	0	0	0	0	0	0	0	0	0	0	0	0
CGGTCCGTTGATCGGCGTTGCCGGATCTTATTGGTCAGATATTCTGTTTTTTAGAGCCGCAGCTCTTGGTTGTAGGAGGTAGTACTCCCACTCCACGTGGGGGTTTTTTATTTCCCCGCGGTCGCCCCAACCAAAGACATGGGGGCATGATTCATTTGGTTTAGTCCTTTGTTTAGGGGTGTTTGACATGATATGCCTTGGT	0	0	0	0	0	0	0	0	0	0	0	0	0	0	0	0	0	0	0	0	0	0	0	0	0	36	0	0	0	0	0	0	0	0	0	0	0	0	0	0	0	0	0	0	0	0	0	0	0
CGGTCCGTTGATCCGCGTCGCCGGATCTTATTGGTCAGATATTCTGTTTTTTAGAGCTGCAGCTCTTGGTTGTAGGAGGTAGTACTCCCATTCCACGTGGGGGTTTTTTATTTCCCCGCGGTCGCCCCAACCAAAGACATGGGGGCATGATTCATTTGGTTTAGTCCTTTGTTTAGGGGTGTTTGACATGATATGCCTTGGT	0	0	0	0	0	0	0	0	0	0	0	0	0	0	0	0	0	0	0	0	0	0	0	0	0	0	0	0	0	0	0	0	0	0	0	0	0	0	0	0	0	0	0	0	0	0	0	0	0
CGGTCCGTTGATCGGCGTTGCCGGATCTTATCGGTCAGATATTCTGTTTTTTAGAGCTGCAGCTCTTGGTTATAGGAGGTAGTACTCCCATTCCACGTGGGGGTTTTTTATTTCCCCGCGGTCGCCCCAACCAAAGACATGGGGGCATGATTCATTTGGTTTAGTCCTTTGTTTAGGGGTGTTTGACATGATATGCCTTGGT	0	0	0	0	0	0	0	0	0	0	0	0	0	0	0	0	0	0	0	0	0	0	0	0	0	0	0	0	0	0	0	0	0	0	0	0	0	0	0	0	0	0	0	0	0	0	0	0	0
CGGTCCGTTGATCGGCGTTGCCGGATCTTATTGGTCAGATATTCTGTTTTTTAGAGCTGCAGCTCTTGGTTGTAGGAGGTAGTACTCCCATTCCACGTGGGGGTTTCTTATTTCCCCGCGGCCGCCCCAACCAAAGACATGGGGGCATGATTCATTTGGTTTAGTCCTTTGTTTAGGGGTGTTTGACATGATATGCCTTGGT	0	0	0	0	0	0	0	0	0	0	0	0	0	0	0	0	0	0	0	0	0	0	0	0	0	0	0	0	0	0	0	0	0	0	0	0	35	0	0	0	0	0	0	0	0	0	0	0	0
CGGTCCGTTGATCGGCGTTGCCGGATCTTATTGGTCAGATATTCTGTTTTTTAGAGCTGCAGCTCTTGGTTGTGGGAGGTAGTACTACCATTCCACGTGGGGGTTTTTTATTTCCCCGCGGTCGCCCCAACCAAAGACATGGGGGCATGATTCATTTGGTTTAGTCCTTTGTTTAGGGGTGTTTGACATGATATGCCTTGGT	0	0	0	0	0	0	0	0	0	0	0	0	0	0	0	0	0	0	0	0	0	0	0	0	0	0	0	0	0	0	0	0	0	0	0	0	0	35	0	0	0	0	0	0	0	0	0	0	0
CGGTCCGCTGATCGGCGTTGCCGGATCTTATTGGTCAGATATTCTGTTTTTTAGAGCTGCAGCTCTTGGTTGTAGGAGGTAGTACTCCCATTCCACGTGGGGGTTTTTTATTTCCCCGCGGTCGCCCCAACTAAAGACATGGGGGCATGATTCATTTGGTTTAGTCCTTTGTTTAGGGGTGTTTGACATGATATGCCTTGGT	0	0	0	0	0	0	0	0	0	0	0	0	0	0	0	0	0	0	0	0	0	0	0	0	0	0	0	0	0	0	0	0	0	0	0	0	0	0	0	0	0	0	0	0	0	0	0	0	0
CGGTCCGTTGATCGGCGTTGCCGGATCTTATTGGTCAGATATTCTGTTTTTTAGAGCTGCAGCTCTTGGTTGTAGGAGGTAGTACTCCCATTCCACGTGGGGGTTTTTTATTTCCCCGCGGTCGCCCCAACCAAGGACATGGGGGCATGATTCATTTGGTTTAGTCCTTTGTTCAGGGGTGTTTGACATGGTATGCCTTGGT	0	0	0	0	0	0	0	0	0	0	0	0	0	0	0	0	0	0	0	0	0	0	0	0	0	0	0	0	0	0	0	0	0	0	0	0	0	0	0	0	0	0	0	0	0	0	0	0	0
CGGTCCGTTGATCGGCGTTGCCGGATCTTATTGGTCAGATATTCTGTTTTTTAGAGCTACAGCTCTTGGTTGTAGGAGGTAGTACTCCCATTCCACGTAGGGGTTTTTTATTTCCCCGCGGTCGCCCCAACCAAAGACATGGGGGCATGATTCATTTGGTTTAGTCCTTTGTTTAGGGGTGTTTGACATGATATGCCTTGGT	0	0	0	0	0	0	0	0	0	0	0	0	0	0	0	0	0	0	0	0	0	0	0	0	0	0	0	0	0	0	0	0	0	0	0	0	0	0	0	0	0	0	0	0	0	0	0	0	0
TGGTCCGTTGATCGGCATTGCCGGATCATGATTGGTCAGATATTCTGTTAGTTAGAGCTGTAGCTCTTAGTTGTGGGAGGAGAGGTAAAGAAGGGGTTTAGTGCTCCCAGTCCGCGCGGGGGTTTTTTATTTCCCCATGGTCGCCCCAACCGAAGACATTAAAGCAGGGGTCATTTAGTTTGGTCCCTTATTTGGGGGTGTTTAACATGATCTGCTTTGAC	0	0	0	0	0	0	0	0	0	0	0	0	0	0	0	0	0	0	0	0	0	0	0	0	0	0	0	0	0	0	0	0	0	0	0	0	0	0	0	0	0	0	0	0	0	0	0	0	0
CGGTCCGTTAATCGGCGTTGCCGGATCTTATTGGTCAGATATTCTGTTTCTTAGAGCTGCAGCTCTTGGTTGTAGGAGGTAGTACTCCCATTCCACGTGGGGGTTTTTTATTTCCCCGCGGTCGCCCCAACCAAAGACATGGGGGCATGATTCATTTGGTTTAGTCCTTTGTTTAGGGGTGTTTGACATGATATGCCTTGGT	0	0	0	0	0	0	0	0	0	0	0	0	0	0	0	0	0	0	0	0	0	0	0	0	0	0	0	0	0	0	0	0	0	0	0	0	0	0	0	0	0	0	0	0	0	0	0	0	0
CGGTCCGTTGATCGGCGTTGCCGGATCTTATTGGTCAGATATTCTGTTCTTTAGAGCTGCAGCTCTTGGTTGTAGGAGGTAGTACTCCCATTCCACGTGGGGGTTTTTTATTTCCCCGCGGTCGCCCCAACCAAGGACATGGGGGCATAATTCATTTGGTTTAGTCCTTTGTTTAGGGGTGTTTGACATGATATGCCTTGGT	0	0	0	0	0	0	0	0	0	0	0	0	0	0	0	0	0	0	0	0	0	0	0	0	0	0	0	0	0	0	0	0	0	0	0	0	0	0	0	0	0	0	0	0	0	0	0	0	0
CGGTCCGTTGATCGGCGTTGCCGGATCTTATTGGTCAGATATTCTGTTTTTCAGAGCTGCAGCTCTTGGTTGTAGGAGGTAGTACTCCCATTCCACGTGGGGGTTTTTTATTTCCCCGCGGTCGCCCCAACCAAAGACATGGGGGCATGATTCATTTGGTTTAGTCCTTTGTTTAGGGGTGTTTGACATGCTATGCCTTGGT	0	0	0	0	0	0	0	0	0	0	0	0	0	0	0	0	0	0	0	0	0	0	0	0	0	0	0	0	0	0	0	0	0	0	0	0	0	0	0	0	0	0	0	0	0	0	0	0	0
CGGTCCGTTGATCGGCGACGCCGGATCTTATTGGTCAGATATTCTGTTTTTTAGAGCTGCAGCTCTTGGTTGTAGGAGGTAGTACTCCCATTCCACGTGGGGGTTTTTTATTTCCCCGCGGTCGCCCCAACCAAAGACATGGGGGCATGATTCATTTGGTTTAGTCCTTTGTTTAGGGGTGTTTGACATGATATGCCTTGGT	0	0	0	0	0	0	0	0	0	0	0	0	0	0	0	0	0	0	0	0	0	0	0	0	0	0	0	0	0	0	0	0	0	0	0	0	0	0	0	0	0	0	0	0	0	0	0	0	0
CGGTCCGTTGATCGGCGTTGCCGGATCTTATTGGTCAGATATTCTGTTTTTTAGAGCTGCAGCTCTTGGTTGTAGGAAATAGTACTCCCATTCCACGTGGGGGTTTTTTATTTCCCCGCGGTCGCCCCAACCAAAGACATGGGGGCATGATTCATTTGGTTTAGTCCTTTGTTCAGGGGTGTTTGACATGATATGCCTTGGT	0	0	0	0	0	0	0	0	0	0	0	0	0	0	0	0	0	0	0	0	0	0	0	0	0	0	0	0	0	0	0	0	0	0	0	0	0	0	0	0	0	0	0	0	0	0	0	0	0
CGGTCCGTTGATCGGCGTTGCAGGATCTTATTGGTCAGATATTCTGTTTTTTAGAGCTGCAGCTCTTGGTTGTAGGAGGTAGTGCTCCCATTCCACGTGGGGGTTTTTTATTTCCCCGCGGTCGCCCCAACCAAAGACATGGGGGCATGATTCATTTGGTTTAGTCCTTTGTTTAGGGGTGTTTGACATGATATGCCTTGGT	0	0	0	0	0	0	0	0	0	0	0	0	0	0	0	0	0	0	0	0	0	0	0	0	0	0	0	0	0	0	0	0	0	0	0	0	0	0	0	0	0	0	0	0	0	0	0	0	0
CGGTCCGTTGATCGGCGTTGCCGGATCTTATTGTTCAGATATTCTGTTTTTTAGAGCTGGAGCTCTTGGTTGTAGGAGGTAGTACTCCCATTCCACGTGGGGTTTTTTATTTCCCCGCGGTCGCCCCAACCAAAGACATGGGGGCATGATTCATTTGGTTTAGTCCTTTGTTTAGGGGTGTTTGACATGATATGCCTTGGT	0	0	0	0	0	0	0	0	0	0	0	0	0	0	0	0	0	0	0	0	0	0	0	0	0	0	0	0	0	0	0	0	0	0	0	0	0	0	0	0	0	0	0	0	0	0	0	0	0
TGGTCCGTTGATCGGCATTGCCGGATCATGATTGGTCAGATATTCTGTTAGTTAGAGCTGTAGCTCTTAGTTGTGGGAGGAGGGGTAAAGAAGGGGTTTAGTGCTCCCAGTCCGCGTGGGGGTTTTTTATTTCCCCGCGGTCGCCCCAACCAAAGACATGGGGGCATAATTCATTTGGTTTAGTCCTTTGTTTAGGGGTGTTTGACATGATATGCCTTGGT	0	0	0	0	0	0	0	0	0	0	0	0	0	0	0	0	0	0	0	0	0	0	0	0	0	0	0	0	0	0	0	0	0	0	0	0	0	0	0	0	0	0	0	0	0	0	0	0	0
CGGTCCGTTGATCGGCGTTGCCGGATCTCATTGGTCAGATATTCTGTTTTTTAGAGCTGCAGCTCTTGGTCGTAGGAGGTAGTACTCCCATTCCACGTGGGGGTTTTTTATTTCCCCGCGGTCGCCCCAACCAAAGACATGGGGGCATGATTCATTTGGTTTAGTCCTTTGTTTAGGGGTGTTTGACATGATATGCCTTGGT	0	0	0	0	0	0	0	0	0	0	0	0	0	0	0	0	0	0	0	0	0	0	0	0	0	0	0	0	0	0	0	0	0	0	0	0	0	0	0	0	0	0	0	0	0	0	0	0	0
CGGTCCGTTGATCGGCGTTGCCGGATCTTATTGGTCAGATATTCTGTTTTTTAGAGCTGCAGCTCTTGGTTGTAGGAGGTAGTACTCCCATTCCACGTGGGGGTTTTTTATTTCCCCGCGGTCGCCCCAACCGAAGACATGGGGGCATGATTCATTTGGCTTAGTCCTTTGTTTAGGGGTGTTTGACATGATATGCCTTGGT	0	0	0	0	0	0	0	0	0	0	0	0	0	0	0	0	0	0	0	0	0	0	0	0	33	0	0	0	0	0	0	0	0	0	0	0	0	0	0	0	0	0	0	0	0	0	0	0	0
CGGTCCGTTGATCGGCGTTGCAGGATCTTATTGGTCAGATATTCTGTTTTTTAGAGCTGCAGCTCTTGGTTGTAGGAGGTAGTGCTCCCATTCCACGTGGGGGTTTTTTATTTCCCCGCGGTCGCCCCAACCAAAGACATGGGGGCATGATTCATTTGGTTTAGTCCTTTGTTCAGGGGTGTTTGACATGATATGCCTTGGT	0	0	0	0	0	0	0	0	0	0	0	0	0	0	0	0	0	0	0	0	0	0	0	0	0	0	0	0	0	0	0	0	0	0	0	0	0	0	0	0	0	0	0	0	0	0	0	0	0
CGGTCCGTTGATCGGCGTTGCCGGATCTTATTGGTCAGATATTCTGTTTTTTAGAGCTGCAGCTCTTGGTTGTAGGAGGTAGTACTCCCATTCCACGTGGGGGTTTTTTATTTCCCCGCGGTCGCCCCAACCAAAGACATGGGGACATGATTCATTTGGTTTAGTCCTTTGTTTAGGGGTGTTTGACCTGATATGCCTTGGT	0	0	0	0	0	0	0	0	0	0	0	0	0	0	0	0	0	0	0	0	0	0	0	0	0	0	0	0	0	0	0	0	0	0	0	0	0	0	0	0	0	0	0	0	0	0	0	0	0
CGGTCCGTTGATCGGCGTTGCCGGATCTTATTGGTCAGATATTCTGTTTTTTAGAGCTGCAACTCTTAGTTGTAAAAGGTAGTACTCCCATTCCACGTGGGGTTTTTTATTTCCCCGCGGTCGCCCCAACCAAAGACATGGGGGCATGATTCATTTGGTTTAGTCCTTTGTTTAGGGGTGTTTGACATGATATGCCTTGGT	0	0	0	0	0	0	0	0	0	0	0	0	0	0	0	0	0	0	0	0	0	0	0	0	0	0	0	0	0	0	0	0	0	0	0	0	0	0	0	0	0	0	0	0	0	0	0	0	0
CGGTCCGCTGATCGGCGTTGCCGGATCTTATTGGTCAGATATTCTGTTTTTTAGAGCTGCGGCTCTTGGTTGCAGGAGGTAGTACTCCCATTCCACGTGGGGGTTTTTTATTTCCCCGCGGTCGCCCCAACCAAAGACATGGGGGCATGATTCATTTGGTTTAGTCCTTTGTTTAGGGGTGTTTGACATGATATGCCTTGGT	0	0	0	0	0	0	0	0	0	0	0	0	0	0	0	0	0	0	0	0	0	0	0	0	0	0	0	0	0	0	0	0	0	0	0	0	0	0	0	0	0	0	0	0	0	0	0	0	0
CGGTCCGTTGATCGGCGTTGCCGGATCTTATTGGTCAGATATTCTGTTTTTTAGAGCTGCAGCTCTTGGTTGTAGGAGGTGGTACTCCCATTCCACGTGGGGGTTTTTTATTTCCCCGCGGTCGCCCCAACCAAAGACAGGGGGGCATGATTCATTTGGTTTAGTCCTTTGTTTAGGGGTGTTTGACATGATATGCCTTGGT	0	0	0	0	0	0	0	0	0	0	0	0	0	0	0	0	0	0	0	0	0	0	0	0	0	0	0	0	0	0	0	0	0	0	0	0	0	0	0	0	0	0	0	0	0	0	0	0	0
CGGTCCGTTGATCGGCGTTGCCGGATCTTATTGGTCAGATATTCTGTTTTTTGGAGCTGCAGCTCTTGGTTGTAGGAGGTAGTACTCCCATTCCACGTAGGGGTTTTTTATTTCCCCGCGGTCGCCCCAGCCAAAGACATGGGGGCATGATTCATTTGGTTTAGTCCTTTGTTTAGGGGTGTTTGACATGATATGCCTTGGT	0	0	0	0	0	0	0	0	0	0	0	0	0	0	0	0	0	0	0	0	0	0	0	0	0	0	0	0	0	0	0	0	0	0	0	0	0	0	0	0	0	0	0	0	0	0	0	0	0
TGGTCCGTTGATCGGCATTGCCGGATCTTGATTGGTCAGATATTCTGTTAGTTAGAGCTGTAGCTCTTAGTTGTGGGAGGAGAGGTAAAGAAGGGGTTTAGTACTCCCATTCCACGTGGGGGTTTTTTATTTCCCCGCGGTCGCCCCAACCAAAGACATGGGGGCATGATTCATTTGGTTTAGTCCTTTGTTTAGGGGTGTTTGACATGATATGCCTTGGT	0	0	0	0	0	0	0	0	0	0	0	0	0	0	0	0	0	0	0	0	0	0	0	0	0	0	0	0	0	0	0	0	0	0	0	0	0	0	0	0	0	0	0	0	0	0	0	0	0
CGGTCCGTTGATCGGCGTTGCCGGATCTTATTGGTCAGATATTCTGTTTTTTAGAGCTGCAGCTCTTGGTTGTAGGAGGTAGTACTCCCATTCCACGTGGGGGTTTTTTATTTCCCCGCGGTCGCCCCAACCAAAGACATGGGGGCATGATTCATTTGGTTTAGCCCTTTGTTTAGGGGTGTTTGACGTGATATGCCTTGGT	0	0	0	0	0	0	0	0	0	0	0	0	0	0	0	0	0	0	0	0	0	0	0	0	0	0	0	0	0	0	0	0	0	0	0	0	0	0	0	0	0	0	0	0	0	0	0	0	0
CGGTCCGTTGATCGGCGTTGCCGGATCTTATTGGTCAGATATTCTGTTTTTTAGAGCTGCAGCTCTTGGTTGTAGGAGGTAGTACTCCCATTCCACGTGGGGGTTTTCTATTTCCCCGCGGTCACCCCAACCAAAGACATGGGGGCATGATTCATTTGGTTTAGTCCTTTGTTTAGGGGTGTTTGACATGATATGCCTTGGT	0	0	0	0	0	0	0	0	0	0	0	0	0	0	0	0	0	0	0	0	0	0	0	0	0	0	0	0	0	0	0	0	0	0	0	0	0	0	0	0	0	0	0	0	0	0	0	0	0
CGGTCCGTTGATCGGCGTTGCCGGATCTTATTGGTCAGATATTCTGTTTTTTAGATCTGCAGCTCTTGGTTGTAGGAGGTAGTACTCCCACTCCACGTGGGGGTTTTTTATTTCCCCGCGGTCGCCCCAACCAAAGACATGGGGGCATGATTCATTTGGTTTAGTCCTTTGTTTAGGGGTGTTTGACATGATATGCCTTGGT	0	0	0	0	0	0	0	0	0	0	0	0	0	0	0	0	0	0	0	0	0	0	0	0	0	0	0	0	0	0	0	0	0	0	0	0	32	0	0	0	0	0	0	0	0	0	0	0	0
CGGTCCGTTGATCGGCGTTGCCGGATCTTATTGGTCAGATATTCCGTTTTTTAGAGCTGCAGCTCTTGGTTGTAGGAAGTAGTACTCCCATTCCACGTGGGGGTTTTTTATTTCCCCGCGGTCGCCCCAACCAAAGACATGGGGGCATGATTCATTTGGTTTAGTCCTTTGTTTAGGGGTGTTTGACATGATATGCCTTGGT	0	0	0	0	0	0	0	0	0	0	0	0	0	0	0	0	0	0	0	0	0	0	0	0	0	0	0	0	0	0	0	0	0	0	0	0	0	0	0	0	0	0	0	0	0	0	0	0	0
CGGTCCGTTGATCGGCGTTGCCGGATCTTATTGGTCAGATATTCTGTTTTTTAGAGCTGCAGCTCTTGGTTGTAGGAGGTAGTACTCCCATTCCACGTGGGGGTTTTTTATTTCCCCGCGGTCGCTCCAACCAAAGACATGGGGGCATGATTCATTTGGTTTAGTCCTTTGTTTAGGGGTGTTTGACATGATATGCCTTAGT	0	0	0	0	0	0	0	0	0	0	0	0	0	0	0	0	0	0	0	0	0	0	0	0	0	0	0	0	0	0	0	0	0	0	0	0	0	0	0	0	0	0	0	0	0	0	0	0	0
CGGTCCGTTGATCGGCGTTGCCGGATCTTATTGGTCAGATGTTCTGTTTTTTAGAACTGCAGCTCTTGGTTGTAGGAGGTAGTACTCCCATTCCACGTGGGGGTTTTTTATTTCCCCGCGGTCGCCCCAACCAAAGACATGGGGGCATGATTCATTTGGTTTAGTCCTTTGTTTAGGGGTGTTTGACATGATATGCCTTGGT	0	0	0	0	0	0	0	0	0	0	0	0	0	0	0	0	0	0	0	0	0	0	0	0	0	0	0	0	0	0	0	0	0	0	0	0	0	0	0	0	0	0	0	0	0	0	0	0	0
CGGTCCGTTGATCGGCGTTGCCGGATCTTATTGGTCAGATATTCTGTTTTTTAGAGCTGCAGCTCTTGGTTGTAGGAAGTAGTACTCCCATTCTACGTGGGGGTTTTTTATTTCCCCGCGGTCGCCCCAACCAAAGACATGGGGGCATGATTCATTTGGTTTAGTCCTTTGTTTAGGGGTGTTTGACATGATATGCCTTGGT	0	0	0	0	0	0	0	0	0	0	0	0	0	0	0	0	0	0	0	0	0	0	0	0	0	0	0	0	0	0	0	0	0	0	0	0	0	0	0	0	0	0	0	0	0	0	0	0	0
CGGTCCGTTGATCGGCGTTGCCGGATCTTATTGGTCAGATATTCTGTTTTTTAGAGCTGCAGCTCTTGGTTGTAGGAGGTAGTACTCCCATTCCACGTGGGGGTTTTTTATTTCCCCGCGGTCGCCCCGACCGAAGACATGGGGGCATAATTCATTTGGTTTAGTCCTTTGTTTAGGGGTGTTTGACATGATATGCCTTGGT	0	0	0	0	0	0	0	0	0	0	0	0	0	0	0	0	0	0	0	0	0	0	0	0	0	0	0	0	0	0	0	0	0	0	0	0	0	0	0	0	0	0	0	0	0	0	0	0	0
CAGTCCGTTGATCGGCGTTGCCGGATCTTATTGGTCAGATATTCTGTTTTGTAGAGCTGCAGCTCTTGGTTGTAGGAGGTAGTACTCCCATTCCACGTGGGGGTTTTTATTTCCCCGCGGTCGGCCCAACCAAAGACATGGGGGCATGATTCATTTGGTTTAGTCCTTTGTTTAGGGGTGTTTGACATGATATGCCTTGGT	0	0	0	0	0	0	0	0	0	0	0	0	0	0	0	0	0	0	0	0	0	0	0	0	0	0	0	0	0	0	0	0	0	0	0	0	0	0	0	0	0	0	0	0	0	0	0	0	0
CGGTCCGTTGATCGGCGTTGCCGGATCTTATTGGTCAGATATTCTGTTTTTTAGAGCTGCAGCTCTTGGTTGTAGGAGGTAGTACTCCCATTCCACGTGGGGGTTTTTTATTTCCCCGCGGTCGCCCCAACCGAAGACATGGGGGCATGATTCATTTGGTTTAGTCCTTTGTTTAGGGGTGTTTGACATGATATGCCCTGGT	0	0	0	0	0	0	0	0	0	0	0	0	0	0	0	0	0	0	0	0	0	0	0	0	0	0	0	0	0	0	0	0	0	0	0	0	0	0	0	0	0	0	0	0	0	0	0	0	0
CGGTCCGTTGATCGGCGTTGCCGGATCTTATTGGTCAGATATTCTGTTTTTTAGAGCTGCAGCTCTTGGTTGTAGGAGGTAGTACTCCCATTCCACGTGAGGGTTTTTTATTTCCCCGCGGTCGCCCCAACCAAAGACATGGGGGCATGATTCATTTGGTTTAGTCCTTTGTCTAGGGGTGTTTGACATGATATGCCTTGGT	0	0	31	0	0	0	0	0	0	0	0	0	0	0	0	0	0	0	0	0	0	0	0	0	0	0	0	0	0	0	0	0	0	0	0	0	0	0	0	0	0	0	0	0	0	0	0	0	0
CGGTCCGTTGATCGGCGTTGCCGGATCTTATTGGTCAGATATTCTGTTTTTTAGAGCTGCAGCTCTTGGTTGTAGGAGGTAGTACTCCCATTCCACGTGGGGGTTTTTTATTTCCCCGCGGTCGCCCCAACCAAAGACATGGGGGCATGATTCATTTGGTTTAGTCCTTTGTTCAGGGGTGTTTGACATGGTATGCCTCGGT	0	0	0	0	0	0	0	0	0	0	0	0	0	0	0	0	0	0	0	0	0	0	0	0	0	0	0	0	0	0	0	0	0	0	0	0	0	0	0	0	0	0	0	0	0	0	0	0	0
CGGTCCGTTGATCGGCGTTGCCGGATCTTATTGGTCAGATATTCTGTTTTTTAGAGCTGCAGCTCTTGGTTGTAGGAGGTAGTACTCCCATTCCACGTGGGGGTTTTTTATTTCCCCGCGGTCGCCCCAACCAAGGACATGAGGGCATGATTCATTTGGTTTAGTCCTTTGTTTAGGAGTGTTTGACATGATATGCCTTGGT	0	0	0	0	0	0	0	0	0	0	0	0	0	0	0	0	0	0	0	0	0	0	0	0	0	0	0	0	0	0	0	0	0	0	0	0	0	0	0	0	0	0	0	0	0	0	0	0	0
CGGTCCGTTGATCGGCGTTGCCGGATCTTATTGGTCAGATATTCTGTTTTTTAGAGCTGCAGCTCTTGGTTGTAGGAGGTAGTACTCCCATTCCACGTGGGGGTTTTTTATTTCCCCGCGGTCGCCCCAACCAGAGACATGGGGGCATGATTCATTTGGTTTAGTCCTTTGTTTAGGGGTGTTTGACATGATATGCCTTGT	0	0	0	0	0	0	0	0	0	0	0	0	0	0	0	0	0	0	0	0	0	0	0	0	0	0	0	0	0	0	0	0	0	0	0	0	0	0	0	0	0	0	0	0	0	0	0	0	0
CGGTCCGTTGATCGGCGTTGCCGGATCTTATTGGTCAGATATTCTGTTTTTTAGAGCTGCAGCTCTTGGTTGTAGGAGGTAGTATTCCCATACCACGTGGGGGTTTTTTATTTCCCCGCGGTCGCCCCAACCAAAGACATGGGGGCATGATTCATTTGGTTTAGTCCTTTGTTTAGGGGTGTTTGACATGATATGCCTTGGT	0	0	0	0	0	0	0	0	0	0	0	0	0	0	0	0	0	0	0	0	0	0	0	0	0	0	0	0	0	0	0	0	0	0	0	0	0	0	0	0	0	0	0	0	0	0	0	0	0
CGGTCCGTTGATCGGCGTTGCCGGATCTTATTGGTCAGATATTCTGTTTTTTAGAGCTGCAGCTCTTGGTTGTAGGAGGTAGTACTCCCATTCCACGTGGGGGTTTTTTATTTCCCCGCGGTCGCCCCAACCAAAGACATGAAAGCATAATTCATTTGGTTTAGTCCTTTGTTTAGGGGTGTTTGACATGATATGCCTTGGT	0	0	0	0	0	0	0	0	0	0	0	0	0	0	0	0	0	0	0	0	0	0	0	0	0	0	0	0	0	0	0	0	0	0	0	0	0	0	0	0	0	0	0	0	0	0	0	0	0
CGGTCCGTTGATCGGCGTTGCCGGATCTTATTGGTCATATATTCTGTTTTTTAGAGCTGCAGCTCTTGGTTGTAGGAGGTAGTACTCCCATTCCACGTGGGGGTTTTTTATTTCCCCGCGGTCGCCCCAACCAAAGACATGGGGGCACGATTCATTTGGTTTAGTCCTTTGTTTAGGGGTGTTTGACATGATATGCCTTGGT	0	0	0	0	0	0	0	0	0	0	0	0	0	0	0	0	0	0	0	0	0	0	0	0	0	0	0	0	0	0	0	0	0	0	0	0	0	0	0	0	0	0	0	0	0	0	0	0	0
CGGTCCGTTGATCGGCGTTGCCGGATCTTATTGGTCAGATATTCTGTTTTTTAGAGCTGCAGCTCTTGGTTGTAGGAGGTAGTACTCCCATTCCACGTGGGGGTTTTTTATTTCCCCGCGGTCACCCCAACCAAAGACATGGGGGCATGCTTCATTTGGTTTAGTCCTTTGTTTAGGGGTGTTTGACATGATATGCCTTGGT	0	0	0	0	0	0	0	0	0	0	0	0	0	0	0	0	0	0	0	0	0	0	0	0	0	0	0	0	0	0	0	0	0	0	0	0	0	0	0	0	0	0	0	0	0	0	0	0	0
CGGTCCGTTGATCGGCGTTGCCGGATCTTATTGGTCAGATATTCTGTTTTTTAGAGCTGCAGCTCTTGGTTGTAGGAGGTAGTACTCCCATTCCACGTGGGGGTTTTTTATTTCCCCGCGGTCGTCTTAACCAAAGACATGGGGGCATGATTCATTTGGTTTAGTCCTTTGTTTAGGGGTGTTTGACATGATATGCCTTGGT	0	0	0	0	0	0	0	0	0	0	0	0	0	0	0	0	0	0	0	0	0	0	0	0	0	0	0	0	0	0	0	0	0	0	0	0	0	0	0	0	0	0	0	0	0	0	0	0	0
CGGTCCGTTGATCGGCATCGCCGGATCTTATTGGTCGGATATTCTGTTTTTTAGAGCTGCAGCTCTTGGTTGTAGGAGGTAGTACTCCCATTCCACGTGGGGGTTTTTTATTTCCCCGCGGTCGCCCCAACCAAAGACATGGGGGCATGATTCATTTGGTTTAGTCCTTTGTTTAGGGGTGTTTGACATGATATGCCTTGGT	0	0	0	0	0	0	0	0	0	0	0	0	0	0	0	0	0	0	0	0	0	0	0	0	0	0	0	0	0	0	0	0	0	0	0	0	0	0	0	0	0	0	0	0	0	0	0	0	0
CGGTCCGTTGATCGGCGTTGCCGGATCTTATTGGTCAGATATTCTGTTCTTTAGAGCTGCAGCTCTTGGTTGTAGGAGGTAGTACTCCCATTCCACGTGGGGGTTTTTTATTTCCCCGCGGTCGCCCCGACCGAAGACATGGGGGCATAATTCATTTGGTTTAGTCCTTTGTTTAGGGGTGTTTGACATGATATGCCTTGGT	0	0	0	0	0	0	0	0	0	0	0	0	0	0	0	0	0	0	0	0	0	0	0	0	0	0	0	0	0	0	0	0	0	0	0	0	0	0	0	0	0	0	0	0	0	0	0	0	0
CGGTCCGTTGATCGGCGTTGCCGGATCTTATTGGTCAGATATTCTGTTTTTTAGGGCTGCAGCTCTTGGTTGTAGGAGGTAGTACTCCCATTCCACGTGGGGGTTTTTTATTTCCCCGCGGTCGCCCCAACCAAGGACATGGGGGCATGATTCATTTGGTTTAGTCCTTTGTTTAGGGGTGTTTGACATGATATGCCTTGGT	0	0	0	0	0	0	0	0	0	0	0	0	0	0	0	0	0	0	0	0	0	0	0	0	0	0	0	0	0	0	0	0	0	0	0	0	0	0	0	0	0	0	0	0	0	0	0	0	0
CGGTCCGTTGATCGGCGTTGTCGGATCTCATTGGTCAGATATTCTGTTTTTTAGAGCTGCAGCTCTTGGTTGTAGGAGGTAGTACTCCCATTCCACGTGGGGGTTTTTTATTTCCCCGCGGTCGCCCCAACCAAAGACATGGGGGCATGATTCATTTGGTTTAGTCCTTTGTTTAGGGGTGTTTGACATGATATGCCTTGGT	0	0	0	0	0	0	0	0	0	0	0	0	0	0	0	0	0	0	0	0	0	0	0	0	29	0	0	0	0	0	0	0	0	0	0	0	0	0	0	0	0	0	0	0	0	0	0	0	0
CGGTCCGTCGATCGGCGTTGCCGGATCTTATTGGTCAGATATTCTGTTTTTTAGAGCTGCAGCTCTTGGTTGTAGGAGGTAGTACTCCCATTCCACGTGGGGGTTTTTTATTTCTCCGCGGTCGCCCCAACCAAAGACATGGGGGCATAATTCATTTGGTTTAGTCCTTTGTTTAGGGGTGTTTGACATGATATGCCTTGGT	0	0	0	0	0	0	0	0	0	0	0	0	0	0	0	0	0	0	0	0	0	0	0	0	0	0	0	0	0	0	0	0	0	0	0	0	0	0	0	0	0	0	0	0	0	0	0	0	0
CGGTCCGTCGATCGGCGTTGCCGGATCTTATTGGTCAGATATTCTGTTTTTTAGAGCTGCAGCTCCTGGTTGTAGGGGGTAGTACTCCCATTCCACGTGGGGGTTTTTTATTTCCCCGCGGTCGCCCCAACCAAAGACATGGGGGCATGATTCATTTGGTTTAGTCCTTTGTTTAGGGGTGTTTGACATGATATGCCTTGGT	0	0	0	0	0	0	0	0	0	0	0	0	0	0	0	0	0	0	0	0	0	0	0	0	0	0	0	0	0	0	0	0	0	0	0	0	0	0	0	0	0	0	0	0	0	0	0	0	0
CGGTCCGTTGATCGGCGTTGCCGGATCTTATTGGTCAGATATTCTGTTTTTTAGAGCTGCAGCTCTTGGTTGTAGGAGGTAGTACTCCCATTCCACGTGGGGGTTTTTTATTTCCCCGCGGTCGCCCCAACCAAAGACATGGGAGCATGATTCACTTGGTTTAGTCCTTTGTTCAGGGGTGTTTGACATGATATGCCTTGGT	0	0	0	0	0	0	0	0	0	0	0	0	0	0	0	0	0	0	0	0	0	0	0	0	0	0	0	0	0	0	0	0	0	0	0	0	0	0	0	0	0	0	0	0	0	0	0	0	0
CGGTCCGTTGATCGGCGTTGCCGGATCTTATTGGTCAGATATTCTGTTTTTTAGAGCTGCGGCTCTTGGTTGCAGGAGGTAGTACTCCCATTCCACGTGGGGGTTTTTTATTTCCCCGCGGTCGCCCCAACCAAAGACATGGGGGCATGATTCATTTGGTTTAGTCCTTTGTTTAGGGGTGTTTGACATGATATGCCTTGGT	0	0	0	0	0	0	0	0	0	0	0	0	0	0	0	0	0	0	0	0	0	0	0	0	0	0	0	0	0	0	0	0	0	0	0	0	0	0	0	0	0	0	0	0	0	0	0	0	0
CGGTCCGTTGATCGGCGTTGCCGGATCTTATTGGTCAGATATTCTGTTTTTTAGAGCTGCAGCTCTTGGTTGTAGGAGGTAGTACTCCCATTCCACGTGGGGGTTTTTTATTTCCCCGCGGTCGCCCCAACCAAAGACATAAAAGCATGATTCATTTGGTTTAGTCCTTTGTTTAGGGGTGTTTGACATGATATGCCTTGGT	0	0	0	0	0	0	0	0	0	0	0	0	0	0	0	0	0	0	0	0	0	0	0	0	0	0	0	0	0	0	0	0	0	0	0	0	0	0	0	0	0	0	0	0	0	0	0	0	0
CGGTCCGTTGATCGGCGTTGCCGGATCTTATTGGTCAGATATTCTGTTTTTTAGAGCTGCAGCCCTTGGTTGTAGGAGGTAGTACTCCCATTCCACGTGGGGGTTTTTTATTTCCCCGCGGTCGCCCCAACCAAAGACATGGGGGCATGATTCATTTGGTTTAGTCCTTTGTTTAGGGGTGTTTGGCATGATATGCCTTGGT	0	0	0	0	0	0	0	0	0	0	0	0	0	0	0	0	0	0	0	0	0	0	0	0	0	0	0	0	0	0	28	0	0	0	0	0	0	0	0	0	0	0	0	0	0	0	0	0	0
CGGTCCGTTGATCGGCGTTGCCGGATCTTATTGGTCAGATATTCTGTTTTTTAGAGCTGCAACTCTTGGTTGTAGGAGGTAGTACTCCCATTCCACGTGGGGGTTTTTTATTTCCCCGCGGTCGCCCCAACTAAAGACATGGGGGCATGATTCATTTGGTTTAGTCCTTTGTTTAGGGGTGTTTGACATGATATGCCTTGGT	0	0	0	0	0	0	0	0	0	0	0	0	0	0	0	0	0	0	0	0	0	0	0	0	0	0	0	0	0	0	0	0	0	0	0	0	0	0	0	0	0	0	0	0	0	0	0	0	0
CGGTCCGTTGATCGGCGTTGCCGGATCTTATTGGTCAGATATTCTGTTTTTTAGAGCTGCAGCTCTTGGTTGTAGGAGGTAGTACTCCCATTCCACGTGGGGGTTTTTTATTTCCCCGCGGTCGCCCCAACCAAAGACATGGGGGCATGATTCATTTGGTTTAGTCCCTTATTCAGGGGTGTTTGACATGATATGCCTTGGT	0	0	0	0	0	0	0	0	0	0	0	0	0	0	0	0	0	0	0	0	0	0	0	0	0	0	0	0	0	0	0	0	0	0	0	0	0	0	0	0	0	0	0	0	0	0	0	0	0
CGGTCCGTTGATCGGCGTTGCCGGATCTTATTGGTCAGATATCCTGTTTTTTAGAGCTGCAGCTCTTGGTTGTAGGAGGTAGTACTCCCATTCCACGTGGGGGTTTTTTATTTCCCCGCGGTCGCCCCAACCAAAGACATGGGGGCATGATTCATTTGGTTTAGTCCTTTGTTTAGGGGTGTTTGACATGGTATGCCTTGGT	0	0	0	0	0	0	0	0	0	0	0	0	0	0	0	0	0	0	0	0	0	0	0	0	0	0	0	0	0	0	0	0	0	0	0	0	0	0	0	0	0	0	0	0	0	0	0	0	0
CGGTCCGTTGATCGGCGTTGCCGGATCTTATTGGTCAGATATTCTGCTTTTTAGAGCTGCAGCTCTTGGTTGTAGGAGGTAGTACTCCCATTCCACGTGGGGGTTTTTTATTTCCCCGCGGTCGCCCCAACCAGAGACATGGGGGCATGATTCATTTGGTTTAGTCCTTTGTTTAGGGGTGTTTGACATGATATGCCTTGGT	0	0	0	0	0	0	0	0	0	0	0	0	0	0	0	0	0	0	0	0	0	0	0	0	0	0	0	0	0	0	0	0	0	0	0	0	0	0	0	0	0	0	0	0	0	0	0	0	0
CGGTCCGTTGATCGGCGTTGCCGGATCTTATTGGTCAGATATTCTGTTTTTTAGAGCTGCAGCTCTTGGTTGTAGGAGGTAGCACTCCCATTCCACGTGGGGGTTTCTTATTTCCCCGCGGTCGCCCCAACCAAAGACATGGGGGCATGATTCATTTGGTTTAGTCCTTTGTTTAGGGGTGTTTGACATGATATGCCTTGGT	0	0	0	0	0	0	0	0	0	0	0	0	0	0	0	0	0	0	0	0	0	0	0	0	0	0	0	0	0	0	0	0	0	0	0	0	0	0	0	0	0	0	0	0	0	0	0	0	0
CGGTCCGTTGATCGGCGTTGCCGGATCTTATTGGTCAGATATTCTGTTTTTTAGAGCTGCAGCTCTTGGTTGTAGGAGGTAGTACTCCCATTCCACGTGGGGGTTTTTTATTTCCCTGCGGTCGCCCCAACCAAAGACATGGGGGCATGATTCATTTGGTTTAGTCCTTTGTTTAGAGGTGTTTGACATGATATGCCTTGGT	0	0	0	0	0	0	0	0	0	0	0	0	0	0	0	0	0	0	0	0	0	0	0	0	0	0	0	0	0	0	0	0	0	0	0	0	0	0	0	0	0	0	0	0	0	0	0	0	0
CGGTCCGTTGATCGGCGTTGCCCGATCTTATTGGTCAGATATTCTGTTTTTTAGAGCTGCAGCTCTTGGTTGTAGGAAGTAGTACTCCCATTCCACGTGGGGGTTTTTTATTTCCCCGCGGTCGCCCCAACCAAAGACATGGGGGCATGATTCATTTGGTTTAGTCCTTCGTTTAGGGGTGTTTGACATGATATGCCTTGGT	0	0	0	0	0	0	0	0	0	0	0	0	0	0	0	0	0	0	0	0	0	0	0	0	0	0	0	0	0	0	0	0	0	0	0	0	0	0	0	0	0	0	0	0	0	0	0	0	0
CGGTCTGTTGATCGGCGTTGCCGGATCTTATTGGTCAGATATTCTGTTTTTTAGGGCTGCAGCTCTTGGTTGTAGGAGGTAGTACTCCCATTCCACGTGGGGGTTTTTTATTTCCCCGCGGTCGCCCCAACCAAAGACATGGGGGCATGATTCATTTGGTTTAGTCCTTTGTTTAGGGGTGTTTGACATGATATGCCTTGGT	0	0	0	0	0	0	0	0	0	0	0	0	0	0	0	0	0	0	0	0	0	0	0	0	0	0	0	0	0	0	0	0	0	0	0	0	0	0	0	0	0	0	0	0	0	0	0	0	0
CGGTCCGTTGATCGGCGTTGCCGGATCTTATTGGTCAGATATTCTGTTTTTTAGAGCTGCAGCTCTTGGTTGTAGGAGGTAGTACTCCCATTCCACGTGGGGGTTCTTTATTTCCCCGCGGTCGCCCCAACCAAAGACATGGGGGCATGATTCATTTGGTTTAGTCCTTTGTTTAGGGGTATTTGACATGATATGCCTTGGT	0	0	0	0	0	0	0	0	0	0	0	0	0	0	0	0	0	0	0	0	0	0	0	0	0	0	0	0	0	0	0	0	0	0	0	0	0	0	0	0	0	0	0	0	0	0	0	0	0
CGGTCCGTTGATCGGCGTTGCCGGATCTTATTGGTCAGATATTCTGTTTTTTAGAGCTGCAGCTCTTGGTTGTAGGAGGTGGTACTCCCATTCCACGTGGGGGTTTTTTAGTTCCCCGCGGTCGCCCCAACCAAAGACATGGGGGCATGATTCATTTGGTTTAGTCCTTTGTTTAGGGGTGTTTGACATGATATGCCTTGGT	0	0	0	0	0	0	0	0	0	0	0	0	0	0	0	0	0	0	0	0	0	0	0	0	0	0	0	0	0	0	0	0	0	0	0	0	0	0	0	0	0	0	0	0	0	0	0	0	0
CGGTCCGTTGATCGGCGTTGCCAGATCTTATTGGTCAGATATTCTGTTTTTTAGAGCTGCAGCTCTTGGTTGTAGGAGGTAGTACTCCCATTCCACGTGGGGGTCTTTTATTTCCCCGCGGTCGCCCCAACCAAAGACATGGGGGCATGATTCATTTGGTTTAGTCCTTTGTTCAGGGGTGTTTGACATGATATGCCTTGGT	0	0	0	0	0	0	0	0	0	0	0	0	0	0	0	0	0	0	0	0	0	0	0	0	0	0	0	0	0	0	0	0	0	0	0	0	0	0	0	0	0	0	0	0	0	0	0	0	0
CGGTCCGTTGATCGGCGTTGCCGGATCTTATTGGTCAGATATTCTGTTTTTTAGAGCTGCAGCTCTTGGTTGTAGGAGGTAGTACTCCCATTCCACGTGGGAGTTTTCTATTTCCCCGCGGTCGCCCCAACCAAAGACATGGGGGCATGATTCATTTGGTTTAGTCCTTTGTTTAGGGGTGTTTGACATGATATGCCTTGGT	0	0	0	0	0	0	0	0	0	0	0	0	0	0	0	0	0	0	0	0	0	0	0	0	0	0	0	0	0	0	0	0	0	0	0	0	0	0	0	0	0	0	0	0	0	0	0	0	0
CGGTCCGTTGATCGGCGTTGCCGGATCTTATTGGTCAGATATTCTGTTTTTTAGAGCTGCAGCTCTTGGTTGTAGGAGGTAGTGCTCCCATTCCACGTGGGGGTTTTTTATTTCCCCGCGGCCGCCCCAGCCAAAGACATGGGGGCATGATTCATTTGGTTTAGTCCTTTGTTTAGGGGTGTTTGACATGATATGCCTTGGT	0	0	0	0	0	0	0	0	0	0	0	0	0	0	0	0	0	0	0	0	0	0	0	0	0	0	0	0	0	0	0	0	0	0	0	0	0	0	0	0	0	0	0	0	0	0	0	0	0
CGGTCCGTTGATCGGCGTTGCCGGATCTTATTGGTCGGATATTCTGTCTTTTAGAGCTGCAGCTCTTGGTTGTAGGAGGTAGTACTCCCATTCCACGTGGGGGTTTTTTATTTCCCCGCGGTCGCCCCAACCAAAGACATGGGGGCATGATTCATTTGGTTTAGTCCTTTGTTTAGGGGTGTTTGACATGATATGCCTTGGT	0	0	0	0	0	0	0	0	0	0	0	0	0	0	0	0	0	0	0	0	0	0	0	0	0	0	0	0	0	0	0	0	0	0	0	0	0	0	0	0	0	0	0	0	0	0	0	0	0
CGGCTCGTTGATCGGCTTTGCCGGGTCTTTAAGGTTAAAAGTTTTATTTCTTAGAGCAGGAGCTCTCAGTTTGGGAGGACAGTGCCTCTGTTCCGCTTGGGGGTTTGTTGTTTCCCCGAGGTCGCCCCAACCAAAGACATAAGAGCAGGGGATATTTAGTTTTTTTTCTTGTTCGAAGGTGTTTAACATAGTCTGTCTTTGT	0	0	0	0	0	0	0	0	0	0	0	0	0	0	0	0	0	0	0	0	0	0	0	0	0	0	0	0	0	0	0	0	0	0	0	0	0	0	0	0	0	0	0	0	0	0	0	0	0
CGGCCCGTTGATCGGCGTTGCCGGATCTTATTGGTCAGATATTCTGTTTTTTAGAGCTGCAGCTCTTGGTTGTAGGAGGTAGTACTCCCATTCCACGTGGGGGTTTTTTATTTCCCCGCGGTCGCCCCTACCAAAGACATGGGGGCATGATTCATTTGGTTTAGTCCTTTGTTTAGGGGTGTTTGACATGATATGCCTTGGT	0	0	0	0	0	0	0	0	0	0	0	0	0	0	0	0	0	0	0	0	0	0	0	0	0	0	0	0	0	0	0	0	0	0	0	0	0	0	0	0	0	0	0	0	0	0	0	0	0
CGGTCCGTTGATCGGCGTTGCCGGATCTTATTGGTCAGATATTCTGTTTTTTAGAGCTGCAGCTCTTAGTTGTAAAAGATAGTACTCCCATTCCACGTGGGGGTTTTTTATTTCCCCGCGGTCGCCCCAACCAAAGACATGGGGGCATGATTCATTTGGTTTAGTCCTTTGTTTAGGGGTGTTTGACATGATATGCCTTGGT	0	0	0	0	0	0	0	0	0	0	0	0	0	0	0	0	0	0	0	0	0	0	0	0	0	0	0	0	0	0	0	0	0	0	0	0	0	0	0	0	0	0	0	0	0	0	0	0	0
CGGTCCGTTGATCGGCGTTGCCGGATCTTATTGGTCAGATATTCTGTTTTTTAGAGCTGCAGCTCTTGGTTGTAGGAGGTAGTACTCCCATTCCACGTGGGGGTTTTTTATTTCCCCGCGGTCGCCCCAACCAAAGACATGGGGGCATGATTCATTTGGTTTAGTCCTTTGTCTAGGGGTGTTTGACATGGCATGCCTTGGT	0	0	0	0	0	0	0	0	0	0	0	0	0	0	0	0	0	0	0	0	0	0	0	0	0	0	0	0	0	0	0	0	0	0	0	0	0	0	0	0	0	0	0	0	0	0	0	0	0
CGGTCCGTTGATCGGCGTTGCCGGATCTTATTGGTCAGATATTCTGTTTTTTAGAGCTGCAGCTCTTGGTTGTAGGAGGTAGTACTCCCATTCCACGGGGGGGTTTTTTATTTCCCCGCGGTCGCCCCAACCAAAGACATGGGGGCATGATTCATTTGGTTTAGTCCTTTGTTTAGGGGTGTTTGACGTGATATGCCTTGGT	0	0	0	0	0	0	0	0	0	0	0	0	0	0	0	0	0	0	0	0	0	0	0	0	0	0	0	0	0	0	0	0	0	0	0	0	0	0	0	0	0	0	0	0	0	0	0	0	0
CGGTCCGTTGATCGGCGTTGCCGGATCTTATTAGTCAGATATTCTGTTTTTTAGAGCTGCAGCTCTTGGTTGTAGGAGGTAGTACCCCCATTCCACGTGGGGGTTTTTTATTTCCCCGCGGTCGCCCCAGCCAAAGACATGGGGGCATGATTCATTTGGTTTAGTCCTTTGTTTAGGGGTGTTTGACATGATATGCCTTGGT	0	0	0	0	0	0	0	0	0	0	0	0	0	0	0	0	0	0	0	0	0	0	0	0	0	0	0	0	0	0	0	0	0	0	0	0	0	0	0	0	0	0	0	0	0	0	0	0	0
CGGTCCGTTGATCGGCGTTGCCGGATCTTATTGGTCAGATATTCTGTTTTTTAGAGCTGCAACTCTTGGTTGTAGGAGGTAGTACTCCCATTCCACGTGGGGGTTTTTTATTTCCCCGCGGTCGCCCCAACCAAAGACATGGGGGCATGATTCATTTGGTTTAGTCCTTTGTTCAGGGGTGTTTGACATGATATGCCTTGGT	0	0	0	0	0	0	0	0	0	0	0	0	0	0	0	0	0	0	0	0	0	0	0	0	0	0	0	0	0	0	0	0	0	0	0	0	0	0	0	0	0	0	0	0	0	0	0	0	0
CGGTCCGTTGATCGGCTTTGCCGGATCTTATTGGTCAGATATTCTGTTTTTTAGAGCTGCAGCTCTTGGTTGTAGGAGGTAGTACTCCCATTCCACGTGGGGGTTTTTTATCTCCCCGCGGTCGCCCCAACCAAAGACATGGGGGCATGATTCATTTGGTTTAGTCCTTTGTTTAGGGGTGTTTGACATGATATGCCTTGGT	0	0	0	0	0	0	0	0	0	0	0	0	0	0	0	0	0	0	0	0	0	0	0	0	0	0	0	0	0	0	0	0	0	0	0	0	0	0	0	0	0	0	0	0	0	0	0	0	0
CGGTCCGTTGATCGGCGTTGCCGGATCTTATTGGTCAGATATTCTGTTTTTTAGAGTTGCAGCTCTTGGTTGTAGGAGGTAGTACTCCCATTCCACGTGGGGGTTTTTTACTTCCCCGCGGTCGCCCCAACCAAAGACATGGGGGCATGATTCATTTGGTTTAGTCCTTTGTTTAGGGGTGTTTGACATGATATGCCTTGGT	0	0	0	0	0	0	0	0	0	0	0	0	0	0	0	0	0	0	0	0	0	0	0	0	0	0	0	0	0	0	0	0	0	0	0	24	0	0	0	0	0	0	0	0	0	0	0	0	0
CGGTCCGTTGATCGGCGTTGCCGGATCTTATTGGTCAGATATTCTGTTTTTTAGAGCTGCAGCTCTTGGTTGTAGGAGGTAGTACTCCCATTCCACGTGGGGGTTTTTTATTTCACCGCGGTCGCCCCAACCAAAGACATGGGGGCATGATTCATTTGGTTTAGTCCTTTGTTTAGGGGTGCTTGACATGATATGCCTTGGT	0	0	0	0	0	0	0	0	0	0	0	0	0	0	0	0	0	0	0	0	0	0	0	0	0	0	0	0	0	0	0	0	0	0	0	0	0	24	0	0	0	0	0	0	0	0	0	0	0
CGGTCCGTTGATCGGCGTTGCCGGATCTTATTGGTCAGATATTCTGTTTTTTAGAGCTGCAGCTCTTGGTTGTAGGAGGTAGTACTCCCATTCCACGTGGGGGCTTTTTATTTCCCCGCGGTCGCTCCAACCAAAGACATGGGGGCATGATTCATTTGGTTTAGTCCTTTGTTTAGGGGTGTTTGACATGATATGCCTTGGT	0	0	0	0	0	0	0	0	0	0	0	0	0	0	0	0	0	0	0	0	0	0	0	0	0	0	0	0	0	0	0	0	0	0	0	0	0	24	0	0	0	0	0	0	0	0	0	0	0
CGGTCCGTTGATCGGCGTTGCCGGATCTTATTGGTCAGATATTCTGTTTTTTAGAGCTGCAGCTCTTGGTTGTAGGAGGTAGTACTCCCATTCCACGTGGGGGTTTTTTATTTCCCTGCGGTCGCCCCAACCAAGGACATGGGGGCATAATTCATTTGGTTTAGTCCTTTGTTTAGGGGTGTTTGACATGATATGCCTTGGT	0	0	0	0	0	0	0	0	0	0	0	0	0	0	0	0	0	0	0	0	0	0	0	0	0	0	0	0	0	0	0	0	0	0	0	0	0	0	0	0	0	0	0	0	0	0	0	0	0
CGGTCCGTTGATCGGCGTTGCCGGATCTTATTGGTCAGATATTCTGTTTTTTAGAGCTGCAACTCTTGGTTGTAGGAGGTGGTACTCCCATTCCACGTGGGGGTTTTTTATTTCCCCGCGGTCGCCCCAACCAAAGACATGGGGGCATGATTCATTTGGTTTAGTCCTTTGTTTAGGGGTGTTTGACATGATATGCCTTGGT	0	0	0	0	0	0	0	0	0	0	0	0	0	0	0	0	0	0	0	0	0	0	0	0	0	0	0	0	0	0	0	0	0	0	0	0	0	0	0	0	0	0	0	0	0	0	0	0	0
CGGTCCGTTGATCGGCGTTGCCGGATCTTATTGGTCAGATATTCTGTTTTTTAGAGCTGCAGCTCTTGGTTGTAGGAGGTAGTACTCCCATTCCACGTGGGGGTTTTTTATTTCCCTGCGGTCGCCCCAACCAAAGACATGGGGGCATGATTCATTTGGTTTAGTCCTTGGTTCAGGGGTGTTTGACATGATATGCCTTGGT	0	0	0	0	0	0	0	0	0	0	0	0	0	0	0	0	0	0	0	0	0	0	0	0	0	0	0	0	0	0	0	0	0	0	0	0	0	0	0	0	0	0	0	0	0	0	0	0	0
CGGTCCGTTGATCGGCGTTGCCGGACCTTATTGGTCAGATATTCTGTTCTTTAGAGCTGCAGCTCTTGGTTGTAGGAGGTAGTACTCCCATTCCACGTGGGGGTTTTTTATTTCCCCGCGGTCGCCCCAACCAAAGACATGGGGGCATAATTCATTTGGTTTAGTCCTTTGTTTAGGGGTGTTTGACATGATATGCCTTGGT	0	0	0	0	0	0	0	0	0	0	0	0	0	0	0	0	0	0	0	0	0	0	0	0	0	0	0	0	0	0	0	0	0	0	0	0	0	0	0	0	0	0	0	0	0	0	0	0	0
CGGTCCGTTGATCGGCGTTGCCGGATCTTATTGGTCAGATATTCTGTTTTTTAGAGCTGCAGCTCTTGGTTGTAGGAGGTAGTACTCCCATTCCACGTGGGGGTTTTTTATTTCCCCGCGGTCGCCCCGACCAAAGACATGGGGGCATGATTCATTTGGTTTAGTCCTTTGTTTAGGGTTGTTTGACATGATATGCCTTGGT	0	0	0	0	0	0	0	0	0	0	0	0	0	0	0	0	0	0	0	0	0	0	0	0	0	0	0	0	0	0	0	0	0	0	0	0	0	0	23	0	0	0	0	0	0	0	0	0	0
CGGTCCGTTGGTCGGCGTTGCCGGATCTTATTGGTCAGATATTCTGTTTTTTAGAGCTGCAGCTCTTGGTTGTAGGAGGTAGTACTCCCATTCCACGTAGGGGTTTTTTATTTCCCCGCGGTCGCCCCAACCAAAGACATGGGGGCATGATTCATTTGGTTTAGTCCTTTGTTTAGGGGTGTTTGACATGATATGCCTTGGT	0	0	0	0	0	0	0	0	0	0	0	0	0	0	0	0	0	0	0	0	0	0	0	0	0	0	0	0	0	0	0	0	0	0	0	0	0	0	0	0	0	0	0	0	0	0	0	0	0
CGGTCCGTTGATCAGCGTTGCCGGATCTTATTGGTCAGATATTCTGTTTTTTAGAGCTGCAGCTCTTGGTTGTAGGAGGTAGTACTCCCATTCCACGTGGGGGTTTTTTATTTCCCCGCGGTCGCCTCAACCAAAGACATGGGGGCATGATTCATTTGGTTTAGTCCTTTGTTTAGGGGTGTTTGACATGATATGCCTTGGT	0	0	0	0	0	0	0	0	0	0	0	0	0	0	0	0	0	0	0	0	0	0	0	0	0	0	0	0	0	0	0	0	0	0	0	0	0	0	0	0	0	0	0	0	0	0	0	0	0
CGGTCCGTTGATCGGCGTTGCCGGATCTTATTGGTCAGATATTCTGTTTTTTAGAGCTGCAGCTCTTGGTTGTAGGAGGTAGTACTCCCATTCCACGTGGGAGTTTTTTACTTCCCCGCGGTCGCCCCAACCAAAGACATGGGGGCATGATTCATTTGGTTTAGTCCTTTGTTTAGGGGTGTTTGACATAATATGCCTTGGT	0	0	0	0	0	0	0	0	0	0	0	0	0	0	0	0	0	0	0	0	0	0	0	0	0	0	0	0	0	0	0	0	0	0	0	0	0	0	0	0	0	0	0	0	0	0	0	0	0
CGGTCCGTTGATCGGCGTTGCCGGATCTTATTGGTCAGATATTCTGTTTTTTAGAGCTGCAGCTCTTGGTTGTAGGAGGTAGTACCCCCATTCCACGGGGGGGTTTTTTATTTCCCCGCGGTCGCCCCAACCAAAGACATGGGGGCATGATTCATTTGGTTTAGTCCTTTGTTTAGGGGTGTTTGACATGATATGCCTTGGT	0	0	0	0	0	0	0	0	0	0	0	0	0	0	0	0	0	0	0	0	0	0	0	0	0	0	0	0	0	0	0	0	0	0	0	0	0	0	0	0	0	0	0	0	0	0	0	0	0
CGGTCCGTTGATCGGCGTTGCCGGATCTTATTGGTCAGATATTCTGTTTTTTAGAGCTGCAGCTCTTGGTTGTAGGAGGTAGTACTTTTATTCCACGTGGGGGTTTTTTATTTCCCCGCGGTCGCCCCAACCAAAGACATGGGGGCATGATTCATTTGGTTTAGTCCTTTGTTTAGGGGTGTTTGACATGATATGCCTTGGT	0	0	0	0	0	0	0	0	0	0	0	0	0	0	0	0	0	0	0	0	0	0	0	0	0	0	0	0	0	0	0	0	0	0	0	0	0	0	0	0	0	0	0	0	0	0	0	0	0
CGGTCCGTTGATCGGCGTTGCCGGATCTTATTGGTCAGATATTCTGTTTTTTAGGGCTGCAGCTCTTGGTTGTAGGAGGTAGTACTCCCACTCCACGTGGGGGTTTTTTATTTCCCCGCGGTCGCCCCAACCAAAGACATGGAGGCATGATTCATTTGGTTTAGTCCTTTGTTCAGGGGTGTTTGACATGATATGCCTTGGT	0	0	0	0	0	0	0	0	0	0	0	0	0	0	0	0	0	0	0	0	0	0	0	0	0	0	0	0	0	0	0	0	0	0	0	0	0	22	0	0	0	0	0	0	0	0	0	0	0
CTTTCCTTTGATCGGCGTTGCCGGATCTTATTTTTCAGATATTCTGTTTTTTAGAGCTGCAGCTCTTGGTTGTAGGAGGTAGTACTCCCATTCCACGTGGGGGTTTTTTATTTCCCCGCGGTCGCCCCAACCAAAGACATGGGGGCATGATTCATTTGGTTTAGTCCTTTGTTTAGGGGTGTTTGACATGATATGCCTTGGT	0	0	0	0	0	0	0	0	0	0	0	0	0	0	0	0	0	0	0	0	0	0	0	0	0	0	0	0	0	0	0	0	0	0	0	0	0	0	0	0	0	0	0	0	0	0	0	0	0
CGGTCCGTGGATCGGCGTTGCCGGATCTTATTGGTCAGATATTCTGTTTTTTGGAGCTGCAGCTCTTGGTTGTAGGAGGTAGTACTCCCATTCCACGTGGGGGTTTTTTATTTCCCCGCGGTCGCCCCAACCAAAGACATGGGGGCATGATTCATTTGGTTTAGTCCTTTGTTTAGGGGTGTTTGACATGATATGCCTTGGT	0	0	0	0	0	0	0	0	0	0	0	0	0	0	0	0	0	0	0	0	0	0	0	0	0	0	0	0	0	0	0	0	0	0	0	0	0	0	0	0	0	0	0	0	0	0	0	0	0
CGGTCCGTTGATCGGCGTTGCCGGATCTTATTGGTCAGATATTCTGTTTTTTAGAGCTGCAGCTCTTGGTTGTAGGAGCAGTGCTCCCCTTCCACATGGGGGTTCTTTGTTTCCCCGTGGTCGCCCCAACCAAAGACATGGGGGCATAATTCATTTGGTTTAGTCCTTTGTTTAGGGGTGTTTGACATGATATGCCTTGGT	0	0	0	0	0	0	0	0	0	0	0	0	0	0	0	0	0	0	0	0	0	0	0	0	0	0	0	0	0	0	0	0	0	0	0	0	0	0	0	0	0	0	0	0	0	0	0	0	0
CGGTCCGTTGATCGGCGTTGCCGGATCTTATTGGTCAGATATTCTGTTTTTTAGAGCCGCAGCTCTTGGTTGTAGGAGGTAGTACTCCCATTCCACGTGGGGGTTTTTTATTTCCCCGCGGTCGCCCCAACCAAAGCCATGGGGGCATGATTCATTTGGTTTAGTCCTTTGTTTAGGGGTGTTTGACATGATATGCCTTGGT	0	0	21	0	0	0	0	0	0	0	0	0	0	0	0	0	0	0	0	0	0	0	0	0	0	0	0	0	0	0	0	0	0	0	0	0	0	0	0	0	0	0	0	0	0	0	0	0	0
CGGTCCGTTGATCGGCGTTGCCGGATCTTATTGGTCAGATATTCTGTTTTTTAGAGCTGCAGCTCTTGGTTGTAGGAGGTAGTACTCCCATTCCACGTGGGGGTTTTTTATTTCCCCGCGGTCGCCCCAACCAAAGACATGGGGGCATGATTCATTTGGTTTAGCCCTTTGTTTCGGGGTGTTTGACATGATATGCCTTGGT	0	0	0	0	0	0	0	0	0	0	0	0	0	0	0	0	0	0	0	0	0	0	0	0	0	0	0	0	0	0	0	0	0	0	0	0	0	0	0	0	0	0	0	0	0	0	0	0	0
CGGTCCGTTGATCGGCGTTGCCGGATCTTATTGGTCAGATATTCTGTTTTTTAGAGCTGCAGCTCTTGGTTGTAGGAGGTAGTACTCCCATTCCACGTGGGGGTTTTTTATTTCCCCGCGGTCGCCCCAACTAAAGACATGGGGGCGTGATTCATTTGGTTTAGTCCTTTGTTCAGGGGTGTTTGACATGATATGCCTTGGC	0	0	0	0	0	0	0	0	0	0	0	0	0	0	0	0	0	0	0	0	0	0	0	0	0	0	0	0	0	0	0	0	0	0	0	0	0	0	0	0	0	0	0	0	0	0	0	0	0
CGGTCCGTTGATCGGCGTTGCCGGATCTTATTGGTCAGATATTCTGTTTTTTAGAGCTGCAGCTCTTGGTTGTAGGAGGTAGTACTCCCATTCCACGTGGGGGTTTTTTATTTCCCCGCGGTCGCCCCAACCAAAGACAAGGGGCCATGATTCATTTGGTTTAGTCCTTTGTTTAGGGGTGTTTGACATGATATGCCTTGGT	0	0	0	0	0	0	0	0	0	0	0	0	0	0	0	0	0	0	0	0	0	0	0	0	0	0	0	0	0	0	0	0	0	0	0	0	0	0	0	0	0	0	0	0	0	0	0	0	0
CGGTCCGTTGATCGGCGTTGTCGGATCTTATTGGTCAGATATTCTGTTCTTTAGAGCTGCAGCTCTTGGTTGTAGGAGGTAGTACTCCCATTCCACGAGGGGGTTTTTTATTTCCCCGCGGTCGCCTCAACCAAAGACATGGGGGCATAATTCATTTGGTTTAGTCCTTTGTTTAGGGGTGTTTGACATGATATGCCTTGGT	0	0	0	0	0	0	0	0	0	0	0	0	0	0	0	0	0	0	0	0	0	0	0	0	0	0	0	0	0	0	0	0	0	0	0	0	0	0	0	0	0	0	0	0	0	0	0	0	0
CGGTCCGTTGATCGGCGTTGCCCGATCTTATTGGTCAGATATTCTGTTTTTTAGAGCTGCAGCTCTTGGTTGCAGGAGGTAGTACTCCCATTCCACGTGGGGGTTTTTTATTTCCCCGCGGTCGCCCCAACCAAAGACATGGGGGCATGATTCATTTGGTTTAGTCCTTTGTTTAGGGGTGTTTGACATGATATGCCTTGGT	0	0	0	0	0	0	0	0	0	0	0	0	0	0	0	0	0	0	0	0	0	0	0	0	0	0	0	0	0	0	0	0	0	0	0	0	0	0	0	0	0	0	0	0	0	0	0	0	0
CGGTCCGTTGATCGGCGTTGCCGGATCTTACTGGTCAGATATTCTGTTTTTTAGAGCTGCAGCTCTTGGTTGTAGGAGGTAGTACTCCCATTCCACGTGGGGGTTTTTTATTTCCCCGCGGTCGCCCCAACCAACGACATGGGGGCATGATTCATTTGGTTTAGTCCTTTGTTTAGGGGTGTTTGACATGATATGCCTTGGT	0	0	0	0	0	0	0	0	0	0	0	0	0	0	0	0	0	0	0	0	0	0	0	0	0	0	0	0	0	0	0	0	0	0	0	0	0	0	0	0	0	0	0	0	0	0	0	0	0
CGGTCCGTTGATCGGCGTTGCCGGATCTTATTGGTCAGATATTCTGTTTTTTAGAGCTGCAGCTCTTGGTTGTAGGAGGTAGTACTCCCATTCCACGTGGGGGTTTTTTATTTCCCCGCGGTCGCCCCAACTAAAGACATGGGGGCATGATTCATTTGGTTTAGTCCTTTGTTTAGGGGTGTTTGACAGGATATGCCTTGGT	0	0	0	0	0	0	0	0	0	0	0	0	0	0	0	0	0	0	0	0	0	0	0	0	0	0	0	0	0	0	0	0	0	0	0	0	0	0	0	0	0	0	0	0	0	0	0	0	0
CGGTTCGTTGATCGGCTTTGCCGGGTCTGTAAGGTTAAAAGTTTTATTTCTTAGAGCAGGAGCTCTCAGTTTGGGAGGACAGTGCCTCTGTTCCGCTTGGGGATACCCACATAAGACGAGGTCGCCCCAACCAAAGACATAAGAGCAGGGGATATTTAGTTTTTTTTCTTGTTCGAAGGTGTTTAACATAGTCTGTCTTTGT	0	0	0	0	0	0	0	0	0	0	0	0	0	0	0	0	0	0	0	0	0	0	0	0	0	0	0	0	0	0	0	0	0	0	0	0	0	0	0	0	0	0	0	0	0	0	0	0	0
CGGTCCGTTGATCGGCGTTGCCGGATCTTATTGGTCAGATATTCTGTTTTTTAGAGCTGCAGCTCTTGGTTGTAGGAGGTAGTACTCCCATTCCACGTGGGGGTTTTTTATTTCCCCGCGATCACCCCAACCAAAGACATGGGGGCATGATTCATTTGGTTTAGTCCTTTGTTTAGGGGTGTTTGACATGATATGCCTTGGC	0	0	0	0	0	0	0	0	0	0	0	0	0	0	0	0	0	0	0	0	0	0	0	0	0	0	0	0	0	0	0	0	0	0	0	0	0	0	0	0	0	0	0	0	0	0	0	0	0
CGGTCCGTTGATCGACGTTGCCGGATCTTATTGGTCAGATATTCTGTTTTTTAGAGCTGCAGCTCTTGGTTGTAGGAGGTAGTACTCCCATTCCACGTGGGGGTTTTTTATTTCCCTGCGGTCGCCCCAACCAAAGACATGGGGGCATAATTCATTTGGTTTAGTCCTTTGTTTAGGGGTGTTTGACATGATATGCCTTGGT	0	0	0	0	0	0	0	0	0	0	0	0	0	0	0	0	0	0	0	0	0	0	0	0	0	0	0	0	0	0	0	0	0	0	0	0	0	0	0	0	0	0	0	0	0	0	0	0	0
CGGTCCGTTGATCGGCGTCGCCGGATCTTATTGGTCAGAAATTCTGTTAATTAGAGCTGCAGCTCTTGGTTGTAGGAGGTAGTACTCCCATTCCACGTGGGGGTTTTTTATTTCCCCGCGGTCGCCCCAACCAAAGACATGGGGGCATGATTCATTTGGTTTAGTCCTTTGTTTAGGGGTGTTTGACATGATATGCCTTGGT	0	0	0	0	0	0	0	0	0	0	0	0	0	0	0	0	0	0	0	0	0	0	0	0	0	0	0	0	0	0	0	0	0	0	0	0	0	0	0	0	0	0	0	0	0	0	0	0	0
CGGTCCGTTGATCGGCGTTGCCGGATCTTATTGGTCAGATATTCTGTTTTTTAGAGCTGAAGCTCATGGTTGTAGGAGGTAGTACTCCCATTCCACGTGGGGGTTTTTTATTTCCCCGCGGTCGCCCCAACCAAAGACATGGGGGCATGATTCATTTGGTTTAGTCCTTTGTTTAGGGGTGTTTGACATGATATGCCTTGGT	0	0	0	0	0	0	0	0	0	0	0	0	0	0	0	0	0	0	0	0	0	0	0	0	0	0	0	0	0	0	0	0	0	0	0	0	0	0	0	0	0	0	0	0	0	0	0	0	0
CGGTCCGTTGATCGGCGTTGCCGGATCTTATTGGTCAGATATTCTGTTTTTTAGAGCTGCAGCTTTTGGTTGTAGGAGGTAGTATTTTCATTCCACGTGGGGGTTTTTTATTTCCCCGCGGTCGCCCCAACCAAAGACATGGGGGCATGATTCATTTGGTTTAGTCCTTTGTTTAGGGGTGTTTGACATGATATGCCTTGGT	0	0	0	0	0	0	0	0	0	0	0	0	0	0	0	0	0	0	0	0	0	0	0	0	0	0	0	0	0	0	0	0	0	0	0	0	0	18	0	0	0	0	0	0	0	0	0	0	0
CGGTCCGTTGATCGGCGTTGCCGGATCTTATTGGTCAGATATTCTGTTTTTTAGAGCTGCAGCTCTTGGTTGTAGGGGGTAGTACTCCCACTCCACGTGGGGGTTTTTTATTTCTCCGCGGTCGCCCCAACCAAAGACATGGGGGCATGATTCATTTGGTTTAGTCCTTTGTTTAGGGGTGTTTGACATGATATGCCTTGGT	0	0	0	0	0	0	0	0	0	0	0	0	0	0	0	0	0	0	0	0	0	0	0	0	0	0	0	0	0	0	0	0	0	0	0	0	0	0	0	0	0	0	0	0	0	0	0	0	0
CGGTCCGTTGATCGGCGTTGCCGGATCTTATTGGTCAGATATTCTGTTTTTTAGAGCTGCGGCTCTTGGTTGTAGGAGGTAGTACTCCCATTCCACGTGGGGGTTTTTTATTTCCCCGCGGTCGCCCCAACCAAAGACGTGGGGGCATGATTCATTTGGTTTAGTCCTTTGTTTAGTGGTGTTTGACATGATATGCCTTGGT	0	0	0	0	0	0	0	0	0	0	0	0	0	0	0	0	0	0	0	0	0	0	0	0	0	0	0	0	0	0	0	0	0	0	0	0	0	0	0	0	0	0	0	0	0	0	0	0	0
TGGTCCGTTGATCGGCATTGCCGGATCATGATTGGCCAGATATTCTGTTAGTTAGAGCTGTAGCTCTTAGTTGTGGGAGGAGAGGTAAAGAAGGGGTTTAGTGCTCCCAGTCCGCGTGGGGGTTCTTTATTTCCCCATGGTCGCCCCAACCGAAGACATTAAAGCAGGGGTCATTTAGTTTGGTCCCTTATTTGGGGGTGTTTAACATGATCTGCTTTGAC	0	0	0	0	0	0	0	0	0	0	0	0	0	0	0	0	0	0	0	0	0	0	0	0	17	0	0	0	0	0	0	0	0	0	0	0	0	0	0	0	0	0	0	0	0	0	0	0	0
CGGTCCGTTGATCGGCGTTGCCGGATCTTATTGGTCAGATATTCTGTTTTTTAGAGCTGCAGCTCTTGGTTGTAGGAGGTAGTACTCCCATTCCGCGTGGGGGTTTTTTATTTCCCCGCGGTCGCCCCAGCCAAAGACATGGGGGCATGATTCATTTGGTTTAGTCCTTTGTTTAGAGGTGTTTGACATGATATGCCTTGGT	0	0	0	0	0	0	0	0	0	0	0	0	0	0	0	0	0	0	0	0	0	0	0	0	0	0	0	0	0	0	0	0	0	0	0	0	17	0	0	0	0	0	0	0	0	0	0	0	0
TGGTCCGTTGATCGGCATTGCCGGATCATGATTGGTCAGATATTCTGTTAGTTAGAGCTGTAGCTCTTAGTTGTGGGAGGAGAGGTAAAGAAGGGGTTTAGTGCTCCCAGTCCGCGTGGGGGTTTTTATTTCCCCATGGTCGCCCCAACCGAAGACATTAAAGCAGGGGTCATTTAGTTTGGTCCCTTATTTGGGGGTGTTTAACATGATCTGCTTTGAC	0	0	0	0	0	0	0	0	0	0	0	0	0	0	0	0	0	0	0	0	0	0	0	0	0	0	0	0	0	0	0	0	0	0	0	0	0	17	0	0	0	0	0	0	0	0	0	0	0
CGGTCCGTTGATCGGCGTTGCCGGGTCTCATTGGTCAGATATTCTGTTTTTTAGAGCTGCAGCTCCTGGTTGTAGGAGGTAGTACTCCCATTCCACGTGGGGGTTTTTTATTTCCCCGCGGTCGCCCCAACCAAAGACATGGGGGCATGATTCATTTGGTTTAGTCCTTTGTTTAGGGGTGTTTGACATGATATGCCTTGGT	0	0	0	0	0	0	0	0	0	0	0	0	0	0	0	0	0	0	0	0	0	0	0	0	0	0	0	0	0	0	0	0	0	0	0	0	0	0	0	0	0	17	0	0	0	0	0	0	0
CGGTCCGTTGATCGGCGTTGCCGGATCTTATTGGTCAGATATTCTGTTTTTTAGAGCTGCAGCTCTTGGTTGTAGGAGGTAGTACTCCCATTCCACATGGGGGTTTTTTATTTCCCCGCGGTCGCCCCAACCAAAGACATGGGGGCATGATTCATTTGGTTTAGTCCTTTGTTTAGGGGTGCTTGACACGATATGCCTTGGT	0	0	0	0	0	0	0	0	0	0	0	0	0	0	0	0	0	0	0	0	0	0	0	0	0	0	0	0	0	0	0	0	0	0	0	0	0	0	0	0	0	0	0	0	0	0	0	0	0
CGGCCCGTTGATCGGCGTTGCCGGATCCTATTGGTCAGATATTCTGTTTTTTAGAGCTGCAGCTCTTGGTTGTAGGAGGTAATACTCCCATTCCACGTGGGGGTTTTTTATTTCCCCGCGGTCGCCCCAACCAAAGACATGGGGGCATGATTCATTTGGTTTAGTCCTTTGTTTAGGGGTGTTTGACATGATATGCCTTGGT	0	0	0	0	0	0	0	0	0	0	0	0	0	0	0	0	0	0	0	0	0	0	0	0	0	0	0	0	0	0	0	0	0	0	0	0	0	0	0	0	0	0	0	0	0	0	0	16	0
CGGTCCGTTGATCGGCGTTGCCGGATCTTATTGGTCAGATATTCTGTTCTTTAGAGCTGCAGCTCTTGGTTGTAGGAGGTAGTACTCCCATTCCACGTGGGGGTTTTTTATTTCCCCGCGGTCGCCCCAACCAAAGACATGGGGGCATAATTCATTTGGTTTAGTCTTTTGTTTAGGGGTGTTTGACATGATATGCCTTGGT	0	0	0	0	0	0	0	0	0	0	0	0	0	0	0	0	0	0	0	0	0	0	0	0	0	0	0	0	0	0	0	0	0	0	0	0	0	0	0	0	0	0	0	0	0	0	0	0	0
CGGTCCGTTGATCGGCGTTGCCGGATCTTATTGGTCAGATATTCTGTTTTTTAGAGCTGCAGCTCTGGGTTGTAGGAGGTAGTACTCCCATTCCACGTGGGGGTTTTTTATTTCCCCACGGTCGCCCCAACCAAAGACATGGGGGCATGATTCATTTGGTTTAGTCCTTTGTTTAGGGGTGTTTGACATGATATGCCTTGGT	0	0	0	0	0	0	0	0	0	0	0	0	0	0	0	0	0	0	0	0	0	0	0	0	0	0	0	0	0	0	0	0	0	0	0	0	0	0	0	0	0	0	0	0	0	0	0	0	0
CGGTCCGTTGATCGGCGTTGCCGGATCTTATTGGTCAGATATTCTGTTTTTTAGAGCTGCAGCTCTTGGTTGTAGGAGGTAGTACTCCCACTCCACGTGGGGGTTTTTTATTTCCCCGCGGTCGCCCCAACCAAAGACATGGGGGCATGATTCATTCGGTTTAGTTCTTTGTTTAGGGGTGTTTGACATGATATGCCTTGGT	0	0	0	0	0	0	0	0	0	0	0	0	0	0	0	0	0	0	0	0	0	0	0	0	0	0	0	0	0	0	0	0	0	0	0	0	0	0	0	0	0	0	0	0	0	0	0	0	0
CGGTTCGTTGATCGGCGTTGCCGGATCTTGTTGGTCAGAAATTCTGTTTACTAGAGCGGGAGCTCTTAGTTTTAGGAGTAGTACTCCCATTCCACGTGGGGGTTTTTTGTTTCCCCGCGGTCGCCCCAACCAAAGACATTGGAATAGGTCTCATTTGGTTTAGCCCTTTTTCTTGGGGTGTTTAACATGGTCTATTCTGGC	0	0	0	0	0	0	0	0	0	0	0	0	0	0	0	0	0	0	0	0	0	0	0	0	0	0	0	0	0	0	0	0	0	0	0	0	0	0	0	0	0	0	0	0	0	0	0	0	0
CGGTCCGTTGATCGGCGTTGCCGGATCTTATTGGTCAGATATTCTGTTTTTTAGAGCTGCAGCTTTTGGTTGTAGGAGGTAGTACTTCTATTCCACGTGGGGGTTTTTATTTCCTCGCGGTCGCCCCAACCAAAGACATGGGGGCATGATTCATTTGGTTTAGTTCTTTGTTTAGGGGTGTTTGACATGATATGTCTTGGT	0	0	0	0	0	0	0	0	0	0	0	0	0	0	0	0	0	0	0	0	0	0	0	0	0	0	0	0	0	0	0	0	0	0	0	0	0	0	0	0	0	0	0	0	0	0	0	0	0
CGGTCCGTTGATCGGCGTTGCCGGATCTTATTGGTCAGATATTCTGTTTTTTAGAGCTGCAGCTTTTGGTTGTAGGAGGTAGTACTCCCATTCCACGTGGGGGTTTTTTATTTCCCAGCGGTCGCCCCAACCAAAGACATGGGGGCATGATTCATTTGGTTTAGTCCTTTGTTTAGGGGTGTTTGACATGATATGCCTTGGT	0	0	0	0	0	0	0	0	0	0	0	0	0	0	0	0	0	0	0	0	0	0	0	0	0	0	0	0	0	0	0	0	0	0	0	0	0	0	0	0	0	0	0	0	0	0	0	0	0
CGGTCCGTTGATCGGCGTTGCCGGATCTTATTGGTCAGATATTCTGTTTTTTAGAGCTGCAGCTCTTGGTTGTAGGAGGTAGTACTCCCATTCCACGTGGGGGTTTTTTATTTCCCCGCGGTCGCCCCAACCAAAGACATGAAAACATGATTCATTTGGTTTAGTCCTTTGTTTAGGGGTGTTTGACATGATATGCCTTGGT	0	0	0	0	0	0	0	0	0	0	0	0	0	0	0	0	0	0	0	0	0	0	0	0	0	0	0	0	0	0	0	0	0	0	0	0	0	0	0	0	0	0	0	0	0	0	0	0	0
CGGTCCGTTGATCGGCGTTGCCGGATCTTATTGGTCAGATATTCTGCTTTTTAGAGCTGCAGCTCTTGGTTGTAGGAGGTAGTACTCCCATTCCACGTGGGGGTTTTTTATTTCCCCGCGGTCGCCTCAACCAAAGACATGGGGGCATGATTCATTTGGTTTAGTCCTTTGTTCAGGGGTGTTTGACATGATATGCCTTGGC	0	0	0	0	0	0	0	0	0	0	0	0	0	0	0	0	0	0	0	0	0	0	0	0	0	0	0	0	0	0	0	0	0	0	0	0	0	0	0	0	0	0	0	0	0	0	0	0	0
CGGTCCGTTGATCGGCTTAATGCCGGATCATATTTGGTCAGATGTTCTGTTAGTTAGAGGTGCTAGCTCTGGGTTGTAGGAATATAAGTATTCTTAGTCCACTCGGGGGTTTTTTATTTCCTCGGGGTCGCCCCAACCGAAGACAGAGGGCATAGGTTCTTTTAGGTTTGATTCTTTGTTCAGGTTGTTTTACGGGAGATGCCTTGGT	0	0	0	0	0	0	0	0	0	0	0	0	0	0	0	0	0	0	0	0	0	0	0	0	0	0	0	0	0	0	0	0	0	0	0	0	0	0	0	0	0	0	0	0	0	0	0	0	0
CGGTCCGTTGATCGGCGTTGCCGGATCTTATTGGTCAGACATTCTGTTTTTTAGAGCTGCAGCTCTTGGTTGTAGGAGGTAGTACTCCCACTCCACGTGGGGGTTTCTTATTTCCCCGCGGTCGCCCCAACCAAAGACATGGGGGCATGATTCATTTGGTTTAGTCCTTTGTTTAGGGGTGTTTGACATGATATGCCTTGGT	0	0	0	0	0	0	0	0	0	0	0	0	0	0	0	0	0	0	0	0	0	0	0	0	0	0	0	0	0	0	0	0	0	0	0	0	0	0	0	0	0	13	0	0	0	0	0	0	0
CGGTCCGTTGATCGGCATTGCCGGATCATTTTGGTCAGAAATTCTGTTACTTAGAGCAGTGGCTCTTGGTTGTAGGAGGAGTCCTCCTTTTCCACATGGGGGTTTGGTTTTTCCCCGCGGTCGCCCCAACCAAAGACATTCTGGCAGGATATCACTTAGTTTAGTTCCTTGTTTGGAGGTTATTAACGTGGGCTGCTTTGT	0	0	0	0	0	0	0	0	0	0	0	0	0	0	0	0	0	0	0	0	0	0	0	0	0	0	0	0	0	0	0	0	0	0	0	0	0	0	0	0	0	0	0	0	0	0	0	0	0
CGGTCCGTTGATCGGCGTTGCCGGATCTTATTGGTCAGATATTCTGTTCTTTAGAGCTGCAGCTCTTGGTTGCAGGAGGTAGTACTCCCATTCCACGTGGGGGTTTTTTATTTCCCCGCGGTCGCCCCAACCAAAGACATGGGGGCGTAATTCATTTGGTTTAGTCCTTTGTTTAGGGGTGTTTGACATGATATGCCTTGGT	0	0	0	0	0	0	0	0	0	0	0	0	0	0	0	0	0	0	0	0	0	0	0	0	0	0	0	0	0	0	0	0	0	0	0	0	0	0	0	0	0	0	0	12	0	0	0	0	0
TGGTCCGTTGATCGGCGAAGGGCCGGATCATGTGAGGTCAGATGTTCTGCTAGTTAGAGCTGTGGCTCTTGCTTGTGGGAGGAGAGGAAAAATATTGGGTTGTCCTCCTATTCCGCATGGGGGTTTTGTGCTACCCCATGGTCGCCCCAACCGAAGACATTAGGACAGGTGATCATTAAGTTTGGGCCGTTGTATGTGGGTTGTTTAACATGATCTGTCTTGGT	0	0	0	0	0	0	0	0	0	0	0	0	0	0	0	0	0	0	0	0	0	0	0	0	0	0	0	0	0	0	0	0	0	0	0	0	0	0	0	0	0	0	0	0	0	0	0	0	0
TGGTCCGTTGGTCGGCATTAAGCCGGATCATTATTGGTCAAATGTTTTGTGACTTAGAGCTGTGGCTCTGGGTTTTAGGGCGTCCCCCATCCACTCGGGAGCTGTGCTATCTCCCGTGGTCGCCCCAACCGAAGACATGGGGGCATGATTCATTTGGTTTAGTCCTTTGTTTAGGGGTGTTTGACATGATATGCCTTGGT	0	0	0	0	0	0	0	0	0	0	0	0	0	0	0	0	0	0	0	0	0	0	0	0	0	0	0	0	0	0	0	0	0	0	0	0	0	0	0	0	0	0	0	0	0	0	0	0	0
CGGTCCGTTGATCGGCGTTGCCGGATCTTATTGGTCGGATATTCTGTTTTTTGGAGCTGCAGCTCTTGATTGTAGGGGGTAGTACTCCCATTCCACGTGGGGGTTTTTTATTTCCCCGCGGTCGCCCCAACCAAAGACATGGGGGCATGATTCATTTGGTTTAGTCCTTTGTTTAGGGGTGTTTGACATGATATGCCTTGGT	0	0	0	0	0	0	0	0	0	0	0	0	0	0	0	0	0	0	0	0	0	0	0	0	0	0	0	0	0	0	0	0	0	0	0	0	0	10	0	0	0	0	0	0	0	0	0	0	0
CTTTCCTTTGATCGGCGTTGCCGGATCTTCTTTTTCAGATATTCTTTTTTTTAGAGCTTCAGCTCTTGGTTGTATTAGGTAGTACTCCCATTCCACGTGGGGGTTTTTTATTTCCCCGCTTTCTCCCCAACCAAAGACATGGGGGCATGATTCATTTGGTTTAGTCCTTTTTTTAGGGGTGTTTGACATGATATGCCTTGGT	0	0	0	0	0	0	0	0	0	0	0	0	0	0	0	0	0	0	0	0	0	0	0	0	0	0	0	0	0	0	0	0	0	0	0	0	0	0	0	0	0	0	0	0	0	0	0	0	0
CGGTCCGCTGATCGGCGTTGCCGGATCTAAAATGGTCAGAAATTCTGCTCCTTAGAGCGGTTAGCTCTTAGTTCTGGAAATGTGGTGTTTCCATTCCACATGGGGGTTATTTATTTCCCCAGGGTCGCCCCAACCAAAGACATTAGGACAGGGTCCACTTAGTTCGGCCCATTAAATTGGGGTGTTTGACGTGATCTGTCTTAGT	0	0	0	0	0	0	0	0	0	0	0	0	0	0	0	0	0	0	0	0	0	0	0	0	0	0	0	0	0	0	0	0	0	0	0	0	0	0	0	0	0	0	0	0	0	0	0	0	0
CGGTCCGTTGATCGGCATTGCCGGATCATTATTGGTCAGAAATTCTGCTCATTAGAGGTGCACCTCTTAGTTGTGGGAGGATCAGTACTCCCATTCCACATGGGGGTTTTTTATTTCCCCTCGGTCGCCCCAACCAAAGACATAGGAGCATGGGTTCATTTGGCTTAAGCCCCTTTATTCAGAGGTGCTTGGCATGATATGCTTTGGT	0	0	0	0	0	0	0	0	0	0	0	0	0	0	0	0	0	0	0	0	0	0	0	0	0	0	0	0	0	0	0	0	0	0	0	0	0	0	0	0	0	0	0	0	0	0	0	0	0
CGGTCCGTTGATCGGCGTTGCCGGATCTTATTGGTCAGAAATTCTGTTAATTAGAGCTGCAGCTCTAGGTTGTAGGAGTCAGTGCTCCCACTCCACGTGGGGGTTTTTTATTTCCCCGCGGTCGCCCCAACCAAAGACATAGGGGCATAAATCATTTGGCTTAGTCCTTTGTGTAGGGGTGTTTAGCATGATATGCCTTAGT	0	0	0	0	0	0	0	0	0	0	0	0	0	0	0	0	0	0	0	0	0	0	0	0	0	0	0	0	0	0	0	0	0	0	0	0	0	0	0	0	0	0	0	0	0	0	0	0	0
CGGTCCGTTGATCGGCGTTGCCGGATCTTATTGGTCAGATATTCTGTTCTTTAGAGCTGCAGCTCTTGGTTGTAGGAGGTAGTGCTCCCAGTCCGCGTGGGGGTTTTTTATTTCCCCATGGTCGCCCCAACCGAAGACATTAAAGCAGGGGTCATTTAGTTTGGTCCCTTATTTGGGGGTGTTTAACATGATCTGCTTTGAC	0	0	0	0	0	0	0	0	0	0	0	0	0	0	0	0	0	0	0	0	0	0	0	0	0	0	0	0	0	0	0	0	0	0	0	0	0	0	0	0	0	0	0	0	0	0	0	0	0
CGGTCCGTTGATCGGCGTTGCCGGATCTTATTGGTCAGATATTCTGTTTTTTAGAGCTGCAGCTCTTGGTTGTAGGAGGTAGTACTCCCATTCTACGTGGGGCTTTTTATTTCCCCGCGGTCGCCCCAACCAAAGACATGGGGGCATGACCCATTTGGTTTAGTCCTTTGTTTAGGGGTGTTTGACATGATATGCCTTGGT	0	0	0	0	0	0	0	0	0	0	0	0	0	0	0	0	0	0	0	0	0	0	0	0	0	0	0	0	0	0	0	0	0	0	0	0	0	0	0	0	0	0	0	0	0	0	0	0	0
CTTTCCTTTGATCGTCTTTGCCGGATCTTCTTTTTCAGATATTCTTTTTTTTAGAGCTTCATCTCTTGGTTTTCTTCGGTAGTACTCCCATTCCACGTTTTGGTTTTTTATTTCCCCGCTTTCTCCCCAACCAAAGACATGGGGGCATGATTCATTTGGTTTAGTCCTTTTTTTAGGGGTGTTTGACATGATATGCCTTGGT	0	0	0	0	0	0	0	0	0	0	0	0	0	0	0	0	0	0	0	0	0	0	0	0	0	0	0	0	0	0	0	0	0	0	0	0	0	0	0	0	0	0	0	0	0	0	0	0	0
CGGTCCGTTGATCGGCATTGCCGGATCATATTTGGTCAGAAGTTCTGTTCGTTAGAGCTGTGGCTCTTGGTTGTAGGAGGAGTGCTCCCCTTCCACATGGGGGTTTTGTACTTCCCCGTGGTCGCCCCAACCAAAGACATGAAGGCATGGTTCATTTAGTTGAGCCCTTTATTTGGGGGTGTTTAACGTGATATGCTCTAT	0	0	0	0	0	0	0	0	0	0	0	0	0	0	0	0	0	0	0	0	0	0	0	0	0	0	0	0	0	0	0	0	0	0	0	0	0	0	0	0	0	0	0	0	0	0	0	0	0
CGGTCCGTTGATCGGCGTTGCCGGATCTTATTGGTCAGATATTCTGTTTTTTAGAGCTGCAGCTCTTGGTTGTAGGAGGTAGTACTCCCATTCCACGTGGGGGTTTTTTATTTCCCCATGGTCGCCCTAACCGAAGACATTTAAGCAGGACTCATTCAGTTTTGTTCCTTATTGGGAGTTGTTTAACGTGATCTGCCTTAGT	0	0	0	0	0	0	0	0	0	0	0	0	0	0	0	0	0	0	0	0	0	0	0	0	0	0	0	5	0	0	0	0	0	0	0	0	0	0	0	0	0	0	0	0	0	0	0	0	0
TGGTCCGTTGATCGGCGTTGCCGGATCATTTTTGGTCAGAATTTCTGTTAATTAGAGCGGTAGCTCTCAGTTTTGGGAGGAGGGAAGAGGGGGAAGGTGCTCCCAGTCCACGTGGGGGTTTTTTATTTCCCCATGGTCGCCCCAACCGAGGACATTTAAGCAGGACTCATTCAGTTTTGTTCCTTATTGGGAGTTGTTTAACGTGATCTGCCTTAGT	0	0	0	0	0	0	0	0	0	0	0	0	0	0	0	0	0	0	0	0	0	0	0	0	0	0	0	0	0	0	0	0	0	0	0	0	0	0	0	0	0	0	0	0	0	0	0	0	0
CGGTCCGTTGATCGGCGTTGCCGGATCTTATTGGTCAGATATTCTGTTCTTTAGAGCTGCAGCTCTTGGTTGTAGGAGGTAGTACTCCCATTCCACGTGGGGGTTTTTTATTTCCCCGCGGTCGCCCCAACCAAAGACATGGGGGCATAATTCATTTGGTTTAGTCCTTTGTTTAGGGGTGTCTGACATGATATGCCTTGGT	0	0	0	0	0	0	0	0	0	0	0	0	0	0	0	0	0	0	0	0	0	0	0	0	0	0	0	0	0	0	0	0	0	0	0	0	0	0	0	0	0	0	0	0	0	0	0	0	0
CGGTCCGTTGATCGGCGCTGCCGGATCATATTTGGTCAGAAGTTCTGTTCATTAGAGCTGCGGCTCTTGGTTGTAGGAGGAGTGCTCCCCTTCCACATGGGGGTTTTGTATTTCCCCGTGGTCGCCCCAACCAAAGACACGGAGGTATTAGCTCATTTAGTTACGCCCGTTATTCGGGGGTGTTTAACGTGAGATACTCTAT	0	0	0	0	4	0	0	0	0	0	0	0	0	0	0	0	0	0	0	0	0	0	0	0	0	0	0	0	0	0	0	0	0	0	0	0	0	0	0	0	0	0	0	0	0	0	0	0	0
CGGTCCGTTGATCGGCGTTTCCTTATCTTCTTTTTCCTCTCTTCTTTTTTTTCGCGCTTCCTCTCTTGGTTGTCGGCGGTCGTCCTCCCCTTCCACGTGGGGGTTTTTTATTTCCCCGCGGTCGCCCCAACCAAAGACATGGGGGCATGATTCATTTGGTTTAGTCCTTTGTTTAGGGGTGTTTGACATGATATGCCTTGGT	0	0	0	0	0	0	0	0	0	0	0	0	0	0	0	0	0	0	0	0	0	0	0	0	0	0	0	0	0	0	0	0	0	0	0	0	0	0	0	0	0	0	0	0	0	0	0	0	0
TGGTCCGTTGATCGGCTTTGCCGGATCATTTTTGGTCAGAATTTCTGTTAATTAGAGCGGTAGCTCTCAGTTTTGGGAGGAGGGAAGAGGGGGAAGGTGCTCCCAGTCCACGTGGGGGTTTTTTATTTCCCCATGGTCGCCCCAACCGAAGACATTTAAGCAGGACTCATTCAGTTTTGTTCTTTATTGGGAGTTGTTTAACGTGATCTGCCCTAGT	0	0	0	0	0	0	0	0	0	0	0	0	0	0	0	0	0	0	0	0	0	0	0	0	0	0	0	0	0	0	0	0	0	0	0	0	0	0	0	0	0	0	0	0	0	0	0	0	0
TGGTCCGTTGATCGGCACTGCCGGATCATTTATGGTCAGAAGTTCTGTTAGTTAGAGCTGTAGCTCTTAATTGTGGGAGGGGGGGGAAGAGAAAGAAAGGGGTGGTCCTCCCATTCCGCACGGGGGATGTTTGTTTCCCCATGGTCGCCCCAACCGAAGACATTAGGACAGGGGGCCACTAAGTTCAGTCTTTTATCTAAGGGTCCTTAACATGGTCTGCCTTCGT	0	0	0	0	0	0	0	0	0	0	0	0	0	0	0	0	0	0	0	0	0	0	0	0	0	0	0	0	0	0	0	0	0	0	0	0	0	0	0	0	0	0	0	0	0	0	0	0	0
TGGTCCGTTGATCGGCGAAGGGCCGGATCATGTGAGGTCAGATGTTCTGCTAGTTAGAGCTGTGGCTCTTGCTTGTGGGAGGAGAGGAAAAATATTGGGTTGTCCTCCTATTCCGCATGGGGGTTTTGTGCTACCCCATGGTCGCCCCAACCGAAGACATTAAAGCAGGGGTCATTTAGTTTGGTCCCTTATTTGGGGGTGTTTAACATGATCTGCTTTGAC	0	0	0	0	0	0	0	0	0	0	0	0	0	0	0	0	0	0	0	0	0	0	0	0	0	0	0	0	0	0	0	0	0	0	0	0	0	0	0	0	0	0	0	0	0	0	0	0	0
TGGTCCGTTGATCGGCGTTGCCGGATCATTTTTGGCCAGAATTTCTGTTAATTAGAGCGGTGGCTCTCAGTTTTGGGAGGAGGGAAGAGGGGGAAGGTGCTCTCAGTCCACGTGGGGGTTTTTTATTTCCCCATGGTCGCCCCAACCGAAGACATTTAAGCAGGACTCATTCAGTTTTGTTCCTTATTGGGAGTTGTTTAACGTGATCTGCCTTAGT	0	0	0	0	0	0	0	0	0	0	0	0	0	0	0	0	0	0	0	0	0	0	0	0	0	0	0	0	0	0	0	0	0	0	0	0	0	0	0	0	0	0	0	0	0	0	0	0	0
CGGTCCGTTGATCGGCGTTGCCGGATCTTATTGGTCAGATATTCTGTTCTTTAGAGCTGCAGCTCTTGGTTGTAGGAGGTAGTACTCCCATTCCACGTGGGGGTTTTTTATTTCCCCGCGGTCGCCCCAACCAAAGACATTTGAACAGGGTCCACTTAGTTTGTTCTTTTATTCAAGGGTGTTTGACGTGGTCTATTTTGT	0	0	0	0	0	0	0	0	0	0	0	0	0	0	0	0	0	0	0	0	0	0	0	0	0	0	0	0	0	0	0	0	0	0	0	0	0	0	0	0	0	0	0	0	0	0	0	0	0
CGGTCCGTTGATCGGCGTTGCCGGATCTTATTGGTCAGATATTCTGTTTTTTAGAGCTACAGCTCTTGGTTGTAGGAGGTAGTACTCCCATTCCACGTGGGGGTTTTTTACTTCCCCGCGGTCGCCCCAACCAAAGACATGGGGGCATGATTCATTTGGTTTAGTCCTTTGTTTAGGGGTGTTTGACATGATATGCCTTGGT	0	0	0	0	0	0	0	0	0	0	0	0	0	0	0	0	0	0	0	0	0	0	0	0	0	0	0	0	0	0	0	0	0	0	0	0	0	0	0	0	0	0	0	0	0	0	0	0	0
CGGTCCGTTGATCGGCGTTGCCGTATCTTATTTTTCCTCTCTTCTTTTTTTTCGCGCTGCCGCTCTTGGTTGTCGGCGGTCGTCCTCCCCTTCCACGTGGGGGTTTTTTATTTCCCCGCGGTCGCCCCAACCAAAGACATGGGGGCATGATTCATTTGGTTTAGTCCTTTGTTTAGGGGTGTTTGACATGATATGCCTTGGT	0	0	0	0	0	0	0	0	0	0	0	0	0	0	0	0	0	0	0	0	0	0	0	0	0	0	0	0	0	0	0	0	0	0	0	0	0	0	0	0	0	0	0	0	0	0	0	0	0
TGGTTCGTTAATCGGTTTTTCAACCGGATCATTTCAGTCAAAAATTTTGCGGCTTAGAGTTGCAACTCTCGGCTTAAGGGTTTTCCCGGTCTGCTTGGGAGCTTTACTTTCTCCCGTGGTCGCCCCAACCTAAGACTACATTACCATAAGGCTGCGGGTATTTAGGACTTGCTCAGTTCAGTCGCTTATTCACAGTTGGCTAGT	0	0	0	0	0	0	0	0	0	0	0	0	0	0	0	0	0	0	0	0	0	0	0	0	0	0	0	0	0	0	0	0	0	0	0	0	0	0	0	0	0	0	0	0	0	0	0	0	0
TGGTTCATTGATCAGGATGTGTGTCCTGGGTCATTGTTCGTTAGATGTTCTATTAATTAAAACTATTCGTTTTAATTTTTAAGTATGTTGAATACTCAGTCGATAAGGGGGTTTTGTTTTTCCCCTTGGTCGCCCCAACCAAAAACAAGTTAAGTTAGATTTATTTATGTTGTTTTATGCCCGAAGGGGTGGTTTATATGGAGTAATTAACTTAAGT	0	0	0	0	0	0	0	0	0	0	0	0	0	0	0	0	0	0	0	0	0	0	0	0	0	0	0	0	0	0	0	0	0	0	0	0	0	0	0	0	0	0	0	0	0	0	0	0	0
CGGTCCGTTGATCGGCATTGCCGGATCTTATTGGTCAGAAATTCTGTTCATTAGAGCTGCAGCTCTTAGTTGTAGGAAGTAGTACTCCCATTCCACGTGGGGGTTTTTTATTTCCCCGCGGTCGCCCCAACCAAAGACATACGGGCATAATTCATTTGGTTTGGCCCTTTATTTAGGGGTGTTTAACATGACATGCTTTAGT	0	0	0	0	0	0	0	0	0	0	0	0	0	0	0	0	0	0	0	0	0	0	0	0	0	0	0	0	0	0	0	0	0	0	0	0	0	0	0	0	0	0	0	0	0	0	0	0	0
TGGTCCGTTGATCGGCATTGCCGGATCTGTTTGGTCAGAGGTTCTGTTTAGTAGAGCGGGAGCTCGTGATTGTGGGGATAGTATCCCTGTTCCACGCGGGGGTTTTTTATTTCTCCGTGGTCGCCCCAACCGAAGACATTAGGGCAGGGTTCAATATTGTTTAACCCTTTGTTTAGGGGTGATTAACATGGTCTGCTTTGGT	0	0	0	0	0	0	0	0	0	0	0	0	0	0	0	0	0	0	0	0	0	0	0	0	0	0	0	0	0	0	0	0	0	0	0	0	0	0	0	0	0	0	0	0	0	0	0	0	0
CGGTTCGTTGATCGGCCGGTGGGCCGGATCATTTGGGTCAGAGGTTCTGATGCTTTGAGTGGTAGGCTCTCGGCTATAAAAGTGGTGGTTTTTGGTCCTCATGGGGGATTTTCTTTTCCCCACGGTCGCCCCAACCAAAGACATAAGACGGGGTCCGGCCAAGGGGATCAGCTTTATTGAGCTAAGCTGTTTTAAAGGGGTCGTCTGATT	0	0	0	0	0	0	0	0	0	0	0	0	0	0	0	0	0	0	0	0	0	0	0	0	0	0	0	0	0	0	0	0	0	0	0	0	0	0	0	0	0	0	0	0	0	0	0	0	0
TGGTTCGTTAATCGGCGTTGCCGGATCATTATTGGTCAGAAATTCCGTTTATTAGAGTTGCAACTCTTGGTTGTAGGAATAGTGTGTTCCCATTCCACTCGGGGGTTTTTTATTTCCTCGGGGTCGCCCCAACCTAAGACGGGGGCATGTCTCACTAGGTTCAGTCCTTTATATGGGGGTGCTTAACATGATATGCCTTAT	0	0	0	0	0	0	0	0	0	0	0	0	0	0	0	0	0	0	0	0	0	0	0	0	0	0	0	0	0	0	0	0	0	0	0	0	0	0	0	0	0	0	0	0	0	0	0	0	0
[truncated: 354 more columns]

## Sheet: S4
Supplementary Table S4 ASV species assignment with bootstrap values
Sequence	tax.Kingdom	tax.Phylum	tax.Class	tax.Order	tax.Family	tax.Genus	tax.Species	boot.Kingdom	boot.Phylum	boot.Class	boot.Order	boot.Family	boot.Genus	boot.Species
CGGTCCGTTGATCGGCGTTGCCGGATCTTATTGGTCAGATATTCTGTTTTTTAGAGCTGCAGCTCTTGGTTGTAGGAGGTAGTACTCCCATTCCACGTGGGGGTTTTTTATTTCCCCGCGGTCGCCCCAACCAAAGACATGGGGGCATGATTCATTTGGTTTAGTCCTTTGTTTAGGGGTGTTTGACATGATATGCCTTGGT	Animalia	Chordata	Actinopterygii	Scombriformes	Scombridae	Thunnus	albacares	100	100	100	100	100	100	87
CGGTCCGTTGATCGGCGTTGCCGGATCTTATTGGTCAGATATTCTGTTCTTTAGAGCTGCAGCTCTTGGTTGTAGGAGGTAGTACTCCCATTCCACGTGGGGGTTTTTTATTTCCCCGCGGTCGCCCCAACCAAAGACATGGGGGCATAATTCATTTGGTTTAGTCCTTTGTTTAGGGGTGTTTGACATGATATGCCTTGGT	Animalia	Chordata	Actinopterygii	Scombriformes	Scombridae	Thunnus	alalunga	100	100	100	100	100	100	100
CGGTCCGTTGATCGGCGTTGCCGGATCTTATTGGTCAGATATTCTGTTTTTTAGAGCTGCAGCTCTTGGTTGTAGGAGGTAGTACTCCCATTCCACGTGGGGGTTTTTTATTTCCCCGCGGTCGCCCCAACCAAAGACATGGGGGCATGATTCATTTGGTTTAGTCCTTTGTTCAGGGGTGTTTGACATGATATGCCTTGGT	Animalia	Chordata	Actinopterygii	Scombriformes	Scombridae	Thunnus	albacares	100	100	100	100	100	100	64
TGGTCCGTTGATCGGCATTGCCGGATCATGATTGGTCAGATATTCTGTTAGTTAGAGCTGTAGCTCTTAGTTGTGGGAGGAGAGGTAAAGAAGGGGTTTAGTGCTCCCAGTCCGCGTGGGGGTTTTTTATTTCCCCATGGTCGCCCCAACCGAAGACATTAAAGCAGGGGTCATTTAGTTTGGTCCCTTATTTGGGGGTGTTTAACATGATCTGCTTTGAC	Animalia	Chordata	Actinopterygii	Istiophoriformes	Xiphiidae	Xiphias	gladius	100	100	100	100	100	100	100
TGGTCCGTTGATCGGCATTGCCGGATCTTGATTGGTCAGATATTCTGTTAGTTAGAGCTGTAGCTCTTAGTTGTGGGAGGAGAGGTAAAGAAGGGGTTTAGTGCTCCCAGTCCGCGTGGGGGTTTTTTATTTCCCCATGGTCGCCCCAACCGAAGACATTAAAGCAGGGGTCATTTAGTTTGGTCCCTTATTTGGGGGTGTTTAACATGATCTGCTTTGAC	Animalia	Chordata	Actinopterygii	Istiophoriformes	Xiphiidae	Xiphias	gladius	100	100	100	100	100	100	100
CGGTTCGTTGATCGGCTTTGCCGGGTCTGTAAGGTTAAAAGTTTTATTTCTTAGAGCAGGAGCTCTCAGTTTGGGAGGACAGTGCCTCTGTTCCGCTTGGGGGTTTGTTGTTTCCCCGAGGTCGCCCCAACCAAAGACATAAGAGCAGGGGATATTTAGTTTTTTTTCTTGTTCGAAGGTGTTTAACATAGTCTGTCTTTGT	Animalia	Chordata	Actinopterygii	Labriformes	Labridae	Xyrichtys	novacula	100	100	100	100	100	100	100
CGGTCCGTTGATCGGCACTGCCGGATCATATTTGGTCAGAAGTTCTGTTCACTAGAGTTGCGGCTCTTGGTTGTAGGAGCAGTGCTCCCCTTCCACATGGGGGTTCTTTGTTTCCCCGTGGTCGCCCCAACCAAAGACAGGGGGGTATGGTTCCTTTAGTTAAGTCCTTTATCCGGGGGTATTTAACGGGACATACCATAT	Animalia	Chordata	Actinopterygii	Perciformes	Bramidae	Brama	brama	100	100	100	100	100	100	100
CGGTCCGTTGATCGGCGTTGCCGGATCTTATTGGTCAGATATTCTGTTCTTTAGAGCTGCAGCTCTTGGTTGTAGGAGGTAGTACTCCCATTCCACGTGGGGGTTTTTTATTTCCCCGCGGTCGCCCCAACCAAAGACATGGGGGCATGATTCATTTGGTTTAGTCCTTTGTTTAGGGGTGTTTGACATGATATGCCTTGGT	Animalia	Chordata	Actinopterygii	Scombriformes	Scombridae	Thunnus	orientalis	100	100	100	100	100	100	43
CGGTCCGTTGATCGGCGTTGCCGGATCTTATTGGTCAGATATTCTGTTTTTTAGAGCTGCAGCTCTTGGTTGTAGGAGGTAGTACTCCCATTCCACGTGGGGGTTTTTTATTTCCCCGCGGTCGCCCCAACCAAAGACATGGGGGCATAATTCATTTGGTTTAGTCCTTTGTTTAGGGGTGTTTGACATGATATGCCTTGGT	Animalia	Chordata	Actinopterygii	Scombriformes	Scombridae	Thunnus	albacares	100	100	100	100	100	99	50
TGGTCCGTTGATCGGCGTTGCCGGATCATTTTTGGTCAGAATTTCTGTTAATTAGAGCGGTAGCTCTCAGTTTTGGGAGGAGGGAAGAGGGGGAAGGTGCTCCCAGTCCACGTGGGGGTTTTTTATTTCCCCATGGTCGCCCCAACCGAAGACATTTAAGCAGGACTCATTCAGTTTTGTTCCTTATTGGGAGTTGTTTAACGTGATCTGCCTTAGT	Animalia	Chordata	Actinopterygii	Istiophoriformes	Istiophoridae	Kajikia	audax	100	100	100	100	100	99	99
CGGTCCGTTGATCGGCACTGCCGGATCATATTTGGTCAGAAGTTCTGTTCACTAGAGTTGCGGCTCTTGGTTGTAGGAGCAGTGCTCCCCTTCCACATGGGGGTTCTTTGTTTCCCCGTGGTCGCCCCAACCAAAGACAGGGGGGTATAGTTCCTTTAGTTAAGTCCTTTATCCGGGGGTATTTAACGGGACATACCATAT	Animalia	Chordata	Actinopterygii	Perciformes	Bramidae	Brama	brama	100	100	100	100	100	100	100
TGGTCCGTTGATCGGCGTTGCCGGATCATTTTTGGTCAGAATTTCTGTTAATTAGAGCGGTAGCTCTCAGTTTTGGGAGGAGGGAAGAGGGGGAAGGTGCTCCCAGTCCACGTGGGGGTTTTTTATTTCCCCATGGTCGCCCCAACCGAAGACATTAAAGCAGGGGTCATTTAGTTTGGTCCCTTATTTGGGGGTGTTTAACATGATCTGCTTTGAC	Animalia	Chordata	Actinopterygii	Istiophoriformes	Istiophoridae	Kajikia	audax	100	100	100	100	94	60	60
TGATCCGTTGATCGGCATTGCCGGATCATGATTGGTCAGATATTCTGTTAGTTAGAGCTGTAGCTCTTAGTTGTGGGAGGAGAGGTAAAGAAGGGGTTTAGTGCTCCCAGTCCGCGTGGGGGTTTTTTATTTCCCCATGGTCGCCCCAACCGAAGACATTAAAGCAGGGGTCATTTAGTTTGGTCCCTTATTTGGGGGTGTTTAACATGATCTGCTTTGAC	Animalia	Chordata	Actinopterygii	Istiophoriformes	Xiphiidae	Xiphias	gladius	100	100	100	100	100	100	100
CGGTCCGTTGATCGGCGTTGCCGGATCTTATTGGTCAGATATTCTGTTTTTTAGAGCTGCAGCTCTTGGTTGTAGGAGGTAGTACTCCCATTCCACGTGGGGGTTTTTTATTTCCCCGCGGTCGCCCCAACCAAAGACATGGGGGCATGATTCATTTGGTTTAGTCCTTTGTTTAGGGGTGTTTAACATGATATGCCTTGGT	Animalia	Chordata	Actinopterygii	Scombriformes	Scombridae	Thunnus	albacares	100	100	100	100	100	92	69
CGGTCCGTTGATCGGCGTTGCCGGATCTTACTGGTCAGATATTCTGTTTTTTAGAGCTGCAGCTCTTGGTTGTAGGAGGTAGTACTCCCATTCCACGTGGGGGTTTTTTATTTCCCCGCGGTCGCCCCAACCAAAGACATGGGGGCATGATTCATTTGGTTTAGTCCTTTGTTTAGGGGTGTTTGACATGATATGCCTTGGT	Animalia	Chordata	Actinopterygii	Scombriformes	Scombridae	Thunnus	albacares	100	100	100	100	100	100	54
TGGTCCGTTGATCGGCATTGCCGGATCATGATTGGTCAGATATTCTGTTAGTTAGAGCTGTAGCTCTTAGTTGTGGGAGGAGAGGTAAAGAAGGGGTTTAGTGCTCCCAGTCCGCGTGGGGGTTTTTTATTTCCCCATGGTCGCCCCAACCGAAGACATTTAAGCAGGACTCATTCAGTTTTGTTCCTTATTGGGAGTTGTTTAACGTGATCTGCCTTAGT	Animalia	Chordata	Actinopterygii	Istiophoriformes	Istiophoridae	Kajikia	audax	100	100	100	100	64	51	51
TGGTCCGTTGATCGGCATTGCCGGATCATGATTGGTCAGATATTCTGTTAGTTAGAGCTGTAGCTCTTAGTTGTGGGAGGAGAGGTAAAGAAGGGGTTTAGTGCTCCCAGTCCGCGTGGGGGTTTTTTATTTCCCCGCGGTCGCCCCAACCAAAGACATGGGGGCATGATTCATTTGGTTTAGTCCTTTGTTTAGGGGTGTTTGACATGATATGCCTTGGT	Animalia	Chordata	Actinopterygii	Istiophoriformes	Xiphiidae	Xiphias	gladius	100	100	100	58	58	58	58
CGGTCCGTTGATCGGCGTTGCCGGATCTTATTGGTCAGATATTCTGTTTTTTAGAGCTGCAGCTCTTGGTTGTAGGAGGTAGTACTCTCATTCCACGTGGGGGTTTTTTATTTCCCCGCGGTCGCCCCAACCAAAGACATGGGGGCATGATTCATTTGGTTTAGTCCTTTGTTTAGGGGTGTTTGACATGATATGCCTTGGT	Animalia	Chordata	Actinopterygii	Scombriformes	Scombridae	Thunnus	albacares	100	100	100	100	100	100	58
CGGTCCGTTGATCGGCGTTGCCGGATCTTATTGGTCAGATATTCTGTTTTTTAGAGCTGCAGCTCTTGGTTGTAGGAGGTAGTACTCCCATTCCACGTGGGGGTTTTTTGTTTCCCCGCGGTCGCCCCAACCAAAGACATGGGGGCATGATTCATTTGGTTTAGTCCTTTGTTTAGGGGTGTTTGACATGATATGCCTTGGT	Animalia	Chordata	Actinopterygii	Scombriformes	Scombridae	Thunnus	albacares	100	100	100	100	100	100	56
CGGTCCGTTGATCGGCGTTGCCGGATCTTATTGGTCAGATATTCTGTTTTTTAGAGCTGCAGCTCTTGGTTGTAGGAGGTAGTACTCCCACTCCACGTGGGGGTTTTTTATTTCCCCGCGGTCGCCCCAACCAAAGACATGGGGGCATGATTCATTTGGTTTAGTCCTTTGTTTAGGGGTGTTTGACATGATATGCCTTGGT	Animalia	Chordata	Actinopterygii	Scombriformes	Scombridae	Thunnus	albacares	100	100	100	100	100	100	60
TGGTCCGTTGATCGGCATTGCCGGATCTTGATTGGTCAGATATTCTGTTAGTTAGAGCTGTAGCTCTTAGTTGTGGGAGGAGAGGTAAAGAAGGGGTTTAGTGCTCCCAGTCCGCGTGGGGGTTTTTTATTTCCCCGCGGTCGCCCCAACCAAAGACATGGGGGCATGATTCATTTGGTTTAGTCCTTTGTTTAGGGGTGTTTGACATGATATGCCTTGGT	Animalia	Chordata	Actinopterygii	Istiophoriformes	Xiphiidae	Xiphias	gladius	100	100	100	51	51	51	51
TGGTCCGTTGATCGGCATTGCCGGATCATGATTGGTCAGATATTCTGTTAGTTAGAGCTGTAGCTCTTAGTTGTGGGAGGAGGGGTAAAGAAGGGGTTTAGTGCTCCCAGTCCGCGTGGGGGTTTTTTATTTCCCCATGGTCGCCCCAACCGAAGACATTAAAGCAGGGGTCATTTAGTTTGGTCCCTTATTTGGGGGTGTTTAACATGATCTGCTTTGAC	Animalia	Chordata	Actinopterygii	Istiophoriformes	Xiphiidae	Xiphias	gladius	100	100	100	100	100	100	100
TGGTCCGTTGATCGGCATTGCCGGATCTTGATTGGTCAGATATTCTGTTAGTTAGAGCTGTAGCTCTTAGTTGTGGGAGGAGAGGTAAAGAAGGGGTTTAGTGCTCCCAGTCCGCGTGGGGGTTTTTTATTTCCCCATGGTCGCCCCAACCGAAGACATTTAAGCAGGACTCATTCAGTTTTGTTCCTTATTGGGAGTTGTTTAACGTGATCTGCCTTAGT	Animalia	Chordata	Actinopterygii	Istiophoriformes	Istiophoridae	Kajikia	audax	100	100	100	100	60	47	47
TGGTCCGTTGATCGGCATTGCCGGATCTTGATTGGTCAGATATTCTGTTAGTTAGAGCTGTAGCTCTTAGTTGTGGGAGGAGAGGTAAAGAAGGGGTTTAGTGCTCCCAGTCCGCGTGGGGGTTCTTTATTTCCCCATGGTCGCCCCAACCGAAGACATTAAAGCAGGGGTCATTTAGTTTGGTCCCTTATTTGGGGGTGTTTAACATGATCTGCTTTGAC	Animalia	Chordata	Actinopterygii	Istiophoriformes	Xiphiidae	Xiphias	gladius	100	100	100	100	100	100	100
TGGTCCGTTGATCGGCGTTGCCGGATCATTTTTGGTCAGAATTTCTGTTAATTAGAGCGGTAGCTCTCAGTTTTGGGAGGAGGGAAGAGGGGGAAGGTGCTCCCAGTCCACGTGGGGGTTTTTTATTTCCCCGCGGTCGCCCCAACCAAAGACATGGGGGCATGATTCATTTGGTTTAGTCCTTTGTTTAGGGGTGTTTGACATGATATGCCTTGGT	Animalia	Chordata	Actinopterygii	Istiophoriformes	Istiophoridae	Istiompax	indica	100	100	100	92	92	59	59
TGGTCCGTTGATCGGCGTTGCCGGATCATTTTTGGTCAGAATTTCTGTTAATTAGAGCGGTAGCTCTTAGTTTTGGGAGGAAGGAAGAGGGGGAAGGTGCTCCCAGTCCACGTGGGGGTTTTTTATTTCCCCATGGTCGCCCCAACCGAAGACATTTAAGCAGGACTCATTCAGTTTTGTTCTTTATTGGGAGTTGTTTAACGTGATCTGCCTTAGT	Animalia	Chordata	Actinopterygii	Istiophoriformes	Istiophoridae	Tetrapturus	angustirostris	100	100	100	100	100	88	88
TGGTCCGTTGATCGGCATTGCCGGATCTTGGTTGGTCAGATATTCTGTTAGTTAGAGCTGTAGCTCTTAGTTGTGGGAGGAGAGGTAAAGAAGGGGTTTAGTGCTCCCAGTCCGCGTGGGGGTTTTTTATTTCCCCATGGTCGCCCCAACCGAAGACATTAAAGCAGGGGTCATTTAGTTTGGTCCCTTATTTGGGGGTGTTTAACATGATCTGCTTTGAC	Animalia	Chordata	Actinopterygii	Istiophoriformes	Xiphiidae	Xiphias	gladius	100	100	100	100	100	100	100
CGGTCCGTTGATCGGCGTTGCCGGATCTTATTGGTCAGATATTCTGTTTTTTAGAGCTGCAGCTCTTGGTTGTAGGAGGTAGTACTCCCATTCCACGTGGGGGTTTTTTATTTCCCCATGGTCGCCCCAACCGAAGACATTTAAGCAGGACTCATTCAGTTTTGTTCCTTATTGGGAGTTGTTTAACGTGATCTGCCTTAGT	Animalia	Chordata	Actinopterygii	Istiophoriformes	Istiophoridae	Kajikia	audax	100	100	100	92	92	81	81
CGGTCCGTTGATCGGCGTTGCCGGATCTTATTGGTCAGATATTCTGTTTTTTAGAGCTGCAGCTCTTGGTTGTAGGAGGTAGTACTCCCATTCCACGTGGGGGTTTTTTATTTCCCCGCGGTCGCCCCAACCAAAGACATGGGGGCATGATTCATTTGGTTTAGTCCTTTGTTTAGGGGTGTTTGACATGATATGCCTTGGC	Animalia	Chordata	Actinopterygii	Scombriformes	Scombridae	Thunnus	albacares	100	100	100	100	100	100	86
TGGTCCGTTGATCGGCATTGCCGGATCATGATTGGTCAGATATTCTGTTAGTTAGAGCTGTAGCTCTTAGTTGTGGGAGGAGAGGTAAAGAAGGGGTTTAGTGCTCCCAGTCCGCGTGGGGGTTCTTTATTTCCCCATGGTCGCCCCAACCGAAGACATTAAAGCAGGGGTCATTTAGTTTGGTCCCTTATTTGGGGGTGTTTAACATGATCTGCTTTGAC	Animalia	Chordata	Actinopterygii	Istiophoriformes	Xiphiidae	Xiphias	gladius	100	100	100	100	100	100	100
CGGTCCGTTGATCGGCGTTGCCGGATCTTATTGGTCAGATATTCTGTTTTTTAGAGCTGCAGCTCTTGGTTGTAGGAGGTAGTACCCCCATTCCACGTGGGGGTTTTTTATTTCCCCGCGGTCGCCCCAACCAAAGACATGGGGGCATGATTCATTTGGTTTAGTCCTTTGTTTAGGGGTGTTTGACATGATATGCCTTGGT	Animalia	Chordata	Actinopterygii	Scombriformes	Scombridae	Thunnus	albacares	100	100	100	100	100	100	60
CGGTCCGTTGATCGGCGTTGCCAGATCTTATTGGTCAGATATTCTGTTTTTTAGAGCTGCAGCTCTTGGTTGTAGGAGGTAGTACTCCCATTCCACGTGGGGGTTTTTTATTTCCCCGCGGTCGCCCCAACCAAAGACATGGGGGCATGATTCATTTGGTTTAGTCCTTTGTTTAGGGGTGTTTGACATGATATGCCTTGGT	Animalia	Chordata	Actinopterygii	Scombriformes	Scombridae	Thunnus	albacares	100	100	100	100	100	100	60
CGGTCCGTTGATCGGCGTTGCCGGATCTTATTGGTCAGATATTCTGTTAGTTAGAGCTGTAGCTCTTAGTTGTGGGAGGAGAGGTAAAGAAGGGGTTTAGTGCTCCCAGTCCGCGTGGGGGTTTTTTATTTCCCCGCGGTCGCCCCAACCAAAGACATGGGGGCATGATTCATTTGGTTTAGTCCTTTGTTTAGGGGTGTTTGACATGATATGCCTTGGT	Animalia	Chordata	Actinopterygii	Scombriformes	Scombridae	Thunnus	maccoyii	100	100	100	74	73	73	73
CGGTCCGTTGATCGGCGTTGCCGGATCTTATTGGTCAGATATTCTGTTTTTTAGAGCCGCAGCTCTTGGTTGTAGGAGGTAGTACTCCCATTCCACGTGGGGGTTTTTTATTTCCCCGCGGTCGCCCCAACCAAAGACATGGGGGCATGATTCATTTGGTTTAGTCCTTTGTTTAGGGGTGTTTGACATGATATGCCTTGGT	Animalia	Chordata	Actinopterygii	Scombriformes	Scombridae	Thunnus	albacares	100	100	100	100	100	100	56
CGGTCCGTTGATCGGCACTGCCGGATCATATTTGGTCAGAAGTTCTGTTCACTAGAGTTGCGGCTCTTGGTTGTAGGAGCAGGGCTCCCCTTCCACATGGGGGTTCTTTGTTTCCCCGTGGTCGCCCCAACCAAAGACAGGGGGGTATGGTTCCTTTAGTTAAGTCCTTTATCCGGGGGTATTTAACGGGACATACCATAT	Animalia	Chordata	Actinopterygii	Perciformes	Bramidae	Brama	brama	100	100	100	100	100	100	100
CGGTCCGTTGATCGGCGTTGCCGGATCTTATTGGTCAGATATTCTGTTTTTTAGAGCTGCAGCTCTTGGTTGTAGGGGGTAGTACTCCCATTCCACGTGGGGGTTTTTTATTTCCCCGCGGTCGCCCCAACCAAAGACATGGGGGCATGATTCATTTGGTTTAGTCCTTTGTTTAGGGGTGTTTGACATGATATGCCTTGGT	Animalia	Chordata	Actinopterygii	Scombriformes	Scombridae	Thunnus	albacares	100	100	100	100	100	100	56
CGGTCCGTTGATCGGCGTTGCCGGATCTTATTGGTCAGATATTCTGTTTTTTAGAGCTGCAGCTCTTGGTTGTAGGAGGTAGTACTCCCATTCCACGTGGGGGTTTTTTATTTCCCCGCGGTCGCCCCAACCAAGGACATGGGGGCATGATTCATTTGGTTTAGTCCTTTGTTTAGGGGTGTTTGACATGATATGCCTTGGT	Animalia	Chordata	Actinopterygii	Scombriformes	Scombridae	Thunnus	albacares	100	100	100	100	100	100	57
CGGTCCGTTGATCGGCGTTGCCGGATCTTATTGGTCAGATATTCTGTTTTTTAGAGCTGCAGCTCTTGGTTGTAGGAGGTAGTACTCCCATTCCACGTGGGGGTTTTTTATTTCCCCGCGGTCGCCCCAACCAAAGACATGGGGGCATGATCCATTTGGTTTAGTCCTTTGTTTAGGGGTGTTTGACATGATATGCCTTGGT	Animalia	Chordata	Actinopterygii	Scombriformes	Scombridae	Thunnus	albacares	100	100	100	100	100	100	44
TGGTCCGTTGATCGGCATTGCCGGATCTTGATTGGTCAGATATTCTGTTTTTTAGAGCTGCAGCTCTTGGTTGTAGGAGGTAGTACTCCCATTCCACGTGGGGGTTTTTTATTTCCCCGCGGTCGCCCCAACCAAAGACATGGGGGCATGATTCATTTGGTTTAGTCCTTTGTTTAGGGGTGTTTGACATGATATGCCTTGGT	Animalia	Chordata	Actinopterygii	Scombriformes	Scombridae	Thunnus	tonggol	100	100	100	100	100	100	33
CGGTCCGTTGATCGGCGTTGCCGGATCTTATTGGTCAGATATTCTGTTTTTTAGAGCTGCAGCTCTTGGTTGTAGGAGGTAGTACTCCCATTCCACGTGGGGGTTTTTTATTTCCCCGCGGTCGCCCCAACCAAAGGCATGGGGGCATGATTCATTTGGTTTAGTCCTTTGTTTAGGGGTGTTTGACATGATATGCCTTGGT	Animalia	Chordata	Actinopterygii	Scombriformes	Scombridae	Thunnus	albacares	100	100	100	100	100	100	58
CGGTCCGTTGATCGGCACTGCCGGATCATATTTGGTCAGAAGTTCTGTTCACTAGAGTTGCGGCTCTTGGTTGTAGGAGGTAGTACTCCCATTCCACGTGGGGGTTTTTTATTTCCCCGCGGTCGCCCCAACCAAAGACATGGGGGCATGATTCATTTGGTTTAGTCCTTTGTTTAGGGGTGTTTGACATGATATGCCTTGGT	Animalia	Chordata	Actinopterygii	Scombriformes	Scombridae	Thunnus	maccoyii	100	100	100	74	74	74	64
CGGTCCGTTGATCGGCGTTGCCGGATCTTATTGGTCAGATATTCTGTTTTTTAGAGCTGCAGCTCTTGGTTGTAGGAGGTAGTACTCCCATTCCACGTGGGGGTTTTTTATTTCCCCGCGGTCGCCCCAACCAAAGACATGGGGGCATGACTCATTTGGTTTAGTCCTTTGTTTAGGGGTGTTTGACATGATATGCCTTGGT	Animalia	Chordata	Actinopterygii	Scombriformes	Scombridae	Thunnus	albacares	100	100	100	100	100	100	43
TGGTCCGTTGATCGGCATTGCCGGATCTTGATTGGTCAGATATTCTGCTAGTTAGAGCTGTAGCTCTTAGTTGTGGGAGGAGAGGTAAAGAAGGGGTTTAGTGCTCCCAGTCCGCGTGGGGGTTTTTTATTTCCCCATGGTCGCCCCAACCGAAGACATTAAAGCAGGGGTCATTTAGTTTGGTCCCTTATTTGGGGGTGTTTAACATGATCTGCTTTGAC	Animalia	Chordata	Actinopterygii	Istiophoriformes	Xiphiidae	Xiphias	gladius	100	100	100	100	100	100	100
CGGTCCGTTGATCGGCGTTGCCGGATCTTATTGGTCAGATATTCTGTTCTTTAGAGCTGCAGCTCTTGGTTGTAGGAGGTAGTACTCCCATTCCACGTGGGGGTTTTTTATTTCCCCGCGGTCGCCCCAACCAAAGACATGGGGGCATGATTCATTTGGTTTAGTCCTTTGTTCAGGGGTGTTTGACATGATATGCCTTGGT	Animalia	Chordata	Actinopterygii	Scombriformes	Scombridae	Thunnus	orientalis	100	100	100	100	100	100	51
CGGTCCGTTGATCGGCGTTGCCGGATCTTATTGGTCAGATATTCTGTTTTTTAGAGCTGCAGCTCTTGGTTGTAGGAGGTAGTACTCCCATTCCACGTGGGGGTTTTTTATTTCCCCGCGGTCGCCCCAACCAAAGACATGGGGGCATGATTCATTTGGTTTAGTCCTTTGTTTAGGGGTGTTTGACATGGTATGCCTTGGT	Animalia	Chordata	Actinopterygii	Scombriformes	Scombridae	Thunnus	maccoyii	100	100	100	100	100	100	12
CGGTCCGTTGATCGGCGTTGCCGGATCTTATTGGTCAGATATTCTGTTTTTTAGAGCTGCAGCTCTTGGTTGTAGGAGGTAGTACTCCCATTCCACGTGGGGGTTTTTTATTTCCCCGCGGTCGCCCCAACCAAAGACATGGGGGCATGATTCATTTGGTTTAGTCCTTTGTTTAGGGGTGTTTGACATGACATGCCTTGGT	Animalia	Chordata	Actinopterygii	Scombriformes	Scombridae	Thunnus	albacares	100	100	100	100	100	99	62
CGGTCCGTTGATCGGCACTGCCGGATCATATTTGGTCAGAAGTTCTGTTCACTAGAGTTGCGGCTCTTGGTTGTAGGAGCAGTGCTCCCCTTCCACATGGGGGTTCTTTGTTTCCCCGTGGTCGCCCCAACCAAAGACAGGGGGGTATGGTTCCCTTAGTTAAGTCCTTTATCCGGGGGTATTTAACGGGACATACCATAT	Animalia	Chordata	Actinopterygii	Perciformes	Bramidae	Brama	brama	100	100	100	100	100	100	100
TGGTCCGTTGATCGGCGTTGCCGGATCATTTTTGGTCAGAATTTCTGTTAATTAGAGCGGTAGCTCTTAGTTTTGGGAGGAAGGAAGAGGGGGAAGGTGCTCCCAGTCCACGTGGGGGTTTTTTATTTCCCCATGGTCGCCCCAACCGAAGACATTTAAGCAGGACTCATTCAGTTTTGTTCTTTATTGGGAGTTGTTTAACGTGATCTGCTTTAGT	Animalia	Chordata	Actinopterygii	Istiophoriformes	Istiophoridae	Tetrapturus	angustirostris	100	100	100	100	100	100	100
CGGTTCGTTGATCGGCTTTGCCGGGTCTGTAAGGTTAAAAGTTTTATTTCTTAGAGCCGGAGCTCTCAGTTTGGGAGGACAGTGCCTCTGTTCCGCTTGGGGGTTTGTTGTTTCCCCGAGGTCGCCCCAACCAAAGACATAAGAGCAGGGGATATTTAGTTTTTTTTCTTGTTCGAAGGTGTTTAACATAGTCTGTCTTTGT	Animalia	Chordata	Actinopterygii	Labriformes	Labridae	Xyrichtys	novacula	100	100	100	100	100	100	100
TGGTCCGTTGATCGGCATTGCCGGATCATGATTGGTCAGATATTCTGTTAGTTAGAGCTGTAGCTCTTAGTTGTGGGAGGAGAGGTAAAGAAGGGGTTTAGTGTTCCCAGTCCGCGTGGGGGTTTTTTATTTCCCCATGGTCGCCCCAACCGAAGACATTAAAGCAGGGGTCATTTAGTTTGGTCCCTTATTTGGGGGTGTTTAACATGATCTGCTTTGAC	Animalia	Chordata	Actinopterygii	Istiophoriformes	Xiphiidae	Xiphias	gladius	100	100	100	100	100	100	100
CGGTCCGTTGATCGGCACTGCCGGATCATATTTGGTCAGAAGTTCTGTTCACTAGAGTTGCGGCTCTTGGTTGTAGGAGCAGTGCTCCCCTTCCACATGGGGGTTCTTTGTTTCCCCGTGGTCGCCCCAACCAAAGACAGGTGGGTATGGTTCCTTTAGTTAAGTCCTTTATCCGGGGGTATTTAACGGGACATACCATAT	Animalia	Chordata	Actinopterygii	Perciformes	Bramidae	Brama	brama	100	100	100	100	100	100	100
CGGTCCGTTGATCGGCGTTGCCGGATCTTATTGGTCAGATATTCTGTTTTTTAGAGCTGCAGCTCTTGGTTGTAGGAGGTAGTACTCCCATTCCACGTGGGGGTTTTTTATCTCCCCGCGGTCGCCCCAACCAAAGACATGGGGGCATGATTCATTTGGTTTAGTCCTTTGTTTAGGGGTGTTTGACATGATATGCCTTGGT	Animalia	Chordata	Actinopterygii	Scombriformes	Scombridae	Thunnus	albacares	100	100	100	100	100	100	53
TGGTCCGTTGATCGGCATTGCCGGATCTTGATCGGTCAGATATTCTGTTAGTTAGAGCTGTAGCTCTTAGTTGTGGGAGGAGAGGTAAAGAAGGGGTTTAGTGCTCCCAGTCCGCGTGGGGGTTTTTTATTTCCCCATGGTCGCCCCAACCGAAGACATTAAAGCAGGGGTCATTTAGTTTGGTCCCTTATTTGGGGGTGTTTAACATGATCTGCTTTGAC	Animalia	Chordata	Actinopterygii	Istiophoriformes	Xiphiidae	Xiphias	gladius	100	100	100	100	100	100	100
CGGTCCGTTGATCGGCACTGCCGGATCATATTTGGTCAGAAGTTCTGTTCCCTAGAGTTGCGGCTCTTGGTTGTAGGAGCAGTGCTCCCCTTCCACATGGGGGTTCTTTGTTTCCCCGTGGTCGCCCCAACCAAAGACAGGGGGGTATGGTTCCTTTAGTTAAGTCCTTTATCCGGGGGTATTTAACGGGACATACCATAT	Animalia	Chordata	Actinopterygii	Perciformes	Bramidae	Brama	brama	100	100	100	100	100	100	100
CGGTCCGTTGATCGGCGTTGCCGGATCTTATTGGTCAGATATTCTGTTTTTTAGAGCTGCAGCCCTTGGTTGTAGGAGGTAGTACTCCCATTCCACGTGGGGGTTTTTTATTTCCCCGCGGTCGCCCCAACCAAAGACATGGGGGCATGATTCATTTGGTTTAGTCCTTTGTTTAGGGGTGTTTGACATGATATGCCTTGGT	Animalia	Chordata	Actinopterygii	Scombriformes	Scombridae	Thunnus	albacares	100	100	100	100	100	100	64
CGGTCCGTTGATCGGCGTTGCCGGATCTTATTGGTCAGATATTCTGTTTTTTAGAGCTGCAGCTCTTAGTTGTAGGAGGTAGTACTCCCATTCCACGTGGGGGTTTTTTATTTCCCCGCGGTCGCCCCAACCAAAGACATGGGGGCATGATTCATTTGGTTTAGTCCTTTGTTTAGGGGTGTTTGACATGATATGCCTTGGT	Animalia	Chordata	Actinopterygii	Scombriformes	Scombridae	Thunnus	maccoyii	100	100	100	100	100	100	29
CGGTCCGTTGATCGGCGTTGCCGGATCTTATTGGTCAGATATTCTGTTTTTTAGAGCTGCAGCTCTTGGTTTTAGGAGGTAGTACTCCCATTCCACGTGGGGGTTTTTTATTTCCCCGCGGTCGCCCCAACCAAAGACATGGGGGCATGATTCATTTGGTTTAGTCCTTTGTTTAGGGGTGTTTGACATGATATGCCTTGGT	Animalia	Chordata	Actinopterygii	Scombriformes	Scombridae	Thunnus	albacares	100	100	100	100	100	100	58
TGGTCCGTTGATCGGCATTGCCGGATCATGATTGGTCAGATATTCTGTTAGTTAGAGCTGTAGCTCTTAGTTGTGGGAGGAGAGGTAAAGAAGGGGATTAGTGCTCCCAGTCCGCGTGGGGGTTTTTTATTTCCCCATGGTCGCCCCAACCGAAGACATTAAAGCAGGGGTCATTTAGTTTGGTCCCTTATTTGGGGGTGTTTAACATGATCTGCTTTGAC	Animalia	Chordata	Actinopterygii	Istiophoriformes	Xiphiidae	Xiphias	gladius	100	100	100	100	100	100	100
CGGTCCGTTGATCGGCGTTGCCGGATCTTGTTGGTCAGATATTCTGTTTTTTAGAGCTGCAGCTCTTGGTTGTAGGAGGTAGTACTCCCATTCCACGTGGGGGTTTTTTATTTCCCCGCGGTCGCCCCAACCAAAGACATGGGGGCATGATTCATTTGGTTTAGTCCTTTGTTTAGGGGTGTTTGACATGATATGCCTTGGT	Animalia	Chordata	Actinopterygii	Scombriformes	Scombridae	Thunnus	albacares	100	100	100	100	100	100	55
CGGTCCGTTGATCGGCGTTGCCGGATCTTATTGGTCAGATATTCTGTTTTTTAGAGCTGCGGCTCTTGGTTGTAGGAGGTAGTACTCCCATTCCACGTGGGGGTTTTTTATTTCCCCGCGGTCGCCCCAACCAAAGACATGGGGGCATGATTCATTTGGTTTAGTCCTTTGTTTAGGGGTGTTTGACATGATATGCCTTGGT	Animalia	Chordata	Actinopterygii	Scombriformes	Scombridae	Thunnus	albacares	100	100	100	100	100	100	52
CGGTCCGTTGATCGGCGTTGCCGGATCTTATTGGTCAGATATTCTGTTTTTTAGAGCTGCAGCTCTTGGTTGTAGGAGGTAGTACTCCCATTCCGCGTGGGGGTTTTTTATTTCCCCGCGGTCGCCCCAACCAAAGACATGGGGGCATGATTCATTTGGTTTAGTCCTTTGTTTAGGGGTGTTTGACATGATATGCCTTGGT	Animalia	Chordata	Actinopterygii	Scombriformes	Scombridae	Thunnus	albacares	100	100	100	100	100	100	46
CGGTCCGTTGATCGGCGTTGCCGGATCTTATTGGTCAGATATTCTGTTCTTTAGAGCTGCAGCTCTTGGTTGTAGGAGGTAGTACTCTCATTCCACGTGGGGGTTTTTTATTTCCCCGCGGTCGCCCCAACCAAAGACATGGGGGCATAATTCATTTGGTTTAGTCCTTTGTTTAGGGGTGTTTGACATGATATGCCTTGGT	Animalia	Chordata	Actinopterygii	Scombriformes	Scombridae	Thunnus	alalunga	100	100	100	100	100	100	93
CGGTCCGTTGATCGGCGTTGCCGGATCTTATTGGTCAGATATTCTGTTTTTTAGAGCTGCAGCTCCTGGTTGTAGGAGGTAGTACTCCCATTCCACGTGGGGGTTTTTTATTTCCCCGCGGTCGCCCCAACCAAAGACATGGGGGCATGATTCATTTGGTTTAGTCCTTTGTTTAGGGGTGTTTGACATGATATGCCTTGGT	Animalia	Chordata	Actinopterygii	Scombriformes	Scombridae	Thunnus	albacares	100	100	100	100	100	100	54
CGGTCCGTTGATCGGCGTTGCCGGATCTTATTGGTCAGATATTCTGTTTTTTAGAGCTGCAGCTCTTGGTTGTAGGAGGTAGTACTCCCATTCCACGTGGGGGTTTTTTATTTCCCCGCGGTCGCCCCAACCAAAGACATGGGGGCATGATTCATTTGGTTTAGTCCTTTGTTTAGGGGTGTTCGACATGATATGCCTTGGT	Animalia	Chordata	Actinopterygii	Scombriformes	Scombridae	Thunnus	albacares	100	100	100	100	100	100	66
TGGTCCGTTGATCGGCATTGCCGGATCATGATTGGTCAGATATTCTGTTAGTTAGAGCTGTAGCTCTTAGTTGTGGGAGGAGAGGTAAAGAAGGGGTTTAGTGCTCCCAGTCCGCGTGGGGGTTTTTTATTTCCCCATGGTCGCCCCAACCGAAGACATTAAAGCAGGGGTCATTTAGTTTGGTCCCTTATTTGGGGGTGTTTAACATGATCTGCTTTGAT	Animalia	Chordata	Actinopterygii	Istiophoriformes	Xiphiidae	Xiphias	gladius	100	100	100	100	100	100	100
TGGTCCGTTGATCGGCGTTGCCGGATCATTTTTGGTCAGAATTTCTGTTACTTAGAGCGGTAGCTCTCAGTTTTGGGAGGAGGGAAGAGGGGGAAGGTGCTCCCAGTCCACGTGGGGGTTTTTTATTTCCCCATGGTCGCCCCAACCGAAGACATTTAAGCAGGACTCATTCAGTTTTGTTCCTTATTGGGAGTTGTTTAACGTGATCTGCCTTAGT	Animalia	Chordata	Actinopterygii	Istiophoriformes	Istiophoridae	Kajikia	audax	100	100	100	100	100	97	97
TGGTCCGTTGATCGGCATTGCCGGATCTTGATTGGTCAGATATTCTGTTAGTTAGAGCTGTAGCTCTTAGTTGTGGGAGGAGAGGTAAAGAAGGGGTTTAGTGCTCCCAGTCCGCGTGGGGGTTTTTTATTTCCCCATGGTCGCCCCAACCGAAGACATTAAAGCAGGGGTCATTTAGTTTGGTCCCTTATTTGGGGGTGTTTAACATGATCTGCTTTGAT	Animalia	Chordata	Actinopterygii	Istiophoriformes	Xiphiidae	Xiphias	gladius	100	100	100	100	100	100	100
CGGTCCGTTGATCGGCACTGCCGGATCATATTTGGTCAGAAGTTCTGTTCACTAGAGTTGCGGCTCTTGGTTGTAGGAGCAGTGCTCCCCTTCCACATGGGGGTTCTTTGTTTCCCCGTGGTCGCCCCAACCAAAGACAGGGGGGTATGGTTCCTTTAGTTAAGTCCTTTATCCGGGGGTATTAACGGGATATACCATAT	Animalia	Chordata	Actinopterygii	Perciformes	Bramidae	Brama	brama	100	100	100	100	100	100	100
CGGTTCGTTGATCGGCTTTGCCGGGTCTGTACGGTTAAAAGTTTTATTTCTTAGAGCAGGAGCTCTCAGTTTGGGAGGACAGTGCCTCTGTTCCGCTTGGGGGTTTGTTGTTTCCCCGAGGTCGCCCCAACCAAAGACATAAGAGCAGGGGATATTTAGTTTTTTTTCTTGTTCGAAGGTGTTTAACATAGTCTGTCTTTGT	Animalia	Chordata	Actinopterygii	Labriformes	Labridae	Xyrichtys	novacula	100	100	100	100	100	100	100
TGATCCGTTGATCGGCATTGCCGGATCATGATTGGTCAGATATTCTGTTAGTTAGAGCTGTAGCTCTTAGTTGTGGGAGGAGGGGTAAAGAAGGGGTTTAGTGCTCCCAGTCCGCGTGGGGGTTTTTTATTTCCCCATGGTCGCCCCAACCGAAGACATTAAAGCAGGGGTCATTTAGTTTGGTCCCTTATTTGGGGGTGTTTAACATGATCTGCTTTGAC	Animalia	Chordata	Actinopterygii	Istiophoriformes	Xiphiidae	Xiphias	gladius	100	100	100	100	100	100	100
CGGTCCGTTGATCGGCGTTGCCGGATCTTATTGGTCGGATATTCTGTTTTTTAGAGCTGCAGCTCTTGGTTGTAGGAGGTAGTACTCCCATTCCACGTGGGGGTTTTTTATTTCCCCGCGGTCGCCCCAACCAAAGACATGGGGGCATGATTCATTTGGTTTAGTCCTTTGTTTAGGGGTGTTTGACATGATATGCCTTGGT	Animalia	Chordata	Actinopterygii	Scombriformes	Scombridae	Thunnus	albacares	100	100	100	100	100	100	66
CGGTCCGTTGATCGGCGTTGCCGGATCTTATTGGTCAGATATTCTGTTTTTTAGAGCTGCAGCTCTTGGTTGTAGGAGGTAGTACTCCCATTCCACGTGGGGGTTTTTTATTTCCCCGCGGTCGCCCCAACCAAAGACATGGGGGCACAATTCATTTGGTTTGGTCCTTTATTTAGGGGTGTTTAACATGATATGCCTTGGT	Animalia	Chordata	Actinopterygii	Scombriformes	Scombridae	Katsuwonus	pelamis	100	100	100	100	100	64	64
TGGTCCGTTGATCGGCGTTGCCGGATCATTTTTGGTCAGAATTTCTGTTAATTAGAGCGGTAGCTCTTAGTTTTGGGAGGAAGGAAGAGGGGGAAGGTGCTCCCAGTCCACGTGGGGGTTTTTTATTTCCCCATGGTCGCCCCAACCGAAGACATTAAAGCAGGGGTCATTTAGTTTGGTCCCTTATTTGGGGGTGTTTAACATGATCTGCTTTGAC	Animalia	Chordata	Actinopterygii	Istiophoriformes	Istiophoridae	Tetrapturus	angustirostris	100	100	100	100	98	65	65
TGGTCCGTTGATCGGCATTGCCGGATCATGATTGGTCAGATATTCTGTTAGTTAGAGCTGTAGCTCTTAGTTGTGGGAGGAGAGGTAAAGGAGGGGTTTAGTGCTCCCAGTCCGCGTGGGGGTTTTTTATTTCCCCATGGTCGCCCCAACCGAAGACATTAAAGCAGGGGTCATTTAGTTTGGTCCCTTATTTGGGGGTGTTTAACATGATCTGCTTTGAC	Animalia	Chordata	Actinopterygii	Istiophoriformes	Xiphiidae	Xiphias	gladius	100	100	100	100	100	100	100
CGGTCCGTTGATCGGCGTTGCCGGATCTTATTGGTCAGATATTCTGTTTTTTAGAGCTGCAGCTCTTGGTTGTAGGAGGTAGTACTCCCATTCCACGTGGGGGTTTTTTATTTCCCCGCGGTCGCCCCAACCAAAGACATGGGGGCATGATTCATTTGGTTTAGTCCTTTGTTTAGGGGTGCTTGACATGATATGCCTTGGT	Animalia	Chordata	Actinopterygii	Scombriformes	Scombridae	Thunnus	albacares	100	100	100	100	100	100	61
CGGTCCGTTGATCGGCGTTGCCGGATCTTATCGGTCAGATATTCTGTTTTTTAGAGCTGCAGCTCTTGGTTGTAGGAGGTAGTACTCCCATTCCACGTGGGGGTTTTTTATTTCCCCGCGGTCGCCCCAACCAAAGACATGGGGGCATGATTCATTTGGTTTAGTCCTTTGTTTAGGGGTGTTTGACATGATATGCCTTGGT	Animalia	Chordata	Actinopterygii	Scombriformes	Scombridae	Thunnus	albacares	100	100	100	100	100	99	58
CGGTCCGTTGATCGGCGTTGCCGGATCTTATTGGTCAGATATTCTGTTTTTTAGAGCTGCAGCTCTTGGTTGTAGGAGGTAGTACTCCCATTCCACGTGGGGGTTTTTTATTTCCCCGCGGTCGCCCCAACCAAAGACGTGGGGGCATGATTCATTTGGTTTAGTCCTTTGTTTAGGGGTGTTTGACATGATATGCCTTGGT	Animalia	Chordata	Actinopterygii	Scombriformes	Scombridae	Thunnus	albacares	100	100	100	100	100	100	64
CGGTCCGTTGATCGGCGTTGCCGGATCTTATTGGTCAGAAATTCTGTTAATTAGAGCTGCAGCTCTTGGTTGTAGGAGGTAGTACTCCCATTCCACGTGGGGGTTTTTTATTTCCCCGCGGTCGCCCCAACCAAAGACATGGGGGCATAATTCATTTGGTTTAGTCCTTTGTTTAGGGGTGTTTGACATGATATGCCTTGGT	Animalia	Chordata	Actinopterygii	Scombriformes	Scombridae	Katsuwonus	pelamis	100	100	100	100	100	39	39
TGGTCCGTTGATCGGCGTTGCCGGATCATTTTTGGTCAGAATTTCTGTTAATTAGAGCGGTAGCTCTTAGTTTTGGGAGGAAGGAAGAGGGGGAAGGTGCTCCCAGTCCACGTGGGGGTTTTTTATTTCCCCATGGTCGCCCCAACCGAAGACATTTAAGCAGGACTCATTCAGTTTTGTTCCTTATTGGGAGTTGTTTAACGTGATCTGCCTTAGT	Animalia	Chordata	Actinopterygii	Istiophoriformes	Istiophoridae	Tetrapturus	angustirostris	100	100	100	100	100	55	55
CGGTCCGTTGATCGGCGTTGCCGGATCTTATTGGTCAGATATTCTGTTTTTTAGAGCTGCAGCTCTTGGTTGTAGGAGGTAGTACTCCCATTCCACGTGGGGGTTTTTTATTTCCCCGCGGTCGCCCCAACCAAAGACATGGGGGCATGATTCATTTGGTTTAGTCCTTTGTTTAGGGGTGTTTGACGTGATATGCCTTGGT	Animalia	Chordata	Actinopterygii	Scombriformes	Scombridae	Thunnus	albacares	100	100	100	100	100	100	68
CGGTCCGTTGATCGGCGTTGCCGGATCTTATTGGTCAGATATTCTGTTTTTTAGAGCTGCAGCTCTTGGTTGTAGGAGGTAGTACTCCCATTCCACGTGGGGGTTTTTTATTTCCCTGCGGTCGCCCCAACCAAAGACATGGGGGCATGATTCATTTGGTTTAGTCCTTTGTTTAGGGGTGTTTGACATGATATGCCTTGGT	Animalia	Chordata	Actinopterygii	Scombriformes	Scombridae	Thunnus	albacares	100	100	100	100	100	100	60
TGGTCCGTTGATCGGCATTGCCGGATCATGATTGGTCAGATATTCTGTTAGTTAGAGCTGTAGCTCTTAGTTGTGGGAGGAGAGGTAAAGAAGGGGTTTAGTGCTCCCAGTCCGCGTGGGGGTTTTTTATTTCCCCATGGTCGCCCCAACCGAAGGCATTAAAGCAGGGGTCATTTAGTTTGGTCCCTTATTTGGGGGTGTTTAACATGATCTGCTTTGAC	Animalia	Chordata	Actinopterygii	Istiophoriformes	Xiphiidae	Xiphias	gladius	100	100	100	100	100	100	100
CGGTCCGTTGATCGGCATTGCCGGATCTTATTGGTCAGAAATTCTGTTAATTAGAGCTGCAGCTCTTGGTTGTAGGAGGTAGTACTCCCATTCCACGTGGGGGTTTTTTATTTCCCCGCGGTCGCCCCAACCAAAGACATGGGGGCATGATTCATTTGGTTTAGTCCTTTGTTTAGGGGTGTTTGACATGATATGCCTTGGT	Animalia	Chordata	Actinopterygii	Scombriformes	Scombridae	Thunnus	albacares	100	100	100	100	100	78	60
CGGTCCGTTGATCGGCGTTGCCGGATCTTATTGGTCAGATATTCTGTTCTTTAGAGCTGCAGCTCTTGGTTGTAGGAGGTAGTACTCCCATTCCACGTGGGGGTTTTTTATTTCCCCGCGGTCGCCCCAACCAAAGACATGGGGGCATGATTCATTTGGTTTAGTCCTTTGTCTAGGGGTGTTTGACATGATATGCCTTGGT	Animalia	Chordata	Actinopterygii	Scombriformes	Scombridae	Thunnus	orientalis	100	100	100	100	100	100	44
CGGTCTGTTGATCGGCGTTGCCGGATCTTATTGGTCAGATATTCTGTTTTTTAGAGCTGCAGCTCTTGGTTGTAGGAGGTAGTACTCCCATTCCACGTGGGGGTTTTTTATTTCCCCGCGGTCGCCCCAACCAAAGACATGGGGGCATGATTCATTTGGTTTAGTCCTTTGTTTAGGGGTGTTTGACATGATATGCCTTGGT	Animalia	Chordata	Actinopterygii	Scombriformes	Scombridae	Thunnus	albacares	100	100	100	100	100	100	70
CGGTCCGTTGATCGGCGTTGCCGGATCTTATTGGTCAGATATTCTGTTTTTTAGAGCTGCAGCTCTTGGTTGTAGGAGGTAGTACTCCCATTCCACGCGGGGGTTTTTTATTTCCCCGCGGTCGCCCCAACCAAAGACATGGGGGCATGATTCATTTGGTTTAGTCCTTTGTTTAGGGGTGTTTGACATGATATGCCTTGGT	Animalia	Chordata	Actinopterygii	Scombriformes	Scombridae	Thunnus	albacares	100	100	100	100	100	100	57
CGGTCCGTTGATCGGCGTTGCCGGATCTTATTGGTCAGATATTCTGTTTTTTAGAGCTGCAGCTCTTGGTTGTAGGAGGTAGTACTCCCATTCCACGTGGGGGTTTTTTATTTCCCCGCGGTCGCCCCAACCAAAGACATGGGGGCATGATTCATTTGGTTTAGTCCCTTGTTTAGGGGTGTTTGACATGATATGCCTTGGT	Animalia	Chordata	Actinopterygii	Scombriformes	Scombridae	Thunnus	albacares	100	100	100	100	100	100	61
TGGTCCGTTGATCGGCGTTGCCGGATCATTTTTGGTCAGAATTTCTGTTAATTAGAGCGGTAGCTCTCAGTTTTGGGAGGAGGGAAGAGGGGGAAGGTGCTCCCAGTCCACGTGGGGGTTTTTTATTTCCCCATGGTCGCCCCAACCGAAGACATTTAAGCAGGACTCATTCAGTTTTGTTCTTTATTGGGAGTTGTTTAACGTGATCTGCTTTAGT	Animalia	Chordata	Actinopterygii	Istiophoriformes	Istiophoridae	Tetrapturus	angustirostris	100	100	100	100	100	55	55
CGGTCCGTTGATCGGCGTTGCCGGATCTTATTGGTCAGATGTTCTGTTTTTTAGAGCTGCAGCTCTTGGTTGTAGGAGGTAGTACTCCCATTCCACGTGGGGGTTTTTTATTTCCCCGCGGTCGCCCCAACCAAAGACATGGGGGCATGATTCATTTGGTTTAGTCCTTTGTTTAGGGGTGTTTGACATGATATGCCTTGGT	Animalia	Chordata	Actinopterygii	Scombriformes	Scombridae	Thunnus	albacares	100	100	100	100	100	100	60
CGGTCCGTTGATCGGCGTTGCCGGATCTTATTGGTCAGATATTCTGTTCTTTAGAGCTGCAGCTCTTGGTTGTAGGAGGTAGTACTCCCATTCCACGTGGGGGTTTTTTATTTCCCCGCGGTCGCCCCAACCAAAGACATGGGGGCATAATTCATTTGGTTTGGTCCTTTATTTAGGGGTGTTTAACATGATATGCCTTGGT	Animalia	Chordata	Actinopterygii	Scombriformes	Scombridae	Katsuwonus	pelamis	100	100	100	100	100	72	72
CGGTCCGTTGATCGGCGTTGCCGGATCTTATTGGTCAGATATTCTGTTTTTTAGAGCTGCAGCTCTTGGTTGTAGGAGGTAGTACTCCCATTCCACGTGGGGGTTTTTTATTTCCCCGCGGTCGCCCCAACCAAAGACATGGGGGCATGATTCATTTGGTTTAGTCCTTTGTTCAGGGGTGTTTGACATGGTATGCCTTGGT	Animalia	Chordata	Actinopterygii	Scombriformes	Scombridae	Thunnus	maccoyii	100	100	100	100	100	100	36
CGGTCCGTTGATCGGCGTTGCCGGATCTTATTGGTCAGATATTCTGTTTTTTAGAGCTGCAGCTCTTGGTTGTAGGAGGTAGTACTCCCATTCCACGTGGGGGTTTTTTATTTCCCCGCCGTCGCCCCAACCAAAGACATGGGGGCATGATTCATTTGGTTTAGTCCTTTGTTTAGGGGTGTTTGACATGATATGCCTTGGT	Animalia	Chordata	Actinopterygii	Scombriformes	Scombridae	Thunnus	albacares	100	100	100	100	100	100	61
CGGTCCGTTGATCAGCGTTGCCGGATCTTATTGGTCAGATATTCTGTTTTTTAGAGCTGCAGCTCTTGGTTGTAGGAGGTAGTACTCCCATTCCACGTGGGGGTTTTTTATTTCCCCGCGGTCGCCCCAACCAAAGACATGGGGGCATGATTCATTTGGTTTAGTCCTTTGTTTAGGGGTGTTTGACATGATATGCCTTGGT	Animalia	Chordata	Actinopterygii	Scombriformes	Scombridae	Thunnus	albacares	100	100	100	100	100	100	54
CGGTCCGTTGATCGGCGTTGCCGGATCTTATTGGTCAGATATTCTGTTTTTTAGAGCTGCAGCTCTTGGTTGTAGGAGGTAGTACTCCCATTCCACGTGGGGGTTTTTTATTTCCCCGCGGTCGCCCCAACTAAAGACATGGGGGCATGATTCATTTGGTTTAGTCCTTTGTTTAGGGGTGTTTGACATGATATGCCTTGGT	Animalia	Chordata	Actinopterygii	Scombriformes	Scombridae	Thunnus	albacares	100	100	100	100	100	100	58
CGGTCCGTCGATCGGCGTTGCCGGATCTTATTGGTCAGATATTCTGTTTTTTAGAGCTGCAGCTCTTGGTTGTAGGAGGTAGTACTCCCATTCCACGTGGGGGTTTTTTATTTCCCCGCGGTCGCCCCAACCAAAGACATGGGGGCATGATTCATTTGGTTTAGTCCTTTGTTTAGGGGTGTTTGACATGATATGCCTTGGT	Animalia	Chordata	Actinopterygii	Scombriformes	Scombridae	Thunnus	albacares	100	100	100	100	100	100	62
CGGTCCGTTGATCGGCGTTGCCGGATCTTATTGGTCAGATATTCTGTTTTTTAGAGCTGCAGCTCTTGGTTGTAGGAGGTAGTACTCCCATTCCACGTGGGGGTTTTTTATTTCCCCGCGGTCGCCCCAACCAAAGACATGGGGGCATGATTCATTTGGTTTAGCCCTTTGTTTAGGGGTGTTTGACATGATATGCCTTGGT	Animalia	Chordata	Actinopterygii	Scombriformes	Scombridae	Thunnus	albacares	100	100	100	100	100	100	52
CGGTCCGTTGATCGGCGTTGCCGGATCTTATTGGTCAGATATTCTGTTTTTTAGAGCTGCAGCTCTTGGTTGTAGGAGGTAGTACTCCCATTCCACGTGGGGGTTTTCTATTTCCCCGCGGTCGCCCCAACCAAAGACATGGGGGCATGATTCATTTGGTTTAGTCCTTTGTTTAGGGGTGTTTGACATGATATGCCTTGGT	Animalia	Chordata	Actinopterygii	Scombriformes	Scombridae	Thunnus	albacares	100	100	100	100	100	100	60
CGGTCCGTTGATCGGCACTGCCGGATCATATTTGGTCAGAAGTTCTGTTCATTAGAGTTGCGGCTCTTGGTTGTAGGAGCAGTGCTCCCCTTCCACATGGGGGTTCTTTGTTTCCCCGTGGTCGCCCCAACCAAAGACAGGGGGGTATGGTTCCTTTAGTTAAGTCCTTTATCCGGGGGTATTTAACGGGACATACCATAT	Animalia	Chordata	Actinopterygii	Perciformes	Bramidae	Brama	brama	100	100	100	100	100	100	100
CGGTCCGTTGATCGGCGTTGCCGGATCTTATTGGTCAGATATTCTGTTTTTTAGAGCTGCAGCTCTTGGTTGTAGGAGGTAGTACTCCCATTCCACGTGGGGGTTTTTTATTTCCCCGCGGTCGCCCCAACCAAAGACATGGGGGCACGATTCATTTGGTTTAGTCCTTTGTTTAGGGGTGTTTGACATGATATGCCTTGGT	Animalia	Chordata	Actinopterygii	Scombriformes	Scombridae	Thunnus	albacares	100	100	100	100	100	100	46
CGGTCCGTTGATCGGCGTTGCCGGATCTTATTGGCCAGATATTCTGTTCTTTAGAGCTGCAGCTCTTGGTTGTAGGAGGTAGTACTCCCATTCCACGTGGGGGTTTTTTATTTCCCCGCGGTCGCCCCAACCAAAGACATGGGGGCATAATTCATTTGGTTTAGTCCTTTGTTTAGGGGTGTTTGACATGATATGCCTTGGT	Animalia	Chordata	Actinopterygii	Scombriformes	Scombridae	Thunnus	alalunga	100	100	100	100	100	100	94
CGGTTCGTTGATCGGCTTTGCCGGGTCTGTAAGGTTAAAAGTTTTCTTTCTTAGAGCAGGAGCTCTCAGTTTGGGAGGACAGTGCCTCTGTTCCGCTTGGGGGTTTGTTGTTTCCCCGAGGTCGCCCCAACCAAAGACATAAGAGCAGGGGATATTTAGTTTTTTTTCTTGTTCGAAGGTGTTTAACATAGTCTGTCTTTGT	Animalia	Chordata	Actinopterygii	Labriformes	Labridae	Xyrichtys	novacula	100	100	100	100	100	100	100
CGGTCCGTTGATCGGCACTGCCGGATCATATTTGGTCAGAAGTTCTGTTCACTAGAGTTGGGGCTCTTGGTTGTAGGAGCAGTGCTCCCCTTCCACATGGGGGTTCTTTGTTTCCCCGTGGTCGCCCCAACCAAAGACAGGGGGGTATGGTTCCTTTAGTTAAGTCCTTTATCCGGGGGTATTTAACGGGACATACCATAT	Animalia	Chordata	Actinopterygii	Perciformes	Bramidae	Brama	brama	100	100	100	100	100	100	100
CGGTCCGTTGATCGGCGTTGCCGGATCTTATTGGTCAGATATTCTGTTTTTTAGAGCTGCAGCTCTTGGTTGTAGGAGGTAGTACTCCCATTCCACGTGGGGGTTTTTTATTTCCCCGCGGTCGCCCCAACCAAAGACATGGGGGCATGATTCATTTGGTTTAGTCCTTTGCTTAGGGGTGTTTGACATGATATGCCTTGGT	Animalia	Chordata	Actinopterygii	Scombriformes	Scombridae	Thunnus	albacares	100	100	100	100	100	100	66
CGGTCCGTTGATCGGCGTTGCCGGATCTTATTGGTCAGATATTCTGTTTTTTAGAGCTGCAGCTCTTGGTTGTAGGAGGTAGTACTCCCATTCCACGTGGGGGTTTTTTATTTCCCCGCGGTCGCCCCAACCAAAGACATGGGGGCATGATTCATTTGGCTTAGTCCTTTGTTTAGGGGTGTTTGACATGATATGCCTTGGT	Animalia	Chordata	Actinopterygii	Scombriformes	Scombridae	Thunnus	albacares	100	100	100	100	100	100	58
CGGTCCGTTGATCGGCGTTGCCGGATCTTATTGGTCAGATATTCTGTTTTTTAGAGCTGCAGCTCTTGGCTGTAGGAGGTAGTACTCCCATTCCACGTGGGGGTTTTTTATTTCCCCGCGGTCGCCCCAACCAAAGACATGGGGGCATGATTCATTTGGTTTAGTCCTTTGTTTAGGGGTGTTTGACATGATATGCCTTGGT	Animalia	Chordata	Actinopterygii	Scombriformes	Scombridae	Thunnus	albacares	100	100	100	100	100	100	58
CGGTCCGTTGATCGGCACTGCCGGATCATATTTGGTCAGAAGTTCTGTTCACTAGAGTTGCGGCTCTTGGTTGTAGGAGCAGTGCTCCCCTTCCACATGGGGGTTCTTTGTTTCCCCGTGGTCGCCCCAACCAAAGACAGGGGGGTATGGTTCCTTTAGTTAAGTCCTTTATCCGGGGGTATTTAACGGGACATACCGTAT	Animalia	Chordata	Actinopterygii	Perciformes	Bramidae	Brama	brama	100	100	100	100	100	100	100
CGGTCCGTTGATCGGCGTTGCCGGATCTTATTGGTCAGATATTCTGTTTTTTAGGGCTGCAGCTCTTGGTTGTAGGAGGTAGTACTCCCATTCCACGTGGGGGTTTTTTATTTCCCCGCGGTCGCCCCAACCAAAGACATGGGGGCATGATTCATTTGGTTTAGTCCTTTGTTTAGGGGTGTTTGACATGATATGCCTTGGT	Animalia	Chordata	Actinopterygii	Scombriformes	Scombridae	Thunnus	albacares	100	100	100	100	100	100	51
CGGCCCGTTGATCGGCGTTGCCGGATCTTATTGGTCAGATATTCTGTTTTTTAGAGCTGCAGCTCTTGGTTGTAGGAGGTAGTACTCCCATTCCACGTGGGGGTTTTTTATTTCCCCGCGGTCGCCCCAACCAAAGACATGGGGGCATGATTCATTTGGTTTAGTCCTTTGTTTAGGGGTGTTTGACATGATATGCCTTGGT	Animalia	Chordata	Actinopterygii	Scombriformes	Scombridae	Thunnus	albacares	100	100	100	100	100	100	70
CGGTCCGTTGATCGGCGTTGCCGGATCTTATTGGTCAGATATTCTGTTTTTTAGAGCTGCAGCTCTTGGTTGTAGGAGGTAGTGCTCCCATTCCACGTGGGGGTTTTTTATTTCCCCGCGGTCGCCCCAACCAAAGACATGGGGGCATGATTCATTTGGTTTAGTCCTTTGTTTAGGGGTGTTTGACATGATATGCCTTGGT	Animalia	Chordata	Actinopterygii	Scombriformes	Scombridae	Thunnus	albacares	100	100	100	100	100	100	61
TGGTCCGTTGATCGGCATTGCCGGATCTTGATTGGTCAGATATTCTGTTAGTTAGAGCTGTAGCTCTTAGTTGTGGGAGAAGAGGTAAAGAAGGGGTTTAGTGCTCCCAGTCCGCGTGGGGGTTTTTTATTTCCCCATGGTCGCCCCAACCGAAGACATTAAAGCAGGGGTCATTTAGTTTGGTCCCTTATTTGGGGGTGTTTAACATGATCTGCTTTGAC	Animalia	Chordata	Actinopterygii	Istiophoriformes	Xiphiidae	Xiphias	gladius	100	100	100	100	100	100	100
CGGTCCGTTGATCGGCGTTGCCGGATCTTATTGGTCAGATATTCTGTTTTTTAGAGCTGCAGCTCTTGGTTGTAGGAGGTAGTACTCCCATTCCACGTGGGGGTTTTTTATTTCCCCGCGGTCGCCCCAACCAGAGACATGGGGGCATGATTCATTTGGTTTAGTCCTTTGTTTAGGGGTGTTTGACATGATATGCCTTGGT	Animalia	Chordata	Actinopterygii	Scombriformes	Scombridae	Thunnus	albacares	100	100	100	100	100	100	59
CGGTCCGTTGATCGGCGTTGCCGGATCTTATTGGTCAGATATTCTGTTTTTTAGAGCTGCAGCTCTTGGTTGTAGGAGGTAGTACTCCCATTCCACGTGGGGGTTTTTTATTTCCCCGCGGTCGCCCCAACCAAAGACATGGGGGCATGATTCATTTGGTTTAGTCCTTTGTTTAGGGGTGTTTGGCATGATATGCCTTGGT	Animalia	Chordata	Actinopterygii	Scombriformes	Scombridae	Thunnus	albacares	100	100	100	100	100	100	70
TGGTCCGTTGATCGGCATTGCCGGATCTTGATTGGTCAGATATTCTGTTAGTTAGAGCTGTAGCTCTTAGTTGTGGGAGGAGAGGTAAAGAAGGGGTTTAGTGCTCCCAGTCCGCGTGGGGGTTTTTTATTTCCCCATGGTCGCCCCAACCGAAGGCATTAAAGCAGGGGTCATTTAGTTTGGTCCCTTATTTGGGGGTGTTTAACATGATCTGCTTTGAC	Animalia	Chordata	Actinopterygii	Istiophoriformes	Xiphiidae	Xiphias	gladius	100	100	100	100	100	100	100
CGGTCCGTTGATCGGCGTTGCCGGATCTTATTGGTCAGATATTCCGTTTTTTAGAGCTGCAGCTCTTGGTTGTAGGAGGTAGTACTCCCATTCCACGTGGGGGTTTTTTATTTCCCCGCGGTCGCCCCAACCAAAGACATGGGGGCATGATTCATTTGGTTTAGTCCTTTGTTTAGGGGTGTTTGACATGATATGCCTTGGT	Animalia	Chordata	Actinopterygii	Scombriformes	Scombridae	Thunnus	albacares	100	100	100	100	100	100	53
CGGTCCGTTGATCGGCGTTGCCGGATCTTATTGGTCAGATATTCTGTTTTTTAGAGCTGCAGCTCTTGGTTGTAGGAGGTAGTACTCCCATTCCACGTGGGGGTTTTTTATTTCCCCGCGGTCGCTCCAACCAAAGACATGGGGGCATGATTCATTTGGTTTAGTCCTTTGTTTAGGGGTGTTTGACATGATATGCCTTGGT	Animalia	Chordata	Actinopterygii	Scombriformes	Scombridae	Thunnus	albacares	100	100	100	100	100	100	57
CGGTCCGTTGATCGGCGTTGCCGGATCTTATTGGTCAGATATTCTGTTTTTTAGAGCTGCAGCTCTTGGTTGTAGGAGGTAGTACTCCCATTCCACGTGGGGGTTTTTTATTTCCCCGCGGCCGCCCCAACCAAAGACATGGGGGCATGATTCATTTGGTTTAGTCCTTTGTTTAGGGGTGTTTGACATGATATGCCTTGGT	Animalia	Chordata	Actinopterygii	Scombriformes	Scombridae	Thunnus	albacares	100	100	100	100	100	100	70
TGGTCCGTTGATCGGCATTGCCGGATCTTGATTGGTCAGATATTCTGTTAGTTAGAGCTGTAGCTCTTAGTTGTGGGAGGAGAGGTAAAGAAGGGGTTTAGTGCTCCCAGTCCGCGTGGGGGTTTTTTATTTCCCCATGGTCGCCCCAACCGAAGACATTAAAGCAGGGGTCATTTAGTTTGGTCCCTTATTTGGGGGTGTTAAACATGATCTGCTTTGAT	Animalia	Chordata	Actinopterygii	Istiophoriformes	Xiphiidae	Xiphias	gladius	100	100	100	100	100	100	100
CGGTCCGTTGATCGGCATTGCCGGATCTTATTGGTCAGAAATTCTGTTAATTAGAGCTGCAGCTCTTGGTTGTAGGAGGTAGTACTCCCATTCCACGTGGGGGTTTTTTATTTCCCCGCGGTCGCCCCAACCAAAGACATGGGGGCACAATTCATTTGGTTTGGTCCTTTATTTAGGGGTGTTTAACATGATATGCCTTGGT	Animalia	Chordata	Actinopterygii	Scombriformes	Scombridae	Katsuwonus	pelamis	100	100	100	100	100	91	91
CGGTCCGTTGATCGGCGTTGCCGGATCTTATTGGTCAGATATTCTGTTTTTTAGAGCTGCAGCTCTTGGTTGTAGGAGGTAGTACTCCCATTCCACGTGGGGGTTTTTTATTTCCCCGCGGTCGCCCCAACCGAAGACATGGGGGCATGATTCATTTGGTTTAGTCCTTTGTTTAGGGGTGTTTGACATGATATGCCTTGGT	Animalia	Chordata	Actinopterygii	Scombriformes	Scombridae	Thunnus	albacares	100	100	100	100	100	100	62
CGGTCCGTTGATCGGCGTTGCCGGATCTTATTGGTCAGATATTCTGTTTTTTAGAGCTGCAGCTCTTGGTTGCAGGAGGTAGTACTCCCATTCCACGTGGGGGTTTTTTATTTCCCCGCGGTCGCCCCAACCAAAGACATGGGGGCATGATTCATTTGGTTTAGTCCTTTGTTTAGGGGTGTTTGACATGATATGCCTTGGT	Animalia	Chordata	Actinopterygii	Scombriformes	Scombridae	Thunnus	albacares	100	100	100	100	100	100	53
CGGTCCGTTGATCGGCGTTGCCGGATCTTATTGGTCAGATATTCTGTTTTTTAGAGCTGCAGCTCTTGGTTGTAGGAGGTAGTACTCCCATTCCACGTGGGGGTTTTTTATTTCCCCGCGGTCGCCCCAACCAAAGACATGAGGGCATGATTCATTTGGTTTAGTCCTTTGTTTAGGGGTGTTTGACATGATATGCCTTGGT	Animalia	Chordata	Actinopterygii	Scombriformes	Scombridae	Thunnus	albacares	100	100	100	100	100	100	57
CGGTCCGTTGATCGGCGTTGCCGGATCTTATTGGTCAGAAATTCTGTTAATTAGAGCTGCAGCTCTTGGTTGTAGGAGGTAGTACTCCCATTCCACGTGGGGGTTTTTTATTTCCCCGCGGTCGCCCCAACCAAAGACATGGGGGCATGATTCATTTGGTTTAGTCCTTTGTTTAGGGGTGTTTGACATGATATGCCTTGGT	Animalia	Chordata	Actinopterygii	Scombriformes	Scombridae	Thunnus	albacares	100	100	100	100	100	74	69
CGGTCCGTTGATCGGCGTTGCCGGATCTTATTGGTCAGATATTCTGTTTTTTAGAGCTGCAGCTCTTGGTTGTAGGAGGTAGTACTCCCATTCCACGGGGGGGTTTTTTATTTCCCCGCGGTCGCCCCAACCAAAGACATGGGGGCATGATTCATTTGGTTTAGTCCTTTGTTTAGGGGTGTTTGACATGATATGCCTTGGT	Animalia	Chordata	Actinopterygii	Scombriformes	Scombridae	Thunnus	albacares	100	100	100	100	100	100	54
CGGTCCGTTGATCGGCGTTGCCGGATCTTATTGGTCAGATATTCTGTTCTTTAGAGCTGCAGCTCTTGGTTGTAGGAGGTAGTGCTCCCATTCCACGTGGGGGTTTTTTATTTCCCCGCGGTCGCCCCAACCAAAGACATGGGGGCATAATTCATTTGGTTTAGTCCTTTGTTTAGGGGTGTTTGACATGATATGCCTTGGT	Animalia	Chordata	Actinopterygii	Scombriformes	Scombridae	Thunnus	alalunga	100	100	100	100	100	100	91
TGGTCCGTTGATCGGCATTGCCGGATCATGATTGGTCAGATATTCTGTTAGTTAGAGCTGTAGCTCTTAGTTGTGGGAGGAGAGGTAAAGGAGGGGTTTAGTGCTCCCAGTCCGCGTGGGGGTTTTTTATTTCCCCATGGTCGCCCCAACCGAAGGCATTAAAGCAGGGGTCATTTAGTTTGGTCCCTTATTTGGGGGTGTTTAACATGATCTGCTTTGAC	Animalia	Chordata	Actinopterygii	Istiophoriformes	Xiphiidae	Xiphias	gladius	100	100	100	100	100	100	100
CGGTCCGTTGATCGGCACTGCCGGATCATATTTGGTCAGAAGTTCTGTTCACTAGAGTTGCGGCTCTTGGTTGTAGGAGCAGTGCTCCCCTTCCACATGGGGGTTCTTTGTTTCCCCGGGGTCGCCCCAACCAAAGACAGGGGGGTATGGTTCCTTTAGTTAAGTCCTTTATCCGGGGGTATTTAACGGGACATACCATAT	Animalia	Chordata	Actinopterygii	Perciformes	Bramidae	Brama	brama	100	100	100	100	100	100	100
CGGTCCGTTGATCGGCGTTGCCGGATCTTATTGGTCAGATATTCTGTTTTTTAGAGCTGCAGCTCTTGGTTGTAGGAGGTAGTACTCCCATTCCACGTGGGGGTTTTTTATTTCCCCGCGGTCGCCCCAACCAAAGACATGGGGGCATGATTCATTTGGTTTAGTCCTTTGTTTGGGGGTGTTTGACATGATATGCCTTGGT	Animalia	Chordata	Actinopterygii	Scombriformes	Scombridae	Thunnus	albacares	100	100	100	100	100	100	62
CGGTCCGTTGATCGGCGTTGCTGGATCTTATTGGTCAGATATTCTGTTTTTTAGAGCTGCAGCTCTTGGTTGTAGGAGGTAGTACTCCCATTCCACGTGGGGGTTTTTTATTTCCCCGCGGTCGCCCCAACCAAAGACATGGGGGCATGATTCATTTGGTTTAGTCCTTTGTTTAGGGGTGTTTGACATGATATGCCTTGGT	Animalia	Chordata	Actinopterygii	Scombriformes	Scombridae	Thunnus	albacares	100	100	100	100	100	100	59
CGGTCCGTTGATCGGCGTTGCCGGATCTTATTGGTCAGATATTCTGTTTTTTAGAGCTGCAGCTCTTGGTTGTAGGAGGTAGTACTCCCATTCCACGTGGGGGTTTTTTATTTCCCCGCGGTCGCCCCAGCCAAAGACATGGGGGCATGATTCATTTGGTTTAGTCCTTTGTTTAGGGGTGTTTGACATGATATGCCTTGGT	Animalia	Chordata	Actinopterygii	Scombriformes	Scombridae	Thunnus	albacares	100	100	100	100	100	100	54
CGGTCCGTTGATCGGCGTTGCCGGATCTTATTGGTCAGATATTCTGGTTTTTAGAGCTGCAGCTCTTGGTTGTAGGAGGTAGTACTCCCATTCCACGTGGGGGTTTTTTATTTCCCCGCGGTCGCCCCAACCAAAGACATGGGGGCATGATTCATTTGGTTTAGTCCTTTGTTTAGGGGTGTTTGACATGATATGCCTTGGT	Animalia	Chordata	Actinopterygii	Scombriformes	Scombridae	Thunnus	albacares	100	100	100	100	100	100	45
CGGTCCGTTGATCGGCGTTGCCGGATCTTATTGGTCAGATATTCTGCTTTTTAGAGCTGCAGCTCTTGGTTGTAGGAGGTAGTACTCCCATTCCACGTGGGGGTTTTTTATTTCCCCGCGGTCGCCCCAACCAAAGACATGGGGGCATGATTCATTTGGTTTAGTCCTTTGTTTAGGGGTGTTTGACATGATATGCCTTGGT	Animalia	Chordata	Actinopterygii	Scombriformes	Scombridae	Thunnus	albacares	100	100	100	100	100	100	47
CGGTCCGTTGATCGGCGTTGCCGGATCTTATTGGTCAGATATTCTGTTTTTTAGAGCTGCAGCTCTTGGTTGTAGGAGGTAGTACTCCCATTCCACGTGGGGGTTTTTTATTTCCCCGCGGTCGCCCCAACCAAAGACATGGGGGCATGATTCATTTGGTTTAGTCCTTTGTTTAGGGGTGTTTGACACGATATGCCTTGGT	Animalia	Chordata	Actinopterygii	Scombriformes	Scombridae	Thunnus	albacares	100	100	100	100	100	100	52
CGGTCCGTTGATCGGCGTTGCCGGATCTTATTGGTCAGATATTCTGTTTTTTAGAGCTGCAGCTCTTGGTTGTAGGAGGTAGTACTCCCATTCCACGTGGGGGTTTTTTATTTCCCCGCGGTCGCCCCAACCAAAGACATGGGGGCATGATTCATTTGGTTTAGTCCTTTGTTTAGGGGTGTTTGACATGATATGTCTTGGT	Animalia	Chordata	Actinopterygii	Scombriformes	Scombridae	Thunnus	albacares	100	100	100	100	100	100	51
CGGTCCGTTGATCGGCGTTGCCGGATCTTATTGGTCAGATATTCTGTTTTTTAGAGCTGCAGCTCTTGGTCGTAGGAGGTAGTACTCCCATTCCACGTGGGGGTTTTTTATTTCCCCGCGGTCGCCCCAACCAAAGACATGGGGGCATGATTCATTTGGTTTAGTCCTTTGTTTAGGGGTGTTTGACATGATATGCCTTGGT	Animalia	Chordata	Actinopterygii	Scombriformes	Scombridae	Thunnus	albacares	100	100	100	100	100	100	47
CGGTCCGTTGATCGGCGTTGCCGGATCTTATTGGTCAGATATTCTGTTTTTTAGAGCTGCAGCTCTTGGTTGTAGGAGGTAGTACTCCCATTCCACGTGGGGGTTTTTTATTTCCCCGCGGTCGCCCCAACCAAAGACATGGGGGCATGATTCGTTTGGTTTAGTCCTTTGTTTAGGGGTGTTTGACATGATATGCCTTGGT	Animalia	Chordata	Actinopterygii	Scombriformes	Scombridae	Thunnus	albacares	100	100	100	100	100	100	52
CGGTCCGTTGATCGGCGTTGCCGGATCTTATTGGTCAGAAATTCTGTTAATTAGAGCTGCAGCTCTTGGTTGTAGGAGGTAGTACTCCCATTCCACGTGGGGGTTTTTTATTTCCCCGCGGTCGCCCCAACCAAAGACATGGGGGCATAATTCATTTGGTTTGGTCCTTTATTTAGGGGTGTTTAACATGATATGCCTTGGT	Animalia	Chordata	Actinopterygii	Scombriformes	Scombridae	Katsuwonus	pelamis	100	100	100	100	100	100	100
CGGTCCGTTGATCGGCGTTGCCGGATCTTATTGGTCAGATATTCTGTTTTTTAGAGCTGCAGCTCTTGGTTGTAGGAGGTAGTACTCCCATTCCACGTGGGGGTTTTTTATTTCCCCGCGGTCGCCCCAACCAAAGACATGGAGGCATGATTCATTTGGTTTAGTCCTTTGTTTAGGGGTGTTTGACATGATATGCCTTGGT	Animalia	Chordata	Actinopterygii	Scombriformes	Scombridae	Thunnus	albacares	100	100	100	100	100	100	48
CGGTCCGTTGATCGGCGTTGCCGGATCTTATTGGTCAGATATTCTGTTTTTTAGAGCTGCAGCTCTTGGTTGTAGGAGGTAGTACTCCCATTCCACGTGGGGGTTTTTTATTTCCCCGCAGTCGCCCCAACCAAAGACATGGGGGCATGATTCATTTGGTTTAGTCCTTTGTTTAGGGGTGTTTGACATGATATGCCTTGGT	Animalia	Chordata	Actinopterygii	Scombriformes	Scombridae	Thunnus	albacares	100	100	100	100	100	100	48
TGGTCCGTTGATCGGCATTGCCGGATCATGATTGGTCAGATATTCTGTTAGTTAGAGCTGTAGCTCTTAGTTGTGGGAGGAGAGGTAAAGAAGGGGTTTAGTGCTCCCAGTCCGCGTGGGGGTTTTTTATTTCCCCATGGTCGCCCCAACCGAAGACATTAAAGCAGGGGTCATTTAGTTTGGTCCCTTATTTGGGGGTGTTAAACATGATCTGCTTTGAT	Animalia	Chordata	Actinopterygii	Istiophoriformes	Xiphiidae	Xiphias	gladius	100	100	100	100	100	100	100
CGGTCCGTTGATCGGCGTTGCCGGATCTTATTGGTCAGATATTCTGTTTTTTAGAGCTGCAGCTCTTGGTTGTAGGAGGTAGTACTCCCATTCCACGTGGGGGTTTTTTATTTCCCCGCGGTCGCCCCAACCAAAGACATGAGGGCATGATTCATTTGGTTTAGTCCTTTGTTTAGGGGTGTTTGACATGGTATGCCTTGGT	Animalia	Chordata	Actinopterygii	Scombriformes	Scombridae	Thunnus	maccoyii	100	100	100	100	100	100	34
CGGTCCGTTGATCGGCGTTGCCGGATCTTATTGGTCAGATATTCTGTTTTTTAGAGCTGCAGCTCTTGGTTGTAGGAGGTAGTACTCCCATTCCACGTGGGGGTTTTTTATTTCCCCGTGGTCGCCCCAACCAAAGACATGGGGGCATGATTCATTTGGTTTAGTCCTTTGTTTAGGGGTGTTTGACATGATATGCCTTGGT	Animalia	Chordata	Actinopterygii	Scombriformes	Scombridae	Thunnus	albacares	100	100	100	100	100	100	55
CGGTCCGTTGATCGGCGTTGCCGGATCTTATTGGTCAGATATTCTGTTCTTTAGAGCTGCAGCTCTTGGTTGTAGGAGGTAGTACTCCCATTCCACGTGGGGGTTTTTTATTTCCCCGCGGTCGCCCCAACCAAAGACATTGGGGCATAATTCATTTGGTTTAGTCCTTTGTTTAGGGGTGTTTGACATGATATGCCTTGGT	Animalia	Chordata	Actinopterygii	Scombriformes	Scombridae	Thunnus	alalunga	100	100	100	100	100	100	93
CGGTCCGTTGATCGGCGTTGCCGGATCTTATTGGTCAGATATTCTGTTTTTTAGAGCTGCAGCTCTTGGTTGTAGGAGGTAGTACTCCCATTCCACATGGGGGTTTTTTATTTCCCCGCGGTCGCCCCAACCAAAGACATGGGGGCATGATTCATTTGGTTTAGTCCTTTGTTTAGGGGTGTTTGACATGATATGCCTTGGT	Animalia	Chordata	Actinopterygii	Scombriformes	Scombridae	Thunnus	albacares	100	100	100	100	100	100	52
CGGTCCGTTGATCGGCGTTGCCGGATCTTATTGGTCAGATATTCTGTTTTTTAGAGCTGCAGCTCTTGGTTGTAGGAGGTAGTACTCCCATTCCACGTGGGGGTTTTTTATTTCCCCGCGGTCGCCCAACCAAAGACATGGGGGCATGATTCATTTGGCTTAGTCCTTTGTTTAGGGGTGTTTGACATGATATGCCTTGGT	Animalia	Chordata	Actinopterygii	Scombriformes	Scombridae	Thunnus	tonggol	100	100	100	98	98	98	29
CGGTCCGTTGATCGGCGTTGCCGGATCTTATTGGTCAGATATTCTGTTTTTTAGAGCTGCAGCTCTTGGTTGTAGGAGGTGGTACTCCCATTCCACGTGGGGGTTTTTTATTTCCCCGCGGTCGCCCCAACCAAAGACATGGGGGCATGATTCATTTGGTTTAGTCCTTTGTTTAGGGGTGTTTGACATGATATGCCTTGGT	Animalia	Chordata	Actinopterygii	Scombriformes	Scombridae	Thunnus	albacares	100	100	100	100	100	100	50
CGGTCCGTTGATCGGCGTTGCCGGATCTTATTGGTCAGATATTCTGTTTTTTAGAGCTGCAGCTCTTGGTTGTAGGAGGTAGTACTCCCATTCCACGTGGGGGTTTTTTATTTCCCCGCGGTCGCCCCAACCAAAGACATGGGGGCATGATTCATTTGGTTTAGTCCTTTGTTTAGGGGTGTTTGACATGATATGCCTTAGT	Animalia	Chordata	Actinopterygii	Scombriformes	Scombridae	Thunnus	albacares	100	100	100	100	100	100	75
CGGTCCGTTGATCGGCGTTGCCGGATCTTATTGGTCAGATGTTCTGTTCTTTAGAGCTGCAGCTCTTGGTTGTAGGAGGTAGTACTCCCATTCCACGTGGGGGTTTTTTATTTCCCCGCGGTCGCCCCAACCAAAGACATGGGGGCATAATTCATTTGGTTTAGTCCTTTGTTTAGGGGTGTTTGACATGATATGCCTTGGT	Animalia	Chordata	Actinopterygii	Scombriformes	Scombridae	Thunnus	alalunga	100	100	100	100	100	100	89
CGGTCCGTTGATCGGCGTTGCCGGATCTTATTGGTCAGATATTCTGTTTTTTAGAGCTGCAGCTCTTGGTTGTAGGAGGTAGTACTCCCATTCCACGTGGGGGTTTTTTATTTCCCCACGGTCGCCCCAACCAAAGACATGGGGGCATGATTCATTTGGTTTAGTCCTTTGTTTAGGGGTGTTTGACATGATATGCCTTGGT	Animalia	Chordata	Actinopterygii	Scombriformes	Scombridae	Thunnus	albacares	100	100	100	100	100	100	68
CGGTCCGTTGATCGGCGTTGCCGGATCTTATTGGTCAGATATTCTGTTTTTTAGAGCTGCAGCTCTTGGTTGTAGGAGGTAGTACTCCCATTCCACGTGGGGGTTTTTTATTTCCCCGCGGTTGCCCCAACCAAAGACATGGGGGCATGATTCATTTGGTTTAGTCCTTTGTTTAGGGGTGTTTGACATGATATGCCTTGGT	Animalia	Chordata	Actinopterygii	Scombriformes	Scombridae	Thunnus	albacares	100	100	100	100	100	100	58
CGGTCCGTTGATCGGCGTTGCCGGATCCTATTGGTCAGATATTCTGTTTTTTAGAGCTGCAGCTCTTGGTTGTAGGAGGTAGTACTCCCATTCCACGTGGGGGTTTTTTATTTCCCCGCGGTCGCCCCAACCAAAGACATGGGGGCATGATTCATTTGGTTTAGTCCTTTGTTTAGGGGTGTTTGACATGATATGCCTTGGT	Animalia	Chordata	Actinopterygii	Scombriformes	Scombridae	Thunnus	albacares	100	100	100	100	100	100	64
CGGTCCGTTGATCGGTGTTGCCGGATCTTATTGGTCAGATATTCTGTTTTTTAGAGCTGCAGCTCTTGGTTGTAGGAGGTAGTACTCCCATTCCACGTGGGGGTTTTTTATTTCCCCGCGGTCGCCCCAACCAAAGACATGGGGGCATGATTCATTTGGTTTAGTCCTTTGTTTAGGGGTGTTTGACATGATATGCCTTGGT	Animalia	Chordata	Actinopterygii	Scombriformes	Scombridae	Thunnus	albacares	100	100	100	100	100	100	64
CGGTCCGTTGATCGGCGTTGCCGGATCTTATTGGTCAGATATTCTGTTTTTTAGAGCTGCAGCTCTTGGTTGTAGGAGGTAGTACTCCCATTCCACGTGGGGGCTTTTTATTTCCCCGCGGTCGCCCCAACCAAAGACATGGGGGCATGATTCATTTGGTTTAGTCCTTTGTTTAGGGGTGTTTGACATGATATGCCTTGGT	Animalia	Chordata	Actinopterygii	Scombriformes	Scombridae	Thunnus	albacares	100	100	100	100	100	100	47
CGGTCCGTTGATCGGCGTTGCCGGATCTTATTGGTCAGATATCCTGTTTTTTAGAGCTGCAGCTCTTGGTTGTAGGAGGTAGTACTCCCATTCCACGTGGGGGTTTTTTATTTCCCCGCGGTCGCCCCAACCAAAGACATGGGGGCATGATTCATTTGGTTTAGTCCTTTGTTTAGGGGTGTTTGACATGATATGCCTTGGT	Animalia	Chordata	Actinopterygii	Scombriformes	Scombridae	Thunnus	albacares	100	100	100	100	100	99	59
CGGTCCGTTGATCGGCGTTGCCGGATCTTATTGGTCAGATATTCTGTTTTTTAGAGCTGCAGCTCTTGGTTGTAGGAGGTAGTACTCCCATTCCACGTGGGGGTTTTTTATTTCCCCGCGGTCGCCCCAACCAAAGACATGGGGGCATGATTCATTCGGTTTAGTCCTTTGTTTAGGGGTGTTTGACATGATATGCCTTGGT	Animalia	Chordata	Actinopterygii	Scombriformes	Scombridae	Thunnus	albacares	100	100	100	100	100	100	62
CGGTCCGTTGATCGGCGTTGCCGGATCTTATTGGTCAGATATTCTGTTTTTTAGAGCTGCAGCTCTTGGTTGTAGGAGGTAGTACTCCCATTCCACGTGGGGGTTTTTTATTTCCCCGCGGTCGCCCCTACCAAAGACATGGGGGCATGATTCATTTGGTTTAGTCCTTTGTTTAGGGGTGTTTGACATGATATGCCTTGGT	Animalia	Chordata	Actinopterygii	Scombriformes	Scombridae	Thunnus	albacares	100	100	100	100	100	100	56
CGGTCCGTTGATCGGCGTTGCCGGATCTTATTGGTCAGATACTCTGTTTTTTAGAGCTGCAGCTCTTGGTTGTAGGAGGTAGTACTCCCATTCCACGTGGGGGTTTTTTATTTCCCCGCGGTCGCCCCAACCAAAGACATGGGGGCATGATTCATTTGGTTTAGTCCTTTGTTTAGGGGTGTTTGACATGATATGCCTTGGT	Animalia	Chordata	Actinopterygii	Scombriformes	Scombridae	Thunnus	albacares	100	100	100	100	100	100	62
CGGTCCGTTGATTGGCGTTGCCGGATCTTATTGGTCAGATATTCTGTTTTTTAGAGCTGCAGCTCTTGGTTGTAGGAGGTAGTACTCCCATTCCACGTGGGGGTTTTTTATTTCCCCGCGGTCGCCCCAACCAAAGACATGGGGGCATGATTCATTTGGTTTAGTCCTTTGTTTAGGGGTGTTTGACATGATATGCCTTGGT	Animalia	Chordata	Actinopterygii	Scombriformes	Scombridae	Thunnus	albacares	100	100	100	100	100	100	61
CGGTCCGCTGATCGGCGTTGCCGGATCTTATTGGTCAGATATTCTGTTTTTTAGAGCTGCAGCTCTTGGTTGTAGGAGGTAGTACTCCCATTCCACGTGGGGGTTTTTTATTTCCCCGCGGTCGCCCCAACCAAAGACATGGGGGCATGATTCATTTGGTTTAGTCCTTTGTTTAGGGGTGTTTGACATGATATGCCTTGGT	Animalia	Chordata	Actinopterygii	Scombriformes	Scombridae	Thunnus	albacares	100	100	100	100	100	100	62
CGGTCCGTTGATCGGCGTTGCCGGATCTTATTGGTCAGATATTCTGTTTTTTAGAGCTGCAGCTCTTGGTTGTAGGAGGTAGTACTCCCATTCCACGTGGGGGTTTTTTACTTCCCCGCGGTCGCCCCAACCAAAGACATGGGGGCATGATTCATTTGGTTTAGTCCTTTGTTTAGGGGTGTTTGACATGATATGCCTTGGT	Animalia	Chordata	Actinopterygii	Scombriformes	Scombridae	Thunnus	albacares	100	100	100	100	100	100	60
TGGTCCGTTGATCGGCATTGCCGGATCATGATTGGTCAGATATTCTGTTAGTTAGAGCTGTAGCTCTTAGTTGTGGGAGGAGAGGTAAAGAAGGGGTTTAGTGTTCCCAGTCCGCGTGGGGGTTTTTTATTTCCCCATGGTCGCCCCAACCGAAGACATTAAAGCAGGGGTCATTTAGTTTGGTCCCTTATTTGGGGGTGTTTAACATGATCTGCTTCGAC	Animalia	Chordata	Actinopterygii	Istiophoriformes	Xiphiidae	Xiphias	gladius	100	100	100	100	100	100	100
CGGTCCGTTGATCGGCGTTGCCGGATCTTATTGGTCAGATATTCTGTTTTTTAGAGCTGCAGCTCTTGGTTGTAGGAGGTAGTACTCCCATTCCACGTGGGGGTTTTTTATTTCCCCGCGGTCGCCCCAACCAAAGACATGGGGGCATGATTCATTTGGTTTAGTCCTTTGTTTAGGGGTGTTTGACATGATATGCCTCGGT	Animalia	Chordata	Actinopterygii	Scombriformes	Scombridae	Thunnus	albacares	100	100	100	100	100	100	76
CGGTCCGTTGATCGGCGTTGCCGGATCTTATTGGTCAGATATTCTGTTTTTTAGAGCTGCAGCTCTTGGTTGTAGGAGGTAGTACTCCCATTCCACGTGGGGGTTTTTTATTTCCCCGCGGTCGCCCCAACCAAAGACATGGGGGCATGATTCATTTGGTTTAGTCCTTTGTTTAGGGGTGTTTGACATGATATGCTTTGGT	Animalia	Chordata	Actinopterygii	Scombriformes	Scombridae	Thunnus	albacares	100	100	100	100	100	100	60
CGGTCCGTTGATCGGCGTTGCCGGATCTTATTGGTCAGATATTCTGTTTTTTAGAGTTGCAGCTCTTGGTTGTAGGAGGTAGTACTCCCATTCCACGTGGGGGTTTTTTATTTCCCCGCGGTCGCCCCAACCAAAGACATGGGGGCATGATTCATTTGGTTTAGTCCTTTGTTTAGGGGTGTTTGACATGATATGCCTTGGT	Animalia	Chordata	Actinopterygii	Scombriformes	Scombridae	Thunnus	albacares	100	100	100	100	100	100	59
CGGTCCGTTGATCGGCGTTGCCGGATCTTATTGGTCAGATATTCTGTTTTTTAGAGCTGCAGCTCTTGGTTGTAGGAGGTAGTACTCCCATTCCATGTGGGGGTTTTTTATTTCCCCGCGGTCGCCCCAACCAAAGACATGGGGGCATGATTCATTTGGTTTAGTCCTTTGTTTAGGGGTGTTTGACATGATATGCCTTGGT	Animalia	Chordata	Actinopterygii	Scombriformes	Scombridae	Thunnus	albacares	100	100	100	100	100	100	50
CGGTCCGTTGATCGGCGTTGCCGGATCTTATTGGTCAGATATTCTGTTTTTTAGAGCTGCAGCTCTTGGTTGTAGGAGGTAGTACTCCCATTCCACGTGGGGGTTTTTTATTTCCCCGCGGTCGCCCCAACCAAAGACATGGGGGCATGATTCATTTGGTTTAGTCCTTTGTTTAGGGGTGTTTGATATGATATGCCTTGGT	Animalia	Chordata	Actinopterygii	Scombriformes	Scombridae	Thunnus	albacares	100	100	100	100	100	100	57
CGGTCCGTTGATCGGCGTTGCCGGATCTTATTGGTCAGATATTCTGTTTTTTAGAGCTGCAGCTCTTGGTTGTAGGAGGTAGTACTCCCATTCCACGTGGGGGTTTTTTATTCCCCCGCGGTCGCCCCAACCAAAGACATGGGGGCATGATTCATTTGGTTTAGTCCTTTGTTTAGGGGTGTTTGACATGATATGCCTTGGT	Animalia	Chordata	Actinopterygii	Scombriformes	Scombridae	Thunnus	albacares	100	100	100	100	100	100	69
CGGTCCGTTGATCGGCGTTGCCGGATCTTATTGGTCAGATATTCTGTTTTTTAGAGCTGCAGCTCTTGGTTGTAGGAGGTAGTACTCCCATTCCACGTGGGGGTTTTTTATTTCCCCGCGGTCGCCCCAACCAAAGACATGGGGGCATGATTCATCTGGTTTAGTCCTTTGTTTAGGGGTGTTTGACATGATATGCCTTGGT	Animalia	Chordata	Actinopterygii	Scombriformes	Scombridae	Thunnus	albacares	100	100	100	100	100	100	66
CGGTCCGTTGATCGGCGTTGCCGGATCTTATTGGTCAGGTATTCTGTTTTTTAGAGCTGCAGCTCTTGGTTGTAGGAGGTAGTACTCCCATTCCACGTGGGGGTTTTTTATTTCCCCGCGGTCGCCCCAACCAAAGACATGGGGGCATGATTCATTTGGTTTAGTCCTTTGTTTAGGGGTGTTTGACATGATATGCCTTGGT	Animalia	Chordata	Actinopterygii	Scombriformes	Scombridae	Thunnus	albacares	100	100	100	100	100	100	56
CGGTCCGTTGATCGGCGTTGCCGGATCTTGTTGGTCAGATATTCTGTTTTTTAGAGTTGCAGCTCTTGGTTGTAGGAGGTAGTACTCCCATTCCACGTGGGGGTTTTTTATTTCCCCGCGGTCGCCCCAACCAAAGACATGGGGGCATGATTCATTTGGTTTAGTCCTTTGTTTAGGGGTGTTTGACATGATATGCCTTGGT	Animalia	Chordata	Actinopterygii	Scombriformes	Scombridae	Thunnus	tonggol	100	100	100	100	100	100	29
CGGTCCGTTGATCGGCGTTGCCGGATCTTATTGGTCAGATATTCTGTTTTTTAGAGCTGCAGCTCTTGGTTGTAGGAGGTAGTATTCCCATTCCACGTGGGGGTTTTTTATTTCCCCGCGGTCGCCCCAACCAAAGACATGGGGGCATGATTCATTTGGTTTAGTCCTTTGTTTAGGGGTGTTTGACATGATATGCCTTGGT	Animalia	Chordata	Actinopterygii	Scombriformes	Scombridae	Thunnus	albacares	100	100	100	100	100	100	59
CGGTCCGTTGATCGGCGTTGCCGGATCTTATTGGTCAGATATTCTGTTTTTTAGAGCTGCAGCTCTTGGTTGTAGGAGGTAGTACTCCCATTCTACGTGGGGGTTTTTTATTTCCCCGCGGTCGCCCCAACCAAAGACATGGGGGCATGATTCATTTGGTTTAGTCCTTTGTTTAGGGGTGTTTGACATGATATGCCTTGGT	Animalia	Chordata	Actinopterygii	Scombriformes	Scombridae	Thunnus	albacares	100	100	100	100	100	100	57
CGGTCCGTTGATCGGCACTGCCGGATCATATTTGGTCAGAAGTTCTGTTCACTAGAGTTGCGGCTCTTGGTTGTAGGAGCAGTGCTCCCCTTCCACATGGGGGTTCTTTGTTTCCCCGTGGTCGCCCCAACCAAAGACAGGGGGGTATGGTTCCTTTAGTTAAGTCCTTTATCTGGGGGTATTTAACGGGACATACCATAT	Animalia	Chordata	Actinopterygii	Perciformes	Bramidae	Brama	brama	100	100	100	100	100	100	100
CGGTCCGTTGATCGGCGTTGCCGGATCTTATTGGTCAGATATTCTGTTTTTTAGAGCTGCAGCTCTTGGTTGTAGGAGGTAGTACTCCCATTCCACGTGGGGGTTTTCTATTTCCCCGCGGTCGCCCCAACCAAAGACATGGGGGCATGATTCATTTGGTTTAGTCCTTTGTTCAGGGGTGTTTGACATGATATGCCTTGGT	Animalia	Chordata	Actinopterygii	Scombriformes	Scombridae	Thunnus	tonggol	100	100	100	100	100	99	20
CGGTCCGTTGATCGGCGTTGCCGGATCTTATTGGTCAGATATTCTGTTTTTTAGAGCTGTAGCTCTTGGTTGTAGGAGGTAGTACTCCCATTCCACGTGGGGGTTTTTTATTTCCCCGCGGTCGCCCCAACCAAAGACATGGGGGCATGATTCATTTGGTTTAGTCCTTTGTTTAGGGGTGTTTGACATGATATGCCTTGGT	Animalia	Chordata	Actinopterygii	Scombriformes	Scombridae	Thunnus	albacares	100	100	100	100	100	100	53
CGGTCCGTTGATCGGCGTTGCCGGATCTTATTGGTCAGATATTCTGTTTTTTAGAGCTGCAGCTCTTGGTTGTAGGAGGTAGTACTCCCATTCCACGTGGGGGTTTTTTATTTCTCCGCGGTCGCCCCAACCAAAGACATGGGGGCATGATTCATTTGGTTTAGTCCTTTGTTTAGGGGTGTTTGACATGATATGCCTTGGT	Animalia	Chordata	Actinopterygii	Scombriformes	Scombridae	Thunnus	albacares	100	100	100	100	100	100	61
CGGTCCATTGATCGGCGTTGCCGGATCTTATTGGTCAGATATTCTGTTTTTTAGAGCTGCAGCTCTTGGTTGTAGGAGGTAGTACTCCCATTCCACGTGGGGGTTTTTTATTTCCCCGCGGTCGCCCCAACCAAAGACATGGGGGCATGATTCATTTGGTTTAGTCCTTTGTTTAGGGGTGTTTGACATGATATGCCTTGGT	Animalia	Chordata	Actinopterygii	Scombriformes	Scombridae	Thunnus	albacares	100	100	100	100	100	100	62
CGGTCCGTTGATCGGCGTTGCCGGACCTTATTGGTCAGATATTCTGTTTTTTAGAGCTGCAGCTCTTGGTTGTAGGAGGTAGTACTCCCATTCCACGTGGGGGTTTTTTATTTCCCCGCGGTCGCCCCAACCAAAGACATGGGGGCATGATTCATTTGGTTTAGTCCTTTGTTTAGGGGTGTTTGACATGATATGCCTTGGT	Animalia	Chordata	Actinopterygii	Scombriformes	Scombridae	Thunnus	albacares	100	100	100	100	100	100	58
TGGTCCGTTGATCGGCATTGCCGGATCATGATTGGTCAGATATTCTGTTAGTTAGAGCTGTAGCTCTTAGTTGTGGGAGGAGAGGTAAAGAAGGGGTTTAGTGCTCCCAGTCCGCGTGGGGGGTTTTTATTTCCCCATGGTCGCCCCAACCGAAGACATTAAAGCAGGGGTCATTTAGTTTGGTCCCTTATTTGGGGGTGTTTAACATGATCTGCTTTGAC	Animalia	Chordata	Actinopterygii	Istiophoriformes	Xiphiidae	Xiphias	gladius	100	100	100	100	100	100	100
CGGTCCGTTGATCGGCGTTGCCGGATCTTATTGGTCAGATATTCTGTTTTTCAGAGCTGCAGCTCTTGGTTGTAGGAGGTAGTACTCCCATTCCACGTGGGGGTTTTTTATTTCCCCGCGGTCGCCCCAACCAAAGACATGGGGGCATGATTCATTTGGTTTAGTCCTTTGTTTAGGGGTGTTTGACATGATATGCCTTGGT	Animalia	Chordata	Actinopterygii	Scombriformes	Scombridae	Thunnus	albacares	100	100	100	100	100	100	46
CGGTCCGTTGATCGGCGTTGCCGGATCTTATTGGTCAGATATTCTGTTTTTTAGAGCTGCAGCTCTTGGTTGTAGGAGGTAGTACTCCCATTCCACGTGGGGGTTTTTTATTTCCCCGCGGTCGCCCCAACCAAAGACATGGGGGCATGATTCATTTGGTTTAGTCCTTTGTTTAGGGGTGTTTGACCTGATATGCCTTGGT	Animalia	Chordata	Actinopterygii	Scombriformes	Scombridae	Thunnus	albacares	100	100	100	100	100	100	66
CGGTCCGTTGATCGGCACTGCCGGATCATATTTGGTCAGAAGTTCTGTTCCCTAGAGTTGCGGCTCTTGGTTGTAGGAGCAGTGCTCCCCTTCCACATGGGGGTTCTTTGTTTCCCCGTGGTCGCCCCAACCAAAGACAGGGGGGTATAGTTCCTTTAGTTAAGTCCTTTATCCGGGGGTATTTAACGGGACATACCATAT	Animalia	Chordata	Actinopterygii	Perciformes	Bramidae	Brama	brama	100	100	100	100	100	100	100
CGGTCCGTTGATCGGCGTTGCCGGATCTTATTGGTCAGATATTCTGTTTTTTAGAGCTGCAGCTCTTGGTTGTAGGAGGTAGTACTCCCATTCCACGTGGGGGTTTTTTATTTCCCCGCGGTCGCCCCAACCAAAGACACGGGGGCATGATTCATTTGGTTTAGTCCTTTGTTTAGGGGTGTTTGACATGATATGCCTTGGT	Animalia	Chordata	Actinopterygii	Scombriformes	Scombridae	Thunnus	albacares	100	100	100	100	100	100	55
CGGTCCGTTGATCGGCGTTGCCGGATCTTATTGGTCAGATATTCTGTTTTTTAGAGCTGCAGCTCTTGGTTGTAGGAGGTAGTACTCCCATTCCACGTGGGGGTTTTTTATTTCCCCGCGGTCGCCCCAACCAAAGACATGGGGGCATGATTCATTTGGTTTAGTCCTTTGTTCAGGGGTGTTTGACACGATATGCCTTGGT	Animalia	Chordata	Actinopterygii	Scombriformes	Scombridae	Thunnus	tonggol	100	100	100	100	100	97	26
CGGTCCGTTGATCGGCGTTGCCGGATCTTATTGGTCAGATATTCTGTTTTTTAGAGCTGCAGCTCTTGGTTGTAGGAGGTAGTACTCCCATTCCACGTGGGGGTTTTTTATTTCCCCGCGGTCGCCCCAACCAAAGACATGGGGGCATGATTCATTTGGTTTAGTCCTTTGTTTAGTGGTGTTTGACATGATATGCCTTGGT	Animalia	Chordata	Actinopterygii	Scombriformes	Scombridae	Thunnus	albacares	100	100	100	100	100	100	65
CGGTCCGTTGATCGGCGTTGCCGGATCTTATTGGTCAGATATTCTGTTTTTTAGAGCTGCAGTTCTTGGTTGTAGGAGGTAGTACTCCCATTCCACGTGGGGGTTTTTTATTTCCCCGCGGTCGCCCCAACCAAAGACATGGGGGCATGATTCATTTGGTTTAGTCCTTTGTTTAGGGGTGTTTGACATGATATGCCTTGGT	Animalia	Chordata	Actinopterygii	Scombriformes	Scombridae	Thunnus	albacares	100	100	100	100	100	100	60
CGGTCCGTTGATCGGCGTTGCCGGATCTTATTGGTCAGATATTCTGTTTTTTAGAGCTGCAGCTCTTGGTTGTAGGAGGTAGTACTCCCATTCCACGTGGGGCTTTTTATTTCCCCGCGGTCGCCCCAACCAAAGACATGGGGGCATGATTCATTTGGTTTAGTCCTTTGTTTAGGGGTGTTTGACATGATATGCCTTGGT	Animalia	Chordata	Actinopterygii	Scombriformes	Scombridae	Thunnus	albacares	100	100	100	100	100	100	51
CGGTCCGTTGATCGGCGTTGCCGGATCTTATTGGCCAGATATTCTGTTTTTTAGAGCTGCAGCTCTTGGTTGTAGGAGGTAGTACTCCCATTCCACGTGGGGGTTTTTTATTTCCCCGCGGTCGCCCCAACCAAAGACATGGGGGCATGATTCATTTGGTTTAGTCCTTTGTTTAGGGGTGTTTGACATGATATGCCTTGGT	Animalia	Chordata	Actinopterygii	Scombriformes	Scombridae	Thunnus	albacares	100	100	100	100	100	100	60
CGGTCCGTTGATCGGCGTTGCCGGATCTTATTGGTCAGATATTCTGTTTTTTAGAGCTGCAGCTCTTGGTTGTAGGAGGTAGTACTCCCATTCCACGTGGGGGTTTTTTATTTCCCCGCGGTCGCCCCAACCAAAGACATGGGGGCATGATTCATTTGGCTTAGTCCTTTGTTCAGGGGTGTTTGACATGATATGCCTTGGT	Animalia	Chordata	Actinopterygii	Scombriformes	Scombridae	Thunnus	tonggol	100	100	100	99	99	97	34
CGGTCCGTTGATCGGCGTTGCCGGATCTTATTGGTCAGATATTCTGTTTTTTAGAGCTGCAGCTCTTGGTTGTAGGAGGTAGTACTCCCATTCCACGTGGGGGTTTTTTATTTCCCCGCGGTCGCCCCAACCAAAGACATGGGGGCATGATTCATTTGGTTTAGTCCTTTGTTTAGGGGTGTTGGACATGATATGCCTTGGT	Animalia	Chordata	Actinopterygii	Scombriformes	Scombridae	Thunnus	albacares	100	100	100	100	100	100	64
CGGTCCGTTGATCGGCGTTGCCGGATCTTATTGGTCAGATATTCTGTTTTTTAGAGCTGCAGCTCTTGGTTGTAGGAGGTAGTACTCCCATTCCACGTGGGGGTTTTTTATTTCCCCGCGGTCGCCCCAACCAAAGACATGGGGGCATGATTCATTTGGTTTAGTCCTTTGTTTAGGGGTGTTTGACATGATATACCTTGGT	Animalia	Chordata	Actinopterygii	Scombriformes	Scombridae	Thunnus	albacares	100	100	100	100	100	100	45
CGGTCCGTTGATCGGCGTTGCCGGATCTTATTGGTCAGATATTCTGTTTTTTAGAGCTGCAGCTCTTGGTTGTAGGAGGTAGTACTCCCATTCCACGTGGGGGTTTTTTATTTCCCCGCGGTCGCCTCAACCAAAGACATGGGGGCATGATTCATTTGGTTTAGTCCTTTGTTTAGGGGTGTTTGACATGATATGCCTTGGT	Animalia	Chordata	Actinopterygii	Scombriformes	Scombridae	Thunnus	albacares	100	100	100	100	100	100	56
CGGTCCGTTGATCGGCGTTGCCGGATCTTATTAGTCAGATATTCTGTTTTTTAGAGCTGCAGCTCTTGGTTGTAGGAGGTAGTACTCCCATTCCACGTGGGGGTTTTTTATTTCCCCGCGGTCGCCCCAACCAAAGACATGGGGGCATGATTCATTTGGTTTAGTCCTTTGTTTAGGGGTGTTTGACATGATATGCCTTGGT	Animalia	Chordata	Actinopterygii	Scombriformes	Scombridae	Thunnus	albacares	100	100	100	100	100	100	56
CGGTCCGTTGATCGGCGTTGCCGGATCTTATTGGTCAGATATTCTGTTTTTTAGAGCTGCAGCTCTTGGTTGTAGGAGGTAGTACTCCCATTCCACGTGGGGGTTTTTTATTTCCCCGCGGTCACCCCAACCAAAGACATGGGGGCATGATTCATTTGGTTTAGTCCTTTGTTTAGGGGTGTTTGACATGATATGCCTTGGT	Animalia	Chordata	Actinopterygii	Scombriformes	Scombridae	Thunnus	maccoyii	100	100	100	100	100	100	26
CGGTCCGTTGATCGGCGTTGCCGGATCTTATTGGTCAGATATTCTGTTTTTTAGAGCTGCAGCTCTTGGTTGTAGGAGGTAGTACTCCCATTCCACGTGGGGGTTTTTTATTTCCCCGCGGTCGCCCCAACCTAAGACATGGGGGCATGATTCATTTGGTTTAGTCCTTTGTTTAGGGGTGTTTGACATGATATGTCTTGGT	Animalia	Chordata	Actinopterygii	Scombriformes	Scombridae	Thunnus	tonggol	100	100	100	100	100	100	31
CGGTCCGTTGATCGGCGTTGCCGGATCTTATTGGTCAGATATTCTGTTTTTTAGAGCTGCAGCTCTTGGTTGTAGGAGGTAGTACTCCCATTCCACGTGGGGGTTTTTTATTTCCCCGCGGTCGCCCCAACCAAAGACATGGGGGCATGATTCATTTGGTTTAGTCTTTTGTTTAGGGGTGTTTGACATGATATGCCTTGGT	Animalia	Chordata	Actinopterygii	Scombriformes	Scombridae	Thunnus	albacares	100	100	100	100	100	100	47
TGGTCCGTTGATCGGCATTGCCGGATCTTGATTGGTCAGATATTCTGTTAGTTAGAGCTGTAGCTCTTAGTTGTGGGAGGAGAGGTAAAGGAGGGGTTTAGTGCTCCCAGTCCGCGTGGGGGTTTTTTATTTCCCCATGGTCGCCCCAACCGAAGACATTAAAGCAGGGGTCATTTAGTTTGGTCCCTTATTTGGGGGTGTTTAACATGATCTGCTTTGAC	Animalia	Chordata	Actinopterygii	Istiophoriformes	Xiphiidae	Xiphias	gladius	100	100	100	100	100	100	100
CGGTCCGTTGATCGACGTTGCCGGATCTTATTGGTCAGATATTCTGTTTTTTAGAGCTGCAGCTCTTGGTTGTAGGAGGTAGTACTCCCATTCCACGTGGGGGTTTTTTATTTCCCCGCGGTCGCCCCAACCAAAGACATGGGGGCATGATTCATTTGGTTTAGTCCTTTGTTTAGGGGTGTTTGACATGATATGCCTTGGT	Animalia	Chordata	Actinopterygii	Scombriformes	Scombridae	Thunnus	albacares	100	100	100	100	100	100	56
CGGTCCGTTGATCGGCGTTGCCGGATCTTATTGGTCAGATATTCTGTTTTTTAGAGCTGCAGCTCTCGGTTGTAGGAGGTAGTACTCCCATTCCACGTGGGGGTTTTTTATTTCCCCGCGGTCGCCCCAACCAAAGACATGGGGGCATGATTCATTTGGTTTAGTCCTTTGTTTAGGGGTGTTTGACATGATATGCCTTGGT	Animalia	Chordata	Actinopterygii	Scombriformes	Scombridae	Thunnus	albacares	100	100	100	100	100	100	48
CGGTCCGTTGATCGGCGTTGCCGGATCTTATTGGTCCGATATTCTGTTTTTTAGAGCTGCAGCTCTTGGTTGTAGGAGGTAGTACTCCCATTCCACGTGGGGGTTTTTTATTTCCCCGCGGTCGCCCCAACCAAAGACATGGGGGCATGATTCATTTGGTTTAGTCCTTTGTTTAGGGGTGTTTGACATGATATGCCTTGGT	Animalia	Chordata	Actinopterygii	Scombriformes	Scombridae	Thunnus	albacares	100	100	100	100	100	100	54
CGGTCCGTTGATCGGCGTTGCCGGATCTTATTGGTCAGATATTCTGTTTTTTAGAGCTGCAGCTCTTGGTTGTAGGAGGTAGTACTCCCATTCCACGTGGGGGTTTTTTATTTCCCCGCGGTCGCCCCAACCAAAGACATGGGGGCATGATTCATTTGGTTTAGTCCTTTGTTTAGAGGTGTTTGACATGATATGCCTTGGT	Animalia	Chordata	Actinopterygii	Scombriformes	Scombridae	Thunnus	albacares	100	100	100	100	100	100	57
CGGTCCGTTGATCGGCGTTGCCGGATCTTATTGGTCAGATATTCTGTTCTTTAGAGCTGCAGCTCTTGGTTGTAGGAGGTAGAACTCCCATTCCACGTGGGGGTTTTTTATTTCCCCGCGGTCGCCCCAACCAAAGACATGGGGGCATAATTCATTTGGTTTAGTCCTTTGTTTAGGGGTGTTTGACATGATATGCCTTGGT	Animalia	Chordata	Actinopterygii	Scombriformes	Scombridae	Thunnus	alalunga	100	100	100	100	100	99	96
CGGTCCGTTGATCGGCGTTGCCGGATCTTATTGGTCAGATATTCTGTTTTTTAGAGCTGCAGCTCTTGGTTGTAGGAGGTAGTACTCCCATTCCACGTGGGGGTTTTTTATTTCCCCGCGGTCGCCCCAACCAAAGACATGGGGGCATGATTCATTTGGTTTAGTCCTTTGTTTAGGGGTGTTTGACATGATGTGCCTTGGT	Animalia	Chordata	Actinopterygii	Scombriformes	Scombridae	Thunnus	albacares	100	100	100	100	100	100	60
CGGTCCGTTGATCGGCGTTGCCGGATCTTATTGGTCAGATATTCTGTTTTTTAGAGCTGCAGCTCTTGGTTGTAGGAGGTAGTACTCCCATTCCACGTGAGGGTTTTTTATTTCCCCGCGGTCGCCCCAACCAAAGACATGGGGGCATGATTCATTTGGTTTAGTCCTTTGTTTAGGGGTGTTTGACATGATATGCCTTGGT	Animalia	Chordata	Actinopterygii	Scombriformes	Scombridae	Thunnus	albacares	100	100	100	100	100	100	61
CGGCCCGTTGATCGGCGTTGCCGGATCTTATTGGTCAGATATTCTGTTTTTTAGAGCTGCAGCTCTTGGTTGTAGGAGGTAGTACTCCCATTCCACGTGGGGGTTTTTTATTTCCCCGCGGTCGCCCCAACCAAAGACATGGGGGCATGATTCATTTGGTTTAGTCCTTTGTTCAGGGGTGTTTGACATGATATGCCTTGGT	Animalia	Chordata	Actinopterygii	Scombriformes	Scombridae	Thunnus	tonggol	100	100	100	100	100	100	28
CAGTCCGTTGATCGGCGTTGCCGGATCTTATTGGTCAGATATTCTGTTTTTTAGAGCTGCAGCTCTTGGTTGTAGGAGGTAGTACTCCCATTCCACGTGGGGGTTTTTTATTTCCCCGCGGTCGCCCCAACCAAAGACATGGGGGCATGATTCATTTGGTTTAGTCCTTTGTTTAGGGGTGTTTGACATGATATGCCTTGGT	Animalia	Chordata	Actinopterygii	Scombriformes	Scombridae	Thunnus	albacares	100	100	100	100	100	100	85
TGCTCCGTTGATCGGCATTGCCGGATCATGATTGGTCAGATATTCTGTTAGTTAGAGCTGTAGCTCTTAGTTGTGGGAGGAGAGGTAAAGAAGGGGTTTAGTGCTCCCAGTCCGCGTGGGGGTTTTTTATTTCCCCATGGTCGCCCCAACCGAAGACATTAAAGCAGGGGTCATTTAGTTTGGTCCCTTATTTGGGGGTGTTTAACATGATCTGCTTTGAC	Animalia	Chordata	Actinopterygii	Istiophoriformes	Xiphiidae	Xiphias	gladius	100	100	100	100	100	100	100
CGGTCCGCTGATCGGCGTTGCCGGATCTAAATGGTCAGATAATCCGCTGCTTAGAGCGGTTAGCTCTTTGTTCTGGAAATATGGTGTTTCCACTCCACATGGGGGTTATTTATTTCCCCAGGGTCGCCCCAACCAAAGACATTAGGATAGGCTCCACTCAGTTCAACCCTTTGTTCAGGGGTGTTTGACATGGTCTCTCTTAGT	Animalia	Chordata	Actinopterygii	Labriformes	Labridae	Notolabrus	tetricus	100	100	100	100	100	100	79
CGGTCCGTTGATCGGCGTTGCCGGATCTTATTGGTCAGATATTCTGTTTTTTAGAGCTGCAGCTCTTGGTTGTAGGAGGTAGTACTCCCATTCCATGTGGGGGTTTTTTATTCCCCCGCGGTCGCCCCAACCAAAGACATGGGGGCATGATTCATTTGGTTTAGTCCTTTGTTTAGGGGTGTTTGACATGATATGCCTTGGT	Animalia	Chordata	Actinopterygii	Scombriformes	Scombridae	Thunnus	tonggol	100	100	100	100	100	100	31
CGGTCCGTTGATCGGCGTTGCCGGATCTTATTGGTCAGATATTCTGTTTTTTAGAGCTGCAGCTCTTGGTTGTAGGAGGTAGCACTCCCATTCCACGTGGGGGTTTTTTATTTCCCCGCGGTCGCCCCAACCAAAGACATGGGGGCATGATTCATTTGGTTTAGTCCTTTGTTTAGGGGTGTTTGACATGATATGCCTTGGT	Animalia	Chordata	Actinopterygii	Scombriformes	Scombridae	Thunnus	albacares	100	100	100	100	100	100	63
TGGTCCGTTGATCGGCATTGCCGGATCATGATTGGTCAGATATTCTGTTAGTTAGAGCTGTAGCTCTTAGTTGTGGGAGGAGAGGTAAAGAAGGGGTTTAGTGCTCCCAGTCCGCGTGGGGGTTTTTTATTTCCCCATGGTCGCCCCAACCGAAGACATTAAAGCAGGGGTCATTTAGTTTGGTCCCTTATTTGGGGGTGTTTAACATGATCTGCTTCGAC	Animalia	Chordata	Actinopterygii	Istiophoriformes	Xiphiidae	Xiphias	gladius	100	100	100	100	100	100	100
CGGTCCGTTGATCGGCGTTGCCGGATCTTATTGGTCAGATATTCTGTTTTTTAGAGCTGCAGCTCTTGGTTGTAGGAGGTAGTACTCCCATTCCACGTGGAGGTTTTTTAGTTCCCCGCGGTCGCCCCAACCAAAGACATGGGGGCATGATTCATTTGGTTTAGTCCTTTGTTTAGGGGTGTTTGACATGATATGCCTTGGT	Animalia	Chordata	Actinopterygii	Scombriformes	Scombridae	Thunnus	maccoyii	100	100	100	100	100	100	35
CGGTCCGTTGATCGGCGTTGCCGGATCTTATTGGTCAGATATTCTGTTTTTTAGAGCTGCAGCTCTTGGTTGTAGGAGGTAGTACTCCCATTCCACGTGGGGGTTTTTTATCTCCCCGCGGTCGCCCCAACCGAAGACATGGGGGCATGATTCATTTGGTTTAGTCCTTTGTTTAGGGGTGTTTGACATGATATGCCTTGGT	Animalia	Chordata	Actinopterygii	Scombriformes	Scombridae	Thunnus	tonggol	100	100	100	100	100	100	27
CGGTCCGTTGATCGGCGTCGCCGGATCTTATTGGTCAGATATTCTGTTTTTTAGAGCTGCAGCTCTTGGTTGTAGGAGGTAGTACTCCCATTCCACGTGGGGGTTTTTTATTTCCCCGCGGTCGCCCCAACCAAAGACATGGGGGCATGATTCATTTGGTTTAGTCCTTTGTTTAGGGGTGTTTGACATGATATGCCTTGGT	Animalia	Chordata	Actinopterygii	Scombriformes	Scombridae	Thunnus	albacares	100	100	100	100	100	100	65
CGGTCCGTTGATCGGCGTTGCCGGATCTTATTGGTCAGATATTCTGTTTTTTAGAGCTGCAGCTCTTGGTTGTAGGAGGTAGTACTCCCATTCCACGTGGGGGTTTTTTATTTCCCCGCGGTCGCCCCAACCAAAAACATGGGGGCATGATTCATTTGGTTTAGTCCTTTGTTTAGGGGTGTTTGACATGATATGCCTTGGT	Animalia	Chordata	Actinopterygii	Scombriformes	Scombridae	Thunnus	albacares	100	100	100	100	100	99	59
CGGTCCGTTGATCGGCGTTGCCGGATCTTATTGGTCAGATATTCTGTTTTTTAGAGCTGCAGCTCTTGGTTGTAGGAGGTAGTACTCCCGTTCCACGTGGGGGTTTTTTATTTCCCCGCGGTCGCCCCAACCAAAGACATGGGGGCATGATTCATTTGGTTTAGTCCTTTGTTTAGGGGTGTTTGACATGATATGCCTTGGT	Animalia	Chordata	Actinopterygii	Scombriformes	Scombridae	Thunnus	albacares	100	100	100	100	100	100	60
CGGTCCGTTGATCGGCGTTGCCGGATCTTATTGGTCAGATATTCTGTTTTTTAGAGCTGCAGCTCTTGGTTGTAGGAGGTAGTACTCCCATTCCACGTGGGGGTTTTTTATTTCCCCGCGGTCGCCCCAACCAAAGACATGGGGGCATGATTCATTTGGTTTAGTCCTTTGTTTAGGGGTGTTTGACATGATATGCCCTGGT	Animalia	Chordata	Actinopterygii	Scombriformes	Scombridae	Thunnus	albacares	100	100	100	100	100	100	62
CGGTCCGTTGATCGGCGTTGCCGGATCTCATTGGTCAGATATTCTGTTTTTTAGAGCTGCAGCTCTTGGTTGTAGGAGGTAGTACTCCCATTCCACGTGGGGGTTTTTTATTTCCCCGCGGTCGCCCCAACCAAAGACATGGGGGCATGATTCATTTGGTTTAGTCCTTTGTTTAGGGGTGTTTGACATGATATGCCTTGGT	Animalia	Chordata	Actinopterygii	Scombriformes	Scombridae	Thunnus	albacares	100	100	100	100	100	100	61
CGGTCCGTTGATCGGCGTTGCCGGATCTTATTGGTCAGATATTCTGTTTTTTAGAGCTGCAGCTCTTGGTTGTAGGAGGTAGTACTCCCATTCCACGTGGGGGTTTTTTATTTCCCCGCGGTCGCCCCAACCAAAGACATGGGGGCATGGTTCATTTGGTTTAGTCCTTTGTTTAGGGGTGTTTGACATGATATGCCTTGGT	Animalia	Chordata	Actinopterygii	Scombriformes	Scombridae	Thunnus	albacares	100	100	100	100	100	95	42
CGGTCCGTTGATCGGCGTTGCCGGATCTTATTGGTCAGATATTCTGTTTTTTAGAGCTACAGCTCTTGGTTGTAGGAGGTAGTACTCCCATTCCACGTGGGGGTTTTTTATTTCCCCGCGGTCGCCCCAACCAAAGACATGGGGGCATGATTCATTTGGTTTAGTCCTTTGTTTAGGGGTGTTTGACATGATATGCCTTGGT	Animalia	Chordata	Actinopterygii	Scombriformes	Scombridae	Thunnus	albacares	100	100	100	100	100	100	67
CGGTCCGTTGATCGGCGTTGCCGGATCTTATTGGTCAGATATTCTGTTTTTTAGAGCTGCAGCTCTTGGTTGTAGGAGGTAGTACTCCCATTCCACGTAGGGGTTTTTTATTTCCCCGCGGTCGCCCCAACCAAAGACATGGGGGCATGATTCATTTGGTTTAGTCCTTTGTTTAGGGGTGTTTGACATGATATGCCTTGGT	Animalia	Chordata	Actinopterygii	Scombriformes	Scombridae	Thunnus	albacares	100	100	100	100	100	100	63
CGGTCCGTTGATCGGCGTTGCCGGATCTTATTGGTCAGATATTCTGTTTTTTAGAGCTGCAGCTCTTGGTTGTAGGAGGTAGTACTCCCATTCCACGTGGGGGTTTTTTATTTCCCCGCGGTCGCCCCAACCAAAGACATGGGGGCATGATTCACTTGGTTTAGTCCTTTGTTTAGGGGTGTTTGACATGATATGCCTTGGT	Animalia	Chordata	Actinopterygii	Scombriformes	Scombridae	Thunnus	albacares	100	100	100	100	100	100	55
CGGTCCGTTGATCGGCGTTGCCGGATCTTATTGGTCAGATATTCTGTTTTTTAGAGCTGCAGCTCTTGGTTGTAGGAGGTAGTACTCCCATTCCACGTGGGGGTTTTTTATTTCCTCGCGGTCGCCCCAACCAAAGACATGGGGGCATGATTCATTTGGTTTAGTCCTTTGTTTAGGGGTGTTTGACATGATATGCCTTGGT	Animalia	Chordata	Actinopterygii	Scombriformes	Scombridae	Thunnus	albacares	100	100	100	100	100	100	65
CGGTCCGTTGATCGGCGTTGCCGGATCTTATTGGTCAGATATTCTGTTCTTTAGAGCTGCAGCTCTTGGTTGTAGGAGGTAGTACTCCCATTCCACGTGGGGGTTTTTTATTTCCCCGCGGTCGCCCCAACCAAAGACATGGGGGCATAATTCATTTGGTTTGGTCCTTTATTTGGGGGTGTTTAACATGATATGCCTTGGT	Animalia	Chordata	Actinopterygii	Scombriformes	Scombridae	Katsuwonus	pelamis	100	100	100	100	100	49	49
CGGTCCGTTGATCGGCGTTGCCGGATCTTATTGGTCAGATATTCTGTTTTTTAGAGCTGCAGCTCTTGGTTGTAGGAGGTAGTACTCCCATTCCACGTGGGGGTTTTTTATTTCCCCGCGGTCGCCCCAACCAAAGACATGGGGGCATGATTCATTTGGTTTAGTCCTTTGTTTAGGGGTGTTTGACATGATATGCCTTGAT	Animalia	Chordata	Actinopterygii	Scombriformes	Scombridae	Thunnus	albacares	100	100	100	100	100	100	84
CGGTCCGTTGATCGGCGTTGCCGGATCTTATTGGTCAGATATTCTGTTTTTTAGAGCTGCAACTCTTGGTTGTAGGAGGTAGTACTCCCATTCCACGTGGGGGTTTTTTATTTCCCCGCGGTCGCCCCAACCAAAGACATGGGGGCATGATTCATTTGGTTTAGTCCTTTGTTTAGGGGTGTTTGACATGATATGCCTTGGT	Animalia	Chordata	Actinopterygii	Scombriformes	Scombridae	Thunnus	albacares	100	100	100	100	100	100	52
CGGTCCGTTGATCGGCGTTGCCGGATCTTATTGGTCAGATATTCTGTTCTTTAGAGCTGCAGCTCTTGGTTGTAGGAGGTAGTACTCCCACTCCACGTGGGGGTTTTTTATTTCCCCGCGGTCGCCCCAACCAAAGACATGGGGGCATAATTCATTTGGTTTAGTCCTTTGTTTAGGGGTGTTTGACATGATATGCCTTGGT	Animalia	Chordata	Actinopterygii	Scombriformes	Scombridae	Thunnus	alalunga	100	100	100	100	100	100	92
CGGTCCGTTGATCGGCGTTGCCGGATCTTATTGGTCAGATATTCTGTTTTTTAGAGCTGCAGCTCTTGGTTGTAGGAGGTAGTACTCCCATTCCACGTGGGGTTTTTTATTTCCCCGCGGTCGCCCCAACCAAAGACATGGGGGCATGATTCATTTGGTTTAGCCCTTTGTTTAGGGGTGTTTGACATGATATGCCTTGGT	Animalia	Chordata	Actinopterygii	Scombriformes	Scombridae	Thunnus	tonggol	100	100	100	100	100	100	22
CGGTCCGTTGATCGGCGTTGCCGGATCTTATTGGTCAGATATTCTGTTTTTTAGAGCTGCAGCTCTTGGTTGTAGGAGGTAGTACTCCCATTCCACGTGGGGGTTTTTTATTTCCCCGCGGTCGCCCCAACCAAAGACATGGGGGCATGGTTCATTTGGTTTAGTCCTTTGTTCAGGGGTGTTTGACATGATATGCCTTGGT	Animalia	Chordata	Actinopterygii	Scombriformes	Scombridae	Thunnus	tonggol	100	100	100	100	100	78	22
CGGTCCGTTGATCGGCGTTGTCGGATCTTATTGGTCAGATATTCTGTTTTTTAGAGCTGCAGCTCTTGGTTGTAGGAGGTAGTACTCCCATTCCACGTGGGGGTTTTTTATTTCCCCGCGGTCGCCCCAACCAAAGACATGGGGGCATGATTCATTTGGTTTAGTCCTTTGTTTAGGGGTGTTTGACATGATATGCCTTGGT	Animalia	Chordata	Actinopterygii	Scombriformes	Scombridae	Thunnus	albacares	100	100	100	100	100	100	56
CGGTCCGTTGATCGGCGTTGCCGGATCTTATTGGTCAGATATTCTGTTTTTTAGAGCTGCAGCTCTTGGTTGTAGGAGGTAGTACTCCCATTCCACGTGGGGGTTTTTTATTTCCCCGCGGTCGCCCCACCCAAAGACATGGGGGCATGATTCATTTGGTTTAGTCCTTTGTTTAGGGGTGTTTGACATGATATGCCTTGGT	Animalia	Chordata	Actinopterygii	Scombriformes	Scombridae	Thunnus	albacares	100	100	100	100	100	100	49
CGGTCCGTTGATCGGCGTTGCCGGATCTTATTGGTCAGATATTCTGTTTTTTAGAGCTGCAGCTCTTGGTTGTAGGAGGTAGTACTCCCATTCCACGTGGGGGTTTTTTATTTCCCCGCGGTCGCCCCAACCAAAGACATGGGGGCATGATTCATTTGGTTTGGTCCTTTGTTTAGGGGTGTTTGACATGATATGCCTTGGT	Animalia	Chordata	Actinopterygii	Scombriformes	Scombridae	Thunnus	albacares	100	100	100	100	100	95	90
CGGTCCGTTGATTGGCGTTGCCGGATCTTATTGGTCAGATATTCTGCTTTTTAGAGCTGCAGCTCTTGGTTGTAGGAGGTAGTACTCCCATTCCACGTGGGGGTTTTTTATTTCCCCGCGGTCGCCCCAACCAAAGACATGGGGGCATGATTCATTTGGTTTAGTCCTTTGTTTAGGGGTGTTTGACATGATATGCCTTGGT	Animalia	Chordata	Actinopterygii	Scombriformes	Scombridae	Thunnus	tonggol	100	100	100	100	100	100	32
CGGTCCGTTGATCGGCGTTGCCGGATCTTATTGGTCAGATATTCTGTTTTTTAGAGCTGCAGCTCTTGGTTGTAGGAGGTAGTACTCCCATTCCACGTGGGGGTTTTTTATTTCCCCGCGGTCGCCCCAACCAAAGACATGGGGGCATAATTCATTTGGTTTGGTCCTTTATTTAGGGGTGTTTAACATGATATGCCTTGGT	Animalia	Chordata	Actinopterygii	Scombriformes	Scombridae	Katsuwonus	pelamis	100	100	100	100	100	80	80
GGTTCCGTTGATCGGCCATAGGCCGGATCTTGATGGTCAGATGTTCTGTTGCTTAGAGCTGTAGCTCTTGGCTGTAGGAGGGTCCTCCTAATCCACATGGGGGTTTTGCTTTCCCCGCGGTCGCCCCAACCAAAGACATGGAGACAGGGGCCAATTAGTTTTTCCCTTTAACTAGGGGTTATTAACATGGTCTGCCTTAA	Animalia	Chordata	Actinopterygii	Atheriniformes	Atherinidae	Atherinason	hepsetoides	100	100	100	100	100	100	100
TGGTCCGTTGATCGGCATTGCCGGATCATGATTGGTCAGATATTCTGTTAGTTAGAGCTGTAGCTCTTAGTTGTGGGAGGAGAGGTAAAGAAGGGGTTTAGTGCTCCCAGTCCGCGTGGGGGTTTTTTGTTTCCCCATGGTCGCCCCAACCGAAGACATTAAAGCAGGGGTCATTTAGTTTGGTCCCTTATTTGGGGGTGTTTAACATGATCTGCTTTGAC	Animalia	Chordata	Actinopterygii	Istiophoriformes	Xiphiidae	Xiphias	gladius	100	100	100	100	100	100	100
CGGTCCGTTGATCGGCGTTGCCGGATCTTATTGGTCAGATATTCTGTTTTTTAGAGCTGCAGCTCTTGGTTGTAGGAGGTAGTACTCCCATTCCACGTGGGGGTTCTTTATTTCCCCGCGGTCGCCCCAACCAAAGACATGGGGGCATGATTCATTTGGTTTAGTCCTTTGTTTAGGGGTGTTTGACATGATATGCCTTGGT	Animalia	Chordata	Actinopterygii	Scombriformes	Scombridae	Thunnus	albacares	100	100	100	100	100	99	66
CGGTCCGTTGATCGGCGTTGCCGGATCTTATTGGTCAGATATTCTGTTTTTTAGAGCTGCAGCTCTTGGTTGTAGGAGGTAATACTCCCATTCCACGTGGGGGTTTTTTATTTCCCCGCGGTCGCCCCAACCAAAGACATGGGGGCATGATTCATTTGGTTTAGTCCTTTGTTTAGGGGTGTTTGACATGATATGCCTTGGT	Animalia	Chordata	Actinopterygii	Scombriformes	Scombridae	Thunnus	albacares	100	100	100	100	100	100	52
CGGTCCGTTGATCGGCGTTGCCGGATCTTATTGGTCAGATATTCTGTTTTTTAGAGCTGCAGCTCTTGATTGTAGGAGGTAGTACTCCCATTCCACGTGGGGGTTTTTTATTTCCCCGCGGTCGCCCCAACCAAAGACATGGGGGCATGATTCATTTGGTTTAGTCCTTTGTTTAGGGGTGTTTGACATGATATGCCTTGGT	Animalia	Chordata	Actinopterygii	Scombriformes	Scombridae	Thunnus	albacares	100	100	100	100	100	100	55
CGGTCCGTTGATCGGCGTTGCCGGATCTTATTGGTCAGATATTCTGTTTTTTAGAGCTGCAGCTCTTGGTTGTAGGAGGTAGTACTCCCATTCCACGTGGGGGTTTTTTATTTCCCCGCGGTCGCCCCAACCAAAGACATGTGGGCATGATTCATTTGGTTTAGTCCTTTGTTTAGGGGTGTTTGACATGATATGCCTTGGT	Animalia	Chordata	Actinopterygii	Scombriformes	Scombridae	Thunnus	albacares	100	100	100	100	100	100	54
TGGTCCGTTGATCGGCATTGCCGGATCTTGATTGGTCAGATATTCTGTTAGTTAGAGCTGTAGCTCTTAGTTGTGGGAGGAGAGGTAAAGAAGGGGTTTAGTGCTCCCAGTCCGCGTGGGGGTTTTTTATTTCCCCGCGGTCGCCCCAACCAAAGACATGGGGGCATAATTCATTTGGTTTAGTCCTTTGTTTAGGGGTGTTTGACATGATATGCCTTGGT	Animalia	Chordata	Actinopterygii	Istiophoriformes	Xiphiidae	Xiphias	gladius	100	100	100	57	57	57	57
TGGTCCGTTGATCGGCGTTGCCGGATCATTTTTGGTCAGAATTTCTGTTAATTAGAGCGGTAGCTCTTAGTTTTGGGAGGAAGGAAGAGGGGGAAGGTGCTCCCAGTCCACGTGGGGGTTTTTTATTTCCCCGCGGTCGCCCCAACCAAAGACATGGGGGCATGATTCATTTGGTTTAGTCCTTTGTTTAGGGGTGTTTGACATGATATGCCTTGGT	Animalia	Chordata	Actinopterygii	Istiophoriformes	Istiophoridae	Tetrapturus	angustirostris	100	100	100	78	78	42	42
CGGTCCGTTGATCGGCGTTGCCGGATCTTATTGATCAGATATTCTGTTTTTTAGAGCTGCAGCTCTTGGTTGTAGGAGGTAGTACTCCCATTCCACGTGGGGGTTTTTTATTTCCCCGCGGTCGCCCCAACCAAAGACATGGGGGCATGATTCATTTGGTTTAGTCCTTTGTTTAGGGGTGTTTGACATGATATGCCTTGGT	Animalia	Chordata	Actinopterygii	Scombriformes	Scombridae	Thunnus	albacares	100	100	100	100	100	100	60
TGGTCCGTTGATCGGCATTGCCGGATCATGATTGGTCAGATATTCTGTTAGTTAGAGCTGTAGCTCTTAGTTGTGGGAGGAGGGGTAAAGAAGGGGTTTAGTGCTCCCAGTCCGCGTGGGGGTTTTTTATTTCCCCATGGTCGCCCCAACCGAAGACATTAAAGCAGGGGTCATTTAGTTTGGTCCCTTATTTGGGGGTGTTTAACATGGTCTGCTTTGAC	Animalia	Chordata	Actinopterygii	Istiophoriformes	Xiphiidae	Xiphias	gladius	100	100	100	100	100	100	100
CGGTCCGTTGATCGGCGTTGCCGGATCTTATTGGTCAGATATTCTGTTTTTTAGAGCTGCAGCTCTTGGTTGTAGGAGGTAGTACTCCCATTCCACGTGGGGGTTTTTTATTTTCCCGCGGTCGCCCCAACCAAAGACATGGGGGCATGATTCATTTGGTTTAGTCCTTTGTTTAGGGGTGTTTGACATGATATGCCTTGGT	Animalia	Chordata	Actinopterygii	Scombriformes	Scombridae	Thunnus	albacares	100	100	100	100	100	100	56
CGGTCCGTTGATCGGCGTTGCCGGATCTTATTGGTCAGATATTCTGTTTTTTAGAGCTGCAGCTCTTGGTTGTAGGAGGTAGTACTCCCTTTCCACGTGGGGGTTTTTTATTTCCCCGCGGTCGCCCCAACCAAAGACATGGGGGCATGATTCATTTGGTTTAGTCCTTTGTTTAGGGGTGTTTGACATGATATGCCTTGGT	Animalia	Chordata	Actinopterygii	Scombriformes	Scombridae	Thunnus	albacares	100	100	100	100	100	100	59
CGGTCCGTTGATCGGCGTTGCCGGATCTTATTGGTCAGATATTCTGTTTTTTAGAGCTGCAGCTCTTGGTTGTAGGAGGTAGTACTCCCATTCCACGTGGGGGTTTTTTATTTCCCCGCGGTCGCCCCAACCAAAGACATAGGGGCATGATTCATTTGGTTTAGTCCTTTGTTTAGGGGTGTTTGACATGATATGCCTTGGT	Animalia	Chordata	Actinopterygii	Scombriformes	Scombridae	Thunnus	albacares	100	100	100	100	100	100	52
CGGTCCGTTGATCGGCACTGCCGGATCATATTTGGTCAGAAGTTCTGTTCTCTAGAGTTGCGGCTCTTGGTTGTAGGAGCAGTGCTCCCCTTCCACATGGGGGTTCTTTGTTTCCCCGTGGTCGCCCCAACCAAAGACAGGGGGGTATGGTTCCTTTAGTTAAGTCCTTTATCCGGGGGTATTTAACGGGACATACCATAT	Animalia	Chordata	Actinopterygii	Perciformes	Bramidae	Brama	brama	100	100	100	100	100	100	100
CGGTCCGTTGATCGGCGTTGCCGGATCTTATTGGTCAGATATTCTGTTTTTTAGAGCTGCAGCTCTTGGTTGTAGGAGGTAGTACTCCCATTCCACGTGGGGGTTTTTTATTTCCCCGCGGTCGCCCCAACCAAAGATATGGGGGCATGATTCATTTGGTTTAGTCCTTTGTTTAGGGGTGTTTGACATGATATGCCTTGGT	Animalia	Chordata	Actinopterygii	Scombriformes	Scombridae	Thunnus	albacares	100	100	100	100	100	100	61
CGGTCCGTTGATCGGCGTTGCCGGATCTTATTGGTCAGATATTCTGTTTTTTAGAGCTGCAGCTCTTGGTTGTAAGAGGTAGTACTCCCATTCCACGTGGGGGTTTTTTATTTCCCCGCGGTCGCCCCAACCAAAGACATGGGGGCATGATTCATTTGGTTTAGTCCTTTGTTTAGGGGTGTTTGACATGATATGCCTTGGT	Animalia	Chordata	Actinopterygii	Scombriformes	Scombridae	Thunnus	albacares	100	100	100	100	100	100	43
CGGTCCGTTGATCGGCGTTGCCGGATCTTATTGGTCAGATATTCTGTTTTTTAGAGCTGCAGCTCTTGGTTGTGGGAGGTAGTACTCCCATTCCACGTGGGGGTTTTTTATTTCCCCGCGGTCGCCCCAACCAAAGACATGGGGGCATGATTCATTTGGTTTAGTCCTTTGTTTAGGGGTGTTTGACATGATATGCCTTGGT	Animalia	Chordata	Actinopterygii	Scombriformes	Scombridae	Thunnus	albacares	100	100	100	100	100	100	53
CGGTCCGTTGATCGGCGTTGCCGGATCTTATTGGTCAGATATTCTGTTTTTTAGAGCTGCAGCTCTTGGTTGTAGGAGGTAGTACTCCCATTCCACGTGGGGGTTTTTTATTTCCCCGCGGTCGCCCCGACCAAAGACATGGGGGCATGATTCATTTGGTTTAGTCCTTTGTTTAGGGGTGTTTGACATGATATGCCTTGGT	Animalia	Chordata	Actinopterygii	Scombriformes	Scombridae	Thunnus	albacares	100	100	100	100	100	100	54
CGGTCCGTTGATCGGCGTTGCCGGATCTTATTGGTCAGATATTCTGTTTTTTAGAGCTGCAGCTCTTGGTTGTAAGAGGTAGTACTCCTATTCCACGTGGGGTTTTTTATTTCCCCGCGGTCGCCCCAACCAAAGACATGGGGGCATGATTCATTTGGTTTAGTCCTTTGTTTAGGGGTGTTTGACATGATATGCCTTGGT	Animalia	Chordata	Actinopterygii	Scombriformes	Scombridae	Thunnus	tonggol	100	100	100	100	100	100	17
CGGTCCGTTGACCGGCGTTGCCGGATCTTATTGGTCAGATATTCTGTTTTTTAGAGCTGCAGCTCTTGGTTGTAGGAGGTAGTACTCCCATTCCACGTGGGGGTTTTTTATTTCCCCGCGGTCGCCCCAACCAAAGACATGGGGGCATGATTCATTTGGTTTAGTCCTTTGTTTAGGGGTGTTTGACATGATATGCCTTGGT	Animalia	Chordata	Actinopterygii	Scombriformes	Scombridae	Thunnus	albacares	100	100	100	100	100	100	50
CGGTCCGTTGATCGGCGTTGCCGGATCTTATTGGTCAGATATTCTGTTTTTTAGAACTGCAGCTCTTGGTTGTAGGAGGTAGTACTCCCATTCCACGTGGGGGTTTTTTATTTCCCCGCGGTCGCCCCAACCAAAGACATGGGGGCATGATTCATTTGGTTTAGTCCTTTGTTTAGGGGTGTTTGACATGATATGCCTTGGT	Animalia	Chordata	Actinopterygii	Scombriformes	Scombridae	Thunnus	albacares	100	100	100	100	100	100	53
CGGTCCGTTGATCGGCGTTGCCGGATCTTATTGGTCAGATATTCTGTTTTTTAGAGCTGCAGCTCTTGGTTGTAGGAGGTAGTACTCCCATTCCACGTGGGGGTTTTTTATTTCCCCGCGGTCGCCCCAACCAAAGACATGGGGGCATGATTCATTTGGTTCAGTCCTTTGTTTAGGGGTGTTTGACATGATATGCCTTGGT	Animalia	Chordata	Actinopterygii	Scombriformes	Scombridae	Thunnus	albacares	100	100	100	100	100	100	56
CGGTCCGTTGATCGGCGTTGCCGGATCTTATTGGTCAGATATTCTGTTTCTTAGAGCTGCAGCTCTTGGTTGTAGGAGGTAGTACTCCCATTCCACGTGGGGGTTTTTTATTTCCCCGCGGTCGCCCCAACCAAAGACATGGGGGCATGATTCATTTGGTTTAGTCCTTTGTTTAGGGGTGTTTGACATGATATGCCTTGGT	Animalia	Chordata	Actinopterygii	Scombriformes	Scombridae	Thunnus	albacares	100	100	100	100	100	99	46
CGGTCCGTTGATCGGCGTTGCCGGATCTTATTGGTCAGATATTCTGTCTTTTAGAGCTGCAGCTCTTGGTTGTAGGAGGTAGTACTCCCATTCCACGTGGGGGTTTTTTATTTCCCCGCGGTCGCCCCAACCAAAGACATGGGGGCATGATTCATTTGGTTTAGTCCTTTGTTTAGGGGTGTTTGACATGATATGCCTTGGT	Animalia	Chordata	Actinopterygii	Scombriformes	Scombridae	Thunnus	albacares	100	100	100	100	100	100	50
CGGTCCGTTGATCGGCGTTGCCGGATCTGTTTGGCCAGATGTTTCTGGTGCTTAGAGCGGGAGCTCTCGGCTGTAGGGTTAGTAACCCCGGTCCACATGGGGGTTTGGTGTTGCCCCGCGGTCGCCCCAACCAAAGACATTTGGGCGGCGTCCAGCTTGTTCTTCTCCTTATTTTGAGGTTCTTAACACGGCCCGCCTTAT	Animalia	Chordata	Actinopterygii	Labriformes	Odacidae	Neoodax	balteatus	100	100	100	100	100	93	93
CGGTCCGTTGATCGGCGTTGCCGGATCTTATTAGTCAGATATTCTGTTTTTTAGAGCTGCAGCTCTTGGTTGTAGGAGGTAGTACTCCCATTCCACGTGGGGGTTTTTTATTCCCCCGCGGTCGCCCCAACCAAAGACATGGGGGCATGATTCATTTGGTTTAGTCCTTTGTTTAGGGGTGTTTGACATGATATGCCTTGGT	Animalia	Chordata	Actinopterygii	Scombriformes	Scombridae	Thunnus	tonggol	100	100	100	100	100	100	35
CGGTCCGTTGATCGGCGTTACCGGATCTTATTGGTCAGATATTCTGTTTTTTAGAGCTGCAGCTCTTGGTTGTAGGAGGTAGTACTCCCATTCCACGTGGGGGTTTTTTATTTCCCCGCGGTCGCCCCAACCAAAGACATGGGGGCATGATTCATTTGGTTTAGTCCTTTGTTTAGGGGTGTTTGACATGATATGCCTTGGT	Animalia	Chordata	Actinopterygii	Scombriformes	Scombridae	Thunnus	albacares	100	100	100	100	100	100	61
CGGTCCGTTGATCGGCGTTGCCGGATCTTATTGGTCAGATATTCTGTTTTTTAGAGCTGCAGCTCTTGGTTGTAGGAGGTAGTACTCCCATTCCACGTGGGGGTTTTTTATTTCCCCGCGGTCGCCCCAACCAAAGACAGGGGGGCATGATTCATTTGGTTTAGTCCTTTGTTTAGGGGTGTTTGACATGATATGCCTTGGT	Animalia	Chordata	Actinopterygii	Scombriformes	Scombridae	Thunnus	albacares	100	100	100	100	100	100	50
CGGTCCGTTGATCGGCGTTGCCGGATCTTATTGGTCAGATATTCTGTTTTTTAGAGCTGCAGCTCTTGGTTGTAGGAGGCAGTACTCCCATTCCACGTGGGGGTTTTTTATTTCCCCGCGGTCGCCCCAACCAAAGACATGGGGGCATGATTCATTTGGTTTAGTCCTTTGTTTAGGGGTGTTTGACATGATATGCCTTGGT	Animalia	Chordata	Actinopterygii	Scombriformes	Scombridae	Thunnus	albacares	100	100	100	100	100	100	57
CGGTCCGTTGATCGGCGTTGCCGGATCTTATTGGTCAGATATTCTGTTCTTTAGAGCTGCAGCTCTTGGTTGTAGGAGGTAGTACTCCCATTCCACGTGGGGGTTTTTTATTTCCCCGCGGTCGCCCCAACCAAAGACATGGGGGCATAATTCATTTGGTTTAGTCCTTTGTTTAGGGGTGTTTGATATGATATGCCTTGGT	Animalia	Chordata	Actinopterygii	Scombriformes	Scombridae	Thunnus	alalunga	100	100	100	100	100	100	96
CGGTCCGTTGATCGGCGTTGCCGGATCTTATTGGTCAGATATTCTGTTTTTTAGAGCTGCAGCTCTTGGTTGTAGGAGGTAGTACTCCCATTCCACGTGGGGGTTTTTTATTTCCCCGCGGTCGCCCCAACCAAAGACATGGGGGCATGATTCATTTGGTTTAGTCCTTTGTTTAGGGGTGTTTGACATGATATGCCGTGGT	Animalia	Chordata	Actinopterygii	Scombriformes	Scombridae	Thunnus	albacares	100	100	100	100	100	100	70
CGGTCCGTTGATCGGCGTTGCCGGATCTTATTGGTCAGATATTCTGTTCTTTAGAGCTGCAGCTCTTGGTTGTAGGAGGTAGTACCCCCATTCCACGTGGGGGTTTTTTATTTCCCCGCGGTCGCCCCAACCAAAGACATGGGGGCATAATTCATTTGGTTTAGTCCTTTGTTTAGGGGTGTTTGACATGATATGCCTTGGT	Animalia	Chordata	Actinopterygii	Scombriformes	Scombridae	Thunnus	alalunga	100	100	100	100	100	100	94
CGGTCCGTTGATCGGCGTTGCCGGATCTTATTGGTCAGATATTCTGTTTTTTAGAGCTGCAGCTCTTGGTTGTAGGAGGTAGTACTCCCACTCCACGTGGGGTTTTTTATTTCCCCGCGGTCGCCCCAACCAAAGACATGGGGGCATGATTCATTTGGTTTAGTCCTTTGTTTAGGGGTGTTTGACATGATATGCCTTGGT	Animalia	Chordata	Actinopterygii	Scombriformes	Scombridae	Thunnus	tonggol	100	100	100	100	100	100	21
CGGTCCGTTGATCGGCGTTGCGGGATCTTATTGGTCAGATATTCTGTTTTTTAGAGCTGCAGCTCTTGGTTGTAGGAGGTAGTACTCCCATTCCACGTGGGGGTTTTTTATTTCCCCGCGGTCGCCCCAACCAAAGACATGGGGGCATGATTCATTTGGTTTAGTCCTTTGTTTAGGGGTGTTTGACATGATATGCCTTGGT	Animalia	Chordata	Actinopterygii	Scombriformes	Scombridae	Thunnus	albacares	100	100	100	100	100	100	63
CGGTCCGTTGATCGGCGTTGCCGGATCTTATTGGTCAGATATTCTGTTTTTTAGAGCTGCAGCTCTTGGTTGTAGGAGGTAGTACTCCCATTCCACGTGGGGGTTTTTTATTTCCCCGCGGTCGTCCCAACCAAAGACATGGGGGCATGATTCATTTGGTTTAGTCCTTTGTTTAGGGGTGTTTGACATGATATGCCTTGGT	Animalia	Chordata	Actinopterygii	Scombriformes	Scombridae	Thunnus	albacares	100	100	100	100	100	100	63
CGGTCCGTTGATCGGCGTTGCCGGATCTTATTGGTCAGATATTCTGTTTTTTAGAGCTGCAGCTCTTGGTTGTAGGAGGTCGTACTCCCATTCCACGTGGGGGTTTTTTATTTCCCCGCGGTCGCCCCAACCAAAGACATGGGGGCATGATTCATTTGGTTTAGTCCTTTGTTTAGGGGTGTTTGACATGATATGCCTTGGT	Animalia	Chordata	Actinopterygii	Scombriformes	Scombridae	Thunnus	albacares	100	100	100	100	100	100	61
CGGTCCGTTGGTCGGCGTTGCCGGATCTTATTGGTCAGATATTCTGTTTTTTAGAGCTGCAGCTCTTGGTTGTAGGAGGTAGTACTCCCATTCCACGTGGGGGTTTTTTATTTCCCCGCGGTCGCCCCAACCAAAGACATGGGGGCATGATTCATTTGGTTTAGTCCTTTGTTTAGGGGTGTTTGACATGATATGCCTTGGT	Animalia	Chordata	Actinopterygii	Scombriformes	Scombridae	Thunnus	albacares	100	100	100	100	100	100	49
CGGTCCGTTGATCGGCGTTGCCGGATCTTATTGGTCAGATATTCTGTTTTTTAGAGCTGCAGCTCTTGGTTGTAGGAGGTAGTACTCCCATTCCACGTGGGGGTTTTTTATTTCCCCGCGGTCGCCCCAACCAAAGACATGGGGGCATGATTCATTTGGTTTAGTCCTTTGTTTAGGGGCGTTTGACATGATATGCCTTGGT	Animalia	Chordata	Actinopterygii	Scombriformes	Scombridae	Thunnus	albacares	100	100	100	100	100	100	57
CGGTCCGTTGATCGGCGTTGCCGGATCTTATTGGTCAGATATTCTGTTTTTTAGAGCTGCAGCTCTTGGTTGTAGGAGGTAGTACTCCCATTCCACGTGGGGGTTTTTTATTTCCCCGCGGTCGCCCCAACCAAAGACATGGGGGCATGATTCATTTGGTTTAGTCCTTCGTTTAGGGGTGTTTGACATGATATGCCTTGGT	Animalia	Chordata	Actinopterygii	Scombriformes	Scombridae	Thunnus	albacares	100	100	100	100	100	100	70
CGGTCCGTTGATCGGCGTTGCCGGATCTTATTGGTCAGATATTCTGTTTTTTAGAGCTGCAGCTCTTGGTTGTAGGAGGTAGTACTCCCATTCCACGTGGGGGTTTTTTATTTCCCCGCGGTCGCCCCAACCAAAGACATGGGGGCATGATTCATTTGGTTTAGTCCTGTGTTTAGGGGTGTTTGACATGATATGCCTTGGT	Animalia	Chordata	Actinopterygii	Scombriformes	Scombridae	Thunnus	albacares	100	100	100	100	100	100	61
CGGTCCGTTGATCGGCGTTGCCGGATCTTATTGGTCAGATATTCTGTTTTTTAGAGCTGCAGCTCTTGGTTGTAGGAGGTAGTACTCCCATTCCACGTGGGGGTTTTTTATTTCCCCATGGTCGCCCCAACCGAAGACATTTAAGCAGGACTCATTCAGTTTTGTTCTTTATTGGGAGTTGTTTAACGTGATCTGCTTTAGT	Animalia	Chordata	Actinopterygii	Istiophoriformes	Istiophoridae	Istiompax	indica	100	100	100	95	95	49	49
CGGTCCGTTGATCGGCGTTGCCGGATCTTATTGGTCAGATATTCTGTTTTTTAGAGCTGCAGCTCTTGGTTGTAGGAGGTAGTACTCCCATTCCACGTGGGGGTTTTTTATTTCCCCACGGTCGCCCCAACCAAAGACATGGGGGCATGATTCATTTGGTTTAGTCCTTTGTTCAGGGGTGTTTGACATGATATGCCTTGGT	Animalia	Chordata	Actinopterygii	Scombriformes	Scombridae	Thunnus	tonggol	100	100	100	100	100	97	24
CGGTCCGTTGATCGGCGTTGCCGGATCTTATTGGTCAGATATTCTGTTTTTTAGAGCTGCAGCTCTTGGTTGTAGGAGGTAGTACTCCCATTCCACGTGGGGGTTTTTTATTTCCCCGCGGTCGCCCCAACCAAAGACATGGGGGCATGATGCATTTGGTTTAGTCCTTTGTTTAGGGGTGTTTGACATGATATGCCTTGGT	Animalia	Chordata	Actinopterygii	Scombriformes	Scombridae	Thunnus	albacares	100	100	100	100	100	100	43
TGGTCCGTTGATCGGCGTTGCCGGATCATTTTTGGTCAGAATTTCTGTTACTTAGAGCGGTAGCTCTTAGTTTTGGGAGGAAGGAAGAGGGGGAAGGTGCTCCCAGTCCACGTGGGGGTTTTTTATTTCCCCATGGTCGCCCCAACCGAAGACATTTAAGCAGGACTCATTCAGTTTTGTTCTTTATTGGGAGTTGTTTAACGTGATCTGCCTTAGT	Animalia	Chordata	Actinopterygii	Istiophoriformes	Istiophoridae	Tetrapturus	angustirostris	100	100	100	100	100	85	85
TGGTCCGTTGATCGGCATTGCCGGATCATGATTGGTCAGATATTCTGTTAGTTAGAGCTGTAGCTCTTAGTTGTGGGAGGAGAGGTAAAGAAGGGGTTTAGTGCTCCCAGTCCGCGTGGGGGTTTTTTATTTCCCCATGGTCGCCCCAACCGAAGACATTAAAGCAGGGGTCATTTAGTTTGGTCCCTTATTTGGGGGTGTTTACCATGATCTGCTTTGAC	Animalia	Chordata	Actinopterygii	Istiophoriformes	Xiphiidae	Xiphias	gladius	100	100	100	100	100	100	100
CGGTCCGTTGATCGGCGTTGCCGGATCTTATTGGTCAGATATTCTGTTTTTTAGAGCTGCAGCTCTTGGTTGTAGGAGGTAGTACTCCCATTCCACGTGGGGGTTTTTTATTTCCCCGCGGTCGCCCCAACCAAAGACATGGGGGCATGATTCATTTGGTTTAGTCCTTTGTTTAGGGGTGTTTGACATGATACGCCTTGGT	Animalia	Chordata	Actinopterygii	Scombriformes	Scombridae	Thunnus	albacares	100	100	100	100	100	100	63
CGGTCCGTTGATCAGCGTTGCCGGATCTTATTGGTCAGATATTCTGTTTTTTAGAGCTGCAGCTCTTGGTTGTAGGAGGCAGTACTCCCATTCCACGTGGGGGTTTTTTATTTCCCCGCGGTCGCCCCAACCAAAGACATGGGGGCATGATTCATTTGGTTTAGTCCTTTGTTTAGGGGTGTTTGACATGATATGCCTTGGT	Animalia	Chordata	Actinopterygii	Scombriformes	Scombridae	Thunnus	tonggol	100	100	100	100	100	100	30
CGGTCCGTTGATCGGCGTTGCCGGATCTTATTGGTCAGATATTCTGTTTTTTAGAGCTGCAGCTCTTGGTTGTAGGAGGTAGTACTCCCATTCCACGTGGGGGTTTTTTATTTCCCCGCGGTCGCCCTAACCAAAGACATGGGGGCATGATTCATTTGGTTTAGTCCTTTGTTTAGGGGTGTTTGACATGATATGCCTTGGT	Animalia	Chordata	Actinopterygii	Scombriformes	Scombridae	Thunnus	albacares	100	100	100	100	100	100	69
CGGTCCGTTGATCGGCGTTGCCGGATCTTATTGGTCAGATATTCTGTTTTTTAGAGCTGCAGCTCTTGGTTGTAGGAGGTAGTACTCCCATTCCACGTGGGGGTTTTTTATTTCCCCGCGGTCGCCCCAACCAAAGACATGGGGGCATGATTCATTTGGTTTAGTCCTTTGTTTAGGTGTGTTTGACATGATATGCCTTGGT	Animalia	Chordata	Actinopterygii	Scombriformes	Scombridae	Thunnus	albacares	100	100	100	100	100	100	70
CGGTCCGTTGATCGGCGTTGCCGGATCTTATTGGTCAGATATTCTGTTTTTTAGAGCTGCGGCTCTTGGTTGTAGGAGGTAGTACTCCCATTCCGCGTGGGGGTTTTTTATTTCCCCGCGGTCGCCCCAACCAAAGACATGGGGGCATGATTCATTTGGTTTAGTCCTTTGTTTAGGGGTGTTTGACATGATATGCCTTGGT	Animalia	Chordata	Actinopterygii	Scombriformes	Scombridae	Thunnus	tonggol	100	100	100	100	100	100	29
CGGTCCGTTGATCGGCGTTGCCGGATCTTATTGGTCAGATATTCTGTTTTTTAGAGCTGCAGCTCTTGGTTGTAGGAGGTAGTACTCCCATTCCACGTGGGGGTTTTTTATTTCCCCGCGGTCGCCCCAACCAAAGACATGGGGGCGTGATTCATTTGGTTTAGTCCTTTGTTTAGGGGTGTTTGACATGATATGCCTTGGT	Animalia	Chordata	Actinopterygii	Scombriformes	Scombridae	Thunnus	albacares	100	100	100	100	100	100	50
CGGTCCGTTGATCGGCACTGCCGGATCATATTTGGTCAGAAGTTCTGTTCACTAGAGTTGCGGCTCTTGGTTGTAGGAGCAGTGCTCCCCTTCCACATGGGGGTTCTTTGTTTCCCCGTGGTCGCCCCAACCAAAGACAGGGGGGTATGGTTCCTTTAGTTAAGTCCTTTATCCGGGGGTATTTAACGGGATATACCATAT	Animalia	Chordata	Actinopterygii	Perciformes	Bramidae	Brama	brama	100	100	100	100	100	100	100
CGGTCCGTTGATCGGCGTTGCCGGATCTTATTGGTCAGATATTCTGTTTTTTAGAGCTGCAGCTCTTGGTTGTAGGAGGTAGTACTCACATTCCACGTGGGGGTTTTTTATTTCCCCGCGGTCGCCCCAACCAAAGACATGGGGGCATGATTCATTTGGTTTAGTCCTTTGTTTAGGGGTGTTTGACATGATATGCCTTGGT	Animalia	Chordata	Actinopterygii	Scombriformes	Scombridae	Thunnus	albacares	100	100	100	100	100	100	57
CGGTCCGTTGATCGGCGTTGCCGGATCTTATTGGTCAGATATTCTGTTTTTTAGAGCTGCAGCTCTTGGTTGTAGGAGGTAGTACTCCCATTCCACGTGGGGTTTTTTATTTCCCCGCGGTCGCCCCAACCAAAGACATGGGGGCATGATTCATTTGGTTTAGTCCTTTGTTTAGGGGTGTTTGGCATGATATGCCTTGGT	Animalia	Chordata	Actinopterygii	Scombriformes	Scombridae	Thunnus	tonggol	100	100	100	100	100	100	25
CGGTCCGTTGATCGGCGTTGCCGGATCTTATTGGTCAGATATTCTGTTTTTTAGAGCTGCAGCTCTTGGTTGTAGGAGGTGGTACTCCCATTCCACGTGGGGGTTTTTTATTTCCCTGCGGTCGCCCCAACCAAAGACATGGGGGCATGATTCATTTGGTTTAGTCCTTTGTTTAGGGGTGTTTGACATGATATGCCTTGGT	Animalia	Chordata	Actinopterygii	Scombriformes	Scombridae	Thunnus	tonggol	100	100	100	100	100	100	27
CGGTCCGTTGATCGGCGTGGCCGGATCTTATTGGTCAGATATTCTGTTTTTTAGAGCTGCAGCTCTTGGTTGTAGGAGGTAGTACTCCCATTCCACGTGGGGGTTTTTTATTTCCCCGCGGTCGCCCCAACCAAAGACATGGGGGCATGATTCATTTGGTTTAGTCCTTTGTTTAGGGGTGTTTGACATGATATGCCTTGGT	Animalia	Chordata	Actinopterygii	Scombriformes	Scombridae	Thunnus	albacares	100	100	100	100	100	100	62
CGGTCCGTTGATCGGCGTTGCCGGATCTTATTGGTCAGATATTCTGTTTTTTAGAGCTGCAGCTCTTGGTTGTAGGAGGTAGTACTCCTATTCCACGTGGGGGTTTTTTATTTCCCCGCGGTCGCCCCAACCAAAGACATGGGGGCATGATTCATTTGGTTTAGTCCTTTGTTTAGGGGTGTTTGACATGATATGCCTTGGT	Animalia	Chordata	Actinopterygii	Scombriformes	Scombridae	Thunnus	albacares	100	100	100	100	100	100	73
CGGTCCGTTGATCGCCGTTGCCGGATCTTATTGGTCAGATATTCTGTTTTTTAGAGCTGCAGCTCTTGGTTGTAGGAGGTAGTACTCCCATTTCACGTGGGGGTTTTTTATTTCCCCGCGGTCGCCCCAACCAAAGACATGGGGGCATGATTCATTTGGTTTAGTCCTTTGTTTAGGGGTGTTTGACATGATATGCCTTGGT	Animalia	Chordata	Actinopterygii	Scombriformes	Scombridae	Thunnus	tonggol	100	100	100	100	100	100	38
CGGTCCGTTGATCGGCGTTGACGGATCTTATTGGTCAGATATTCTGTTTTTTAGAGCTGCAGCTCTTGGTTGTAGGAGGTAGTACTCCCATTCCACGTGGGGGTTTTTTATTTCCCCGCGGTCGCCCCAACCAAAGACATGGGGGCATGATTCATTTGGTTTAGTCCTTTGTTTAGGGGTGTTTGACATGATATGCCTTGGT	Animalia	Chordata	Actinopterygii	Scombriformes	Scombridae	Thunnus	albacares	100	100	100	100	100	100	58
CGGTCCGTTGATCGGCGTTGCCGGATCTTATTGGTCAGATATTCTGTTTTTTAGAGCTGCAGCTCTTGGTTGTAGGAGGTAGTACTCCCATTCCACGTGGGGGTTTTTTATTTCCCCGCGGTCGCCCCAACCAAAGACAGGGGGGCATAATTCATTTGGTTTAGTCCTTTGTTTAGGGGTGTTTGACATGATATGCCTTGGT	Animalia	Chordata	Actinopterygii	Scombriformes	Scombridae	Thunnus	obesus	100	100	100	100	100	100	21
CGGTCCGTTGATCGGCGTTGCCGGATCTTATTGGTCAGATATTCTGTTTTTTAGAGCTGCAGCTCTTGGTTGTAGGAGGTAGTACTCCCATTCCACGTGGGGGTTTTTTATTTCCCCGCGGTCGCCCCAACCAAAGACATGAGGGCAGGATTCATTTGGTTTAGTCCTTTGTTTAGGGGTGTTTGACATGATATGCCTTGGT	Animalia	Chordata	Actinopterygii	Scombriformes	Scombridae	Thunnus	tonggol	100	100	100	100	100	100	21
CGGTCCGTTGATCGGCGTTGCCGGATCTTATTGGTCAGATATTCTGTTTTTTAGAGCTGCAGCTCTTGGTTGTAGGAGGTAGTACTCCCATTCCACGTGGGGGTTTTTTATTTCCCCGCGGTCGCCCCAACCAAAGACATGGGGGCATGATTCATTTGGTTTAGTCCTTTGTTCAGGGGTGTTTGACATGATATGCCTCGGT	Animalia	Chordata	Actinopterygii	Scombriformes	Scombridae	Thunnus	tonggol	100	100	100	100	100	100	26
CGGTCCGTTGATCGGCGTTGCCGGATCTTATTGGTCAGATATTCTGTTTTTTAGAGCTGCAGCTCTTGGTTGTAGGAGGTAGTACTCCCATTCCACGTGGGGGTTTTTTATTTCCCCGCGGTCGCCCCAACCAAAGACATGGGGCCATGATTCATTTGGTTTAGTCCTTTGTTTAGGGGTGTTTGACATGATATGCCTTGGT	Animalia	Chordata	Actinopterygii	Scombriformes	Scombridae	Thunnus	albacares	100	100	100	100	100	100	52
CGGTCCGTTGATCGGCGTTGCCGGATCTTATTGGTCAGATATTCTGTTTTTTAGAGCTGCAGCTCTTGGTTGTAGGAGGTAGTACTCCCATTCCACGTGGGGGTTTTTTATTTCCCCGCGGTCGCCCCAACCAAAGACATGGGGGCATGATTCATTTGGTTTAGTCCTTTGTTCAGGGGTGTTCGACATGATATGCCTTGGT	Animalia	Chordata	Actinopterygii	Scombriformes	Scombridae	Thunnus	tonggol	100	100	100	100	100	99	23
CGGTCCGTTGATCGGCGTTGCCGGATCTTATTGGTCAGATATTCTGTTTTTTAGAGCTGCAGCTCTTGGTTGTAGGAGGTAGTACTCCCATTCCACGTGGGGGTTTTTTATTTCCCCGCGGTCGCCCCAACCACAGACATGGGGGCATGATTCATTTGGTTTAGTCCTTTGTTTAGGGGTGTTTGACATGATATGCCTTGGT	Animalia	Chordata	Actinopterygii	Scombriformes	Scombridae	Thunnus	albacares	100	100	100	100	100	100	50
CGGTCCGTTGATCGGCGTTGCCGGATCTTATTGGTCAGATATTCTGTTTTTTAGAGCTGCAGCTCTTGGTTGTAGTAGGTAGTACTCCCATTCCACGTGGGGGTTTTTTATTTCCCCGCGGTCGCCCCAACCAAAGACATGGGGGCATGATTCATTTGGTTTAGTCCTTTGTTTAGGGGTGTTTGACATGATATGCCTTGGT	Animalia	Chordata	Actinopterygii	Scombriformes	Scombridae	Thunnus	albacares	100	100	100	100	100	100	61
TGGTCCGTTGATCGGCATTGCCGGATCATGTTTGGTCAGATATTCTGTTAGTTAGAGCTGTAGCTCTTAGTTGTGGGAGGAGAGGTAAAGAAGGGGTTTAGTGCTCCCAGTCCGCGTGGGGGTTTTTTATTTCCCCATGGTCGCCCCAACCGAAGACATTAAAGCAGGGGTCATTTAGTTTGGTCCCTTATTTGGGGGTGTTTAACATGATCTGCTTTGAC	Animalia	Chordata	Actinopterygii	Istiophoriformes	Xiphiidae	Xiphias	gladius	100	100	100	100	100	100	100
CGGTCCGTTGATCGGCGTTGCCGGATCTTATTGGTCAGATATTCTGTTTTTTAGAGCTGCAGCTCTTGGTTGTAGGAGGTAGTACTCCCATCCCACGTGGGGGTTTTTTATTTCCCCGCGGTCGCCCCAACCAAAGACATGGGGGCATGATTCATTTGGTTTAGTCCTTTGTTTAGGGGTGTTTGACATGATATGCCTTGGT	Animalia	Chordata	Actinopterygii	Scombriformes	Scombridae	Thunnus	albacares	100	100	100	100	100	100	56
CGGTCCGTTGATCGGCGTTGCCGGATCTTATTGGTCAGATATTCTGTTTTTTAGAGCTGCAGCTCTTGGTTGTAGAAGGTAGTACTCCCATTCCACGTGGGGGTTTTTTATTTCCCCGCGGTCGCCCCAACCAAAGACATGGGGGCATGATTCATTTGGTTTAGTCCTTTGTTTAGGGGTGTTTGACATGATATGCCTTGGT	Animalia	Chordata	Actinopterygii	Scombriformes	Scombridae	Thunnus	albacares	100	100	100	100	100	100	52
CGGTCCGTTGATCGGCGTTGCCGGATCTTATTGGTCAGATATTCTGTTTTTTAGAGCTGCAGCTCTTGGTTGTAGGAGGTAGTACTCCCATTCCACGTGGGGGTTTTTCATTTCCCCGCGGTCGCCCCAACCAAAGACATGGGGGCATGATTCATTTGGTTTAGTCCTTTGTTCAGGGGTGTTTGACATGATATGCCTTGGT	Animalia	Chordata	Actinopterygii	Scombriformes	Scombridae	Thunnus	tonggol	100	100	100	100	100	100	36
TGGTCCGTTGATCGGCATTGCCGGATCATGATTGGTCAGATATTCTGTTAGTTAGAGCTGTAGCTCTTAGTTGTGGGAGGAGAGGTAAAGAAGGGGTTTAGTGCTCCCAGTCCGCGTGGGGGTTTTTTATTTCCCCGCGGTCGCCCCAACCAAAGACATGGGGGCATAATTCATTTGGTTTAGTCCTTTGTTTAGGGGTGTTTGACATGATATGCCTTGGT	Animalia	Chordata	Actinopterygii	Istiophoriformes	Xiphiidae	Xiphias	gladius	100	100	100	56	56	56	56
CGGTCCGTTGATCGGCGTTGCCGGATCTTATTGGTCAGATATTCTGTTTTTTAGAGCTGCAGCTCTTGGTTGTAGGAGGTAGTACTCCCATTCCACGTGGGGGTTTTTTATTTCCCCGCGGTCGCCCCAACCAAAGACATGGGGGCATGATTCATTTGGTTTAGTACTTTGTTTAGGGGTGTTTGACATGATATGCCTTGGT	Animalia	Chordata	Actinopterygii	Scombriformes	Scombridae	Thunnus	maccoyii	100	100	100	100	100	100	13
CGGTCCGTTGATCGGCGTTGCCGGATCTTATTGGTCAGATATTTTGTTTTTTAGAGCTGCAGCTCTTGGTTGTAGGAGGTAGTACTCCCATTCCACGTGGGGGTTTTTTATTTCCCCGCGGTCGCCCCAACCAAAGACATGGGGGCATGATTCATTTGGTTTAGTCCTTTGTTTAGGGGTGTTTGACATGATATGCCTTGGT	Animalia	Chordata	Actinopterygii	Scombriformes	Scombridae	Thunnus	albacares	100	100	100	100	100	100	53
CGGTCCGTTGATCGGCGTTGCCGGATCTTATTGGTCAGATATTCTGTTTTTTAGAGCTGCAGCTCTTGGTTGTAGGAGGTAGTACTCCCATTCCACGTGGGGGTTTTTTATTTCCCCGCGGTCGCCCCAATCAAAGACATGGGGGCATGATTCATTTGGTTTAGTCCTTTGTTTAGGGGTGTTTGACATGATATGCCTTGGT	Animalia	Chordata	Actinopterygii	Scombriformes	Scombridae	Thunnus	albacares	100	100	100	100	100	100	63
CGGTCCGTTGATCGGCGTTGCCGGATCTTATTGGTCAGATATTCTGTTTTTTAGAGCTGCAGCTCTTGGTTGTAGGAGATAGTACTCCCATTCCACGTGGGGGTTTTTTATTTCCCCGCGGTCGCCCCAACCAAAGACATGGGGGCATGATTCATTTGGTTTAGTCCTTTGTTTAGGGGTGTTTGACATGATATGCCTTGGT	Animalia	Chordata	Actinopterygii	Scombriformes	Scombridae	Thunnus	albacares	100	100	100	100	100	100	55
CGGTCCGTTGATCGGTGTTGCCGGATCTCATTGGTCAGATATTCTGTTTTTTAGAGCTGCAGCTCTTGGTTGTAGGAGGTAGTACTCCCATTCCACGTGGGGGTTTTTTATTTCCCCGCGGTCGCCCCAACCAAAGACATGGGGGCATGATTCATTTGGTTTAGTCCTTTGTTTAGGGGTGTTTGACATGATATGCCTTGGT	Animalia	Chordata	Actinopterygii	Scombriformes	Scombridae	Thunnus	tonggol	100	100	100	100	100	100	33
CGGTCCGTTGATCGGCGTTGCCGGATCTTATTGGTCAGATATTCTGTTTTTTAGAGCTGCAGCTCTTGGTTGTAGGAGGTAGTACTCCCATTCCACGTGGGGGTTTTTTATTTCCCCGCGGTCGCCCCAACCAAAGACATGGGGGCATAATTCATTTGGTTTAGTCCTTTGTTTAGGGGTGTTTGACATGATATGCCCTGGT	Animalia	Chordata	Actinopterygii	Scombriformes	Scombridae	Thunnus	obesus	100	100	100	100	100	100	15
CGGTCCGTTGATCGGCGTTGCCGGATCTTATTGGTCAGATATTCTGTTTTTTAGAGCTGCAGCTCTTGGTGGTAGGAGGTAGTACTCCCATTCCACGTGGGGGTTTTTTATTTCCCCGCGGTCGCCCCAACCAAAGACATGGGGGCATGATTCATTTGGTTTAGTCCTTTGTTTAGGGGTGTTTGACATGATATGCCTTGGT	Animalia	Chordata	Actinopterygii	Scombriformes	Scombridae	Thunnus	albacares	100	100	100	100	100	100	55
CGGTCCGTTGATCGGCGTTGCCGGATCTTATTGGTCAGATATTCTGTTTTTTAGAGCTGCAGCTCTTGGCTGTAGGAGGTAGTACTCCCATTCCACGTGGGGGTTTTTTATTTCCCCACGGTCGCCCCAACCAAAGACATGGGGGCATGATTCATTTGGTTTAGTCCTTTGTTTAGGGGTGTTTGACATGATATGCCTTGGT	Animalia	Chordata	Actinopterygii	Scombriformes	Scombridae	Thunnus	tonggol	100	100	100	99	99	99	34
CGGTCCGTTGATCGGCGTTGCCGGATCTTATTGGTCAGATATTCTGTTTTTTAGAGCTGCAGCTCTTGGTTGTAGGAGGTAGTACTCCCATTCCACGTGTGGGTTTTTTATTTCCCCGCGGTCGCCCCAACCAAAGACATGGGGGCATGATTCATTTGGTTTAGTCCTTTGTTTAGGGGTGTTTGACATGATATGCCTTGGT	Animalia	Chordata	Actinopterygii	Scombriformes	Scombridae	Thunnus	albacares	100	100	100	100	100	100	58
CGGTCCGTTGATCGGCGTTGTCGGATCTTATTGGTCAGATATTCTGTTTTTTAGAGCTGTAGCTCTTGGTTGTAGGAGGTAGTACTCCCATTCCACGTGGGGGTTTTTTATTTCCCCGCGGTCGCCCCAACCAAAGACATGGGGGCATGATTCATTTGGTTTAGTCCTTTGTTTAGGGGTGTTTGACATGATATGCCTTGGT	Animalia	Chordata	Actinopterygii	Scombriformes	Scombridae	Thunnus	tonggol	100	100	100	100	100	100	32
CGGTCCGTTGATCGGCGTTGCCGGGTCTTATTGGTCAGATATTCTGTTTTTTAGAGCTGCAGCTCTTGGTTGTAGGAGGTAGTACTCCCATTCCACGTGGGGGTTTTTTATTTCCCCGCGGTCGCCCCAACCAAAGACATGGGGGCATGATTCATTTGGTTTAGTCCTTTGTTTAGGGGTGTTTGACATGATATGCCTTGGT	Animalia	Chordata	Actinopterygii	Scombriformes	Scombridae	Thunnus	albacares	100	100	100	100	100	100	52
CGGTCCGTTGATCGGCGTTGCCGGATCTTATTGGTCAGATATTCTGTTTTTTAGAGCTGCAGCTCTTGGTTGTAGGAGGTAGTACTCCCATACCACGTGGGGGTTTTTTATTTCCCCGCGGTCGCCCCAACCAAAGACATGGGGGCATGATTCATTTGGTTTAGTCCTTTGTTTAGGGGTGTTTGACATGATATGCCTTGGT	Animalia	Chordata	Actinopterygii	Scombriformes	Scombridae	Thunnus	albacares	100	100	100	100	100	100	56
TGGTCCGTTGATCGGCATTGCCGGATCTTGATTGGTCAGATATTCTGTTAGTTAGAGCTGTAGCTCTTAGTTGTGGGAGGAGAGGTAAAGAAGGGGTTTAGTGCTCCCAGTCCGCGTGGGGGTTTTTTATTTCCCCATGGTCGCCCCAACCGAAGACATTAAAGCAGGGGTCATTTAGTTTGGTCCCTTATTTAGGGGTGTTTAACATGATCTGCTTTGAC	Animalia	Chordata	Actinopterygii	Istiophoriformes	Xiphiidae	Xiphias	gladius	100	100	100	100	100	100	100
TGGTCCGTTGATCGGCATTGCCGGATCATGATTGGTCAGATATTCTGTTAGTTAGAGCTGTAGCTCTTAGTTGTGGGAGGAGAGGTAAAGAAGGGGTTTAGTGCTCCCAGTCCGCGTGGGGGTTTTTTATTTCCCCATGGTCGCCCCAACCGAAGACATTAAAGCAGGGGTCATTTAGTTTGGTCCCTTATTTAGGGGTGTTTAACATGATCTGCTTTGAC	Animalia	Chordata	Actinopterygii	Istiophoriformes	Xiphiidae	Xiphias	gladius	100	100	100	100	100	100	100
CGGTCCGTTGATCGGCGTTGCCGGATCTTATTGGTCAGATATTCTGTTTTTTAGAGCTGTAGCTCTTGGTTGTAGGAGGTAGTACTCCCATTCCACGTGGGGGTTTTTTATTTCCCCGCGGTCGCCCCAACCAAAGACATGGGGGCATAATTCATTTGGTTTAGTCCTTTGTTTAGGGGTGTTTGACATGATATGCCTTGGT	Animalia	Chordata	Actinopterygii	Scombriformes	Scombridae	Thunnus	obesus	100	100	100	100	100	99	27
CGGTCCGTTGATCGGCGTTGCCGGATCTTATTGGTCAGATATTCTGTTTTTTAGAGCTGCAGCTCTTGGTTGTAGGAGGTAGTACTCCCATTCCACGTGGGGGTTTTTTATTTCCCCGCGGTCGCCCCAACCAAAGACATGAGAGCATGATTCATTTGGTTTAGTCCTTTGTTTAGGGGTGTTTGACATGATATGCCTTGGT	Animalia	Chordata	Actinopterygii	Scombriformes	Scombridae	Thunnus	tonggol	100	100	100	100	100	100	27
CGGTCCGTTGATCGGCGTTGCCGGATCTTATTGGTCAGATATTCTGTTTTTTAGAGCTGCAGCTCTTGGTTGTAGGAGGTAGTACTCCCATTCCACGTGGGGGTTTTTTATTTCCCCGCGGTCGCCCCAACCAAAGACATGGGGGCATGATTCATTTGGTTTAGTCCTTTGTTTAGGGGTGTTTGACATGATATGCCTAGGT	Animalia	Chordata	Actinopterygii	Scombriformes	Scombridae	Thunnus	albacares	100	100	100	100	100	100	70
CGGTCCGTTGATCGGCGTTGCCGGATCTTATTGGTCAGATATTCTGTTTTTTGGAGCTGCAGCTCTTGGTTGTAGGAGGTAGTACTCCCATTCCACGTGGGGGTTTTTTATTTCCCCGCGGTCGCCCCAACCAAAGACATGGGGGCATGATTCATTTGGTTTAGTCCTTTGTTTAGGGGTGTTTGACATGATATGCCTTGGT	Animalia	Chordata	Actinopterygii	Scombriformes	Scombridae	Thunnus	albacares	100	100	100	100	100	100	53
CGGTCCGTTGATCGGCGTTGCCGGATCTTATTGGTCAGATATTCTGTTTTTTAGAGCTGCAGCTCTTGGTTGTAGGGGGTAGTGCTCCCATTCCACGTGGGGGTTTTTTATTTCCCCGCGGTCGCCCCAACCAAAGACATGGGGGCATGATTCATTTGGTTTAGTCCTTTGTTTAGGGGTGTTTGACATGATATGCCTTGGT	Animalia	Chordata	Actinopterygii	Scombriformes	Scombridae	Thunnus	tonggol	100	100	100	99	99	99	35
CGGTCCGTTGATCGGCGTTGCCGGATCTTATTGGTCAGATATTCTGTTTTTTAGCGCTGCAGCTCTTGGTTGTAGGAGGTAGTACTCCCATTCCACGTGGGGGTTTTTTATTTCCCCGCGGTCGCCCCAACCAAAGACATGGGGGCATGATTCATTTGGTTTAGTCCTTTGTTTAGGGGTGTTTGACATGATATGCCTTGGT	Animalia	Chordata	Actinopterygii	Scombriformes	Scombridae	Thunnus	albacares	100	100	100	100	100	100	50
CGGTCCGTTGATCGGCGTTGCCGGATCTTATTGGTCAGATATTCTGTTTTTTAGAGCTGCAGCTCTTGGTTGTAGGAGGTAGTACTCCCATTCCACGTGGGGGTTTTTTATTTCCCAGCGGTCGCCCCAACCAAAGACATGGGGGCATGATTCATTTGGTTTAGTCCTTTGTTTAGGGGTGTTTGACATGATATGCCTTGGT	Animalia	Chordata	Actinopterygii	Scombriformes	Scombridae	Thunnus	albacares	100	100	100	100	100	100	58
CGGTCCGTTGAGCGGCGTTGCCGGATCTTATTGGTCAGATATTCTGTTTTTTAGAGCTGCAGCTCTTGGTTGTAGGAGGTAGTACTCCCATTCCACGTGGGGGTTTTTTATTTCCCCGCGGTCGCCCCAACCAAAGACATGGGGGCATGATTCATTTGGTTTAGTCCTTTGTTTAGGGGTGTTTGACATGATATGCCTTGGT	Animalia	Chordata	Actinopterygii	Scombriformes	Scombridae	Thunnus	albacares	100	100	100	100	100	100	62
CGGTCCGTTGATCGGCGTTGCCTGATCTTATTGGTCAGATATTCTGTTTTTTAGAGCTGCAGCTCTTGGTTGTAGGAGGTAGTACTCCCATTCCACGTGGGGGTTTTTTATTTCCCCGCGGTCGCCCCAACCAAAGACATGGGGGCATGATTCATTTGGTTTAGTCCTTTGTTTAGGGGTGTTTGACATGATATGCCTTGGT	Animalia	Chordata	Actinopterygii	Scombriformes	Scombridae	Thunnus	albacares	100	100	100	100	100	100	56
CGGTCCGTTGATCGGCGTTGCCGGATCTTATTGGTCAGATATTCTGTTTTTTAGAGCTGCAGCTCTTGGTTGTAGGAGGTAGTACTCCCATTCCACGTGGGGGTTTTTTATTTCCCCGCGGTCGCCCCAACCAAAGACATGGGGGCATGATTCATTTGGTTTAGTCCTTTGTTTAGGGATGTTTGACATGATATGCCTTGGT	Animalia	Chordata	Actinopterygii	Scombriformes	Scombridae	Thunnus	albacares	100	100	100	100	100	100	54
CGGTCCGTTGATCGGCGTTGCCGGATCTTATTGGTCAGATATTCTGTTTTTTAGAGCTGCAGCTCTTGGTTGTAGGAGGTAGTACTCCCATTCCACGTGGGGGTTTTTTATTTCCCCGCGGTCGCCCCAACCAAAGACATGGGGGCATGATTCATTTGGTTTAGTCCTTTGTTTAGGGGTATTTGACATGATATGCCTTGGT	Animalia	Chordata	Actinopterygii	Scombriformes	Scombridae	Thunnus	maccoyii	100	100	100	100	100	100	10
CGGTTCGTTGATCGGCATTGCCGGATCTGTTTGGCCAGATATTCTGGTACTTAGAGCGGGAGCTCTCGGTTGTAGGATTAGTAATCCCACTCCACATGGGGGTTTTGTGTTTCCCCGCGGTCGCCCCAACCAAAGACATTTAGGTAGAGGTCCAGTTTGTTTTCTTCTTTATCAAGAGGTCTTTAACATGGCCTACCTTGT	Animalia	Chordata	Actinopterygii	Labriformes	Odacidae	Neoodax	balteatus	100	100	96	82	79	68	68
CGGTCCGTTGATCGGCGTTGCCGGATCTTATTGGTCAGATATTCTGTTTTTTAGAGCTGCAGCTCTTGGTTATAGGAGGTAGTACTCCCATTCCACGTGGGGGTTTTTTATTTCCCCGCGGTCGCCCCAACCAAAGACATGGGGGCATGATTCATTTGGTTTAGTCCTTTGTTTAGGGGTGTTTGACATGATATGCCTTGGT	Animalia	Chordata	Actinopterygii	Scombriformes	Scombridae	Thunnus	maccoyii	100	100	100	100	100	100	10
CGGTCCGTTGATCGGCGTTGCCGGATCTTATTGGTCAGATATTCTGTTTTTTAGAGCTGCAGCTCTTGGTTGTAGGAGGTAGTACTCCCATTCCACGTGGGGGTTTTTTATTTCCCCGCGGTCGCCCCAACCAAAGACATGGGGGCACGATTCATTCGGTTTAGTCCTTTGTTTAGGGGTGTTTGACATGATATGCCTTGGT	Animalia	Chordata	Actinopterygii	Scombriformes	Scombridae	Thunnus	tonggol	100	100	100	100	100	100	26
CGGTCCGTTGATCGGCGTTGCCGGATCTTATTGGTCAGATATTCTGTTTTTTAGAGCTGCAGCTCTTGGTTGTAGGAGGTAGTACTCCCATTCCACGTGGGGGTTTTTTATTTCCCCGCGGTCGCCCCAACCAAGGACATGGGGGCATGATTCATTTGGTTTAGTCCTTTGTTTAGGGGTGTTCGACATGATATGCCTTGGT	Animalia	Chordata	Actinopterygii	Scombriformes	Scombridae	Thunnus	tonggol	100	100	100	100	100	100	31
CGGTACGTTGATCGGCGTTGCCGGATCTTATTGGTCAGATATTCTGTTTTTTAGAGCTGCAGCTCTTGGTTGTAGGAGGTAGTACTCCCATTCCACGTGGGGGTTTTTTATTTCCCCGCGGTCGCCCCAACCAAAGACATGGGGGCATGATTCATTTGGTTTAGTCCTTTGTTTAGGGGTGTTTGACATGATATGCCTTGGT	Animalia	Chordata	Actinopterygii	Scombriformes	Scombridae	Thunnus	albacares	100	100	100	100	100	100	63
CGGTCCGTTGATCGGCGTTGCCGGATCTTATTGGTCAGATATTCTGTTTTTTAGAGCTGCAGCTCTTGGTTGTAGGAGGTAGTACTCCCATTCCACGTGGGGGTTTTTGATTTCCCCGCGGTCGCCCCAACCAAAGACATGGGGGCATGATTCATTTGGTTTAGTCCTTTGTTTAGGGGTGTTTGACATGATATGCCTTGGT	Animalia	Chordata	Actinopterygii	Scombriformes	Scombridae	Thunnus	albacares	100	100	100	100	100	100	69
TGGTCCGTTGATCGGCGTTGCCGGATCATTTTTGGTCAGAATTTCTGTTAATTAGAGCGGTAGCTCTCAGTTTTGGGAGGAGGGCAGAGGGGGAAGGTGCTCCCAGTCCACGTGGGGGTTTTTTATTTCCCCATGGTCGCCCCAACCGAAGACATTTAAGCAGGACTCATTCAGTTTTGTTCCTTATTGGGAGTTGTTTAACGTGATCTGCCTTAGT	Animalia	Chordata	Actinopterygii	Istiophoriformes	Istiophoridae	Kajikia	audax	100	100	100	100	100	94	94
CGGTCCGTTGATCGGCGTTGCCGGATCTTATTGGTCAGATATTCTGTTTTTTAGAGCTGCAGCTCTTGGTTGTAGGAGGTAGTACTCCCATTCCACGTGGGGGTTTTTTATTTCCCCGCGGTCGCCCCAACCGAAGACATGGGGGCATAATTCATTTGGTTTAGTCCTTTGTTTAGGGGTGTTTGACATGATATGCCTTGGT	Animalia	Chordata	Actinopterygii	Scombriformes	Scombridae	Thunnus	obesus	100	100	100	100	100	100	22
CGGTCCGTTGATCGGCGTTGCCGGATCTTATTGGTCAGATATTCTGTTTTTTAGAGCTGCAGCTCTTGGTTGTAGGAGGTAGTACTCCCATTCCACGTGGGGGTTTTTTATTTCCCCGCGGTCGCCCCAACCAAAGACATGGGGGCATGATTCATTTGGTTTAGTCCTTTGTTCAGGGGTGTTTGACATGCTATGCCTTGGT	Animalia	Chordata	Actinopterygii	Scombriformes	Scombridae	Thunnus	tonggol	100	100	100	100	100	98	24
CGGTCCGTTGATCGGCGTTGCCGGATCTTATTGGTCAGATATTCTGTTTTTTAGAGCTGCAGCTCTTGGTTGTAGGATGTAGTACTCCCATTCCACGTGGGGGTTTTTTATTTCCCCGCGGTCGCCCCAACCAAAGACATGGGGGCATGATTCATTTGGTTTAGTCCTTTGTTTAGGGGTGTTTGACATGATATGCCTTGGT	Animalia	Chordata	Actinopterygii	Scombriformes	Scombridae	Thunnus	albacares	100	100	100	100	100	100	64
CGGTCCGTTGATCGGCGTTGCCGGATCTTATTGGTCAGATATTCTGTTTTTTAGAGCTGCAGCTCTTGGTTGTAGGAGGTAGTACTCCCATTCCACGTGGGGGTTTTTTATTTCCCCGCGGTCGCCCCAACCAAAGACATGGGGGCATGATTCATTTGGTTTAGTCCTTTGTTAGGAGTGTTTGACACGATATGCCTTGGT	Animalia	Chordata	Actinopterygii	Scombriformes	Scombridae	Thunnus	tonggol	100	100	100	100	100	100	24
CGGTCCGTTGATCGGCGTTGCCGGATCTTATTGGTCAGATATTCTGTTTTTTAGAGCTGCAGCTCTTGGTTGTAGGAGGTAGTACTCCCATTCCACGTGGGGGTTTTTTATTTCCCCGCGGTCGCCCCAACCAAAGACATGGGGGCATGATTCATTTGGGTTAGTCCTTTGTTCAGGGGTGTTTGACATGATATGCCTTGGT	Animalia	Chordata	Actinopterygii	Scombriformes	Scombridae	Thunnus	tonggol	100	100	100	100	100	94	31
CGGTCCGTTGATCGGCGTTGCCGGATCTTATTGGTCAGATATTCTGTTTTTTAGAGCTGCAGCTCTTGGTTGTAGGAGGTAGTACTCCCATTCCACGTGGGGGTTTTTTATTTCCCCGCGGTCGCCCCAACCAAAGACATGGGGGCATAATTCATTTGGTTTGGTCCTTTATTTGGGGGTGTTTAACATGATATGCCTTGGT	Animalia	Chordata	Actinopterygii	Scombriformes	Scombridae	Katsuwonus	pelamis	100	100	100	100	100	69	69
CGGTCCGTTGATCGGCGTTGCCGGATCTTATTGGTCAGATATTCTGTTTTTTAGAGCTGCAGCTCTTGGTTGTAGGAGGTAGTACTCCCATTCCACGTGGGGGTTTTTTATTTCCCCGCGGTCGCCCCAACCAAAGACATGGGGGCATGATTCATTTGGTTTAGTCCTTTGGTTAGGGGTGTTTGACATGATATGCCTTGGT	Animalia	Chordata	Actinopterygii	Scombriformes	Scombridae	Thunnus	albacares	100	100	100	100	100	100	61
CGGTCCGTTGATCGGCGTTGCCGGATCTTACTGGTCAGATATTCTGTTTTTTAGAGCTGCAGCTCTTGGTTGTAGGAGGTAGTACTCCCATTCCACGTGGGGGTTTTTTATCTCCCCGCGGTCGCCCCAACCAAAGACATGGGGGCATGATTCATTTGGTTTAGTCCTTTGTTTAGGGGTGTTTGACATGATATGCCTTGGT	Animalia	Chordata	Actinopterygii	Scombriformes	Scombridae	Thunnus	tonggol	100	100	100	100	100	100	36
CGGTCCGTTGATCGGCGTTGCCGGATCTTACTGGTCAGATATTCTGTTTTTTAGAGCTGCAGCTCTTGGTTGTAGGAGGTAGTACTCCCATTCCACGTGGGGGCTTTTTATTTCCCCGCGGTCGCCCCAACCAAAGACATGGGGGCATGATTCATTTGGTTTAGTCCTTTGTTTAGGGGTGTTTGACATGATATGCCTTGGT	Animalia	Chordata	Actinopterygii	Scombriformes	Scombridae	Thunnus	tonggol	100	100	100	100	100	100	35
CGGTCCGTTGATCGGCGTTGCCGGATCTTATTGGTCAGATATTCTGTTTTTTAGAGCTGCAGCTCTTGGTTGTAGGAGGTAGTACTCCCATTCCACGTGGGGGTTTTTTATTTCCCCGCGGTCGCCCCAACCAAAGACATGGGGGCATGATTCATTTGGTTTAGTCATTTGTTTAGGGGTGTTTGACATGATATGCCTTGGT	Animalia	Chordata	Actinopterygii	Scombriformes	Scombridae	Thunnus	albacares	100	100	100	100	100	100	59
CGGTCCGTTGATCGGCGTTGCCGGATCTTATTGGTCAGATATTCTGTTTTTTAGAGCTGCAGCTCTTGGTTGTAGGAGGTAGTACTCCCATTCCACGTGGGGGTTTTTCATTTCCCCGCGGTCGCCCCAACCAAAGACATGGGGGCATGATTCATTTGGTTTAGTCCTTTGTTTAGGGGTGTTTGACATGATATGCCTTGGT	Animalia	Chordata	Actinopterygii	Scombriformes	Scombridae	Thunnus	albacares	100	100	100	100	100	100	54
CGGTCCGTTGATCGGCGTTGCCGGATCTTATTGGTCAGATATTCTGTTTTTTAGAGCTGCAGCTCTTGGTTGTAGGAGGTAGTACTCCCATTCCACGTGGGGGTTTTTTATTTCCCCGCGGTCGCCCCAACCAAAGACATGGGGGCATGATTCATTTGGTTTAGTCCTCTGTTTAGGGGTGTTTGACATGATATGCCTTGGT	Animalia	Chordata	Actinopterygii	Scombriformes	Scombridae	Thunnus	albacares	100	100	100	100	100	100	62
CGGTCCGTTGATCGGCGTTGCCGGATCTTATTGGTCAGATATTCTGTTTTTTAGAGCTGCAGCTCTTGGGTGTAGGAGGTAGTACTCCCATTCCACGTGGGGGTTTTTTATTTCCCCGCGGTCGCCCCAACCAAAGACATGGGGGCATGATTCATTTGGTTTAGTCCTTTGTTTAGGGGTGTTTGACATGATATGCCTTGGT	Animalia	Chordata	Actinopterygii	Scombriformes	Scombridae	Thunnus	albacares	100	100	100	100	100	100	62
CGGTCCGTTGATCGGCGTTGCCGGATCTTATTGGTCAGACATTCTGTTTTTTAGAGCTGCAGCTCTTGGTTGTAGGAGGTAGTACTCCCATTCCACGTGGGGGTTTTTTATTTCCCCGCGGTCGCCCCAACCAAAGACATGGGGGCATGATTCATTTGGTTTAGTCCTTTGTTTAGGGGTGTTTGACATGATATGCCTTGGT	Animalia	Chordata	Actinopterygii	Scombriformes	Scombridae	Thunnus	albacares	100	100	100	100	100	100	52
CGGTCCGTTGATCGGCGTTGCCGGATCTTATTGGTCAGATATTCTGTTTTTTAGAGCTGCAGCTCTTGGTTGTAGGAGGTAGTACTCCCATTCCACGTGGGGGTTTTTTATTTCCCCGCGGTCGCCCCAACCAAAGACATGGGGGCATGGTTCATTTGGTTCAGTCCTTTGTTTAGGGGTGTTTGACATGATATGCCTTGGT	Animalia	Chordata	Actinopterygii	Scombriformes	Scombridae	Thunnus	tonggol	100	100	100	100	100	89	23
CGGTCCGTTGATCGGCGTTGCCGGATCTTATTGGTCAGATATTCTGTTTTTTAGAGCTGCAGCTCTTGGTTGTAGGAGGTAGTACTCCCATTCCACGTGGGGGTTTTTTATTTCCCCGCGGTCACCCCAACCAAAGACATGGGGGCATGATTCATTTGGTTTAGTCCTTTGTTCAGGGGTGTTTGACATGATATGCCTTGGT	Animalia	Chordata	Actinopterygii	Scombriformes	Scombridae	Thunnus	maccoyii	100	100	100	100	100	99	34
CGGTCCGTTGATCGGCGTTGCCGGATCTTATTGGTCAGATATTCTGTTTTTTAGAGCTGCAGCTCTTGGTTGTAGGAGGTAGTACTCCCATTCCACGTGGGGGTTTTTTATTTCTCCGCGGTCGCCCCAACCAAAGACATGGGGGCATAATTCATTTGGTTTAGTCCTTTGTTTAGGGGTGTTTGACATGATATGCCTTGGT	Animalia	Chordata	Actinopterygii	Scombriformes	Scombridae	Thunnus	obesus	100	100	100	100	100	99	23
CGGTCCGTTGATCGGCGTTGCCGGATCTTATTGGTCAGATATTCTGTTTTTTAGAGCTGCAGCTCTTGGTTGTAGGAGGTAGTACTCCCATTCCACGTGGGGGTTCTTTATTTCCCCGCGGTCGCCCCAACCAAAGACATGGGGGCATGATTCATTTGGTTTAGTCCTTTGTTCAGGGGTGTTTGACATGATATGCCTTGGT	Animalia	Chordata	Actinopterygii	Scombriformes	Scombridae	Thunnus	tonggol	100	100	100	100	100	97	27
CGGTCCGTTGATCGGCGTTGCCGGATCTTATTGGTCAGATATTCTGTTTTTTAGAGCTGCAGCTCTTGGTTGTAGGAGGTAGTACTCCCATTCCACGTGGGGGTTTTTTATTTCCCCGCGGTCGCCCCAACCAAAGACATGGGGGCATGATTCATTTGGTTTAGTCCTTTGTTTAGGGGTGTTTGACATGAGATGCCTTGGT	Animalia	Chordata	Actinopterygii	Scombriformes	Scombridae	Thunnus	albacares	100	100	100	100	100	100	49
CGGTCCGTTGATCGGCGTTGCCGGATCTTATTGGTCAGATATTCTGTTTTTTAGAGCTGCAGCTCTTGGTTGTAGGAGGTAGTACTCCCATTCCACGTGGGGGTTTTTTATTTCCCCGCTGTCGCCCCAACTAAAGACATGGGGGCATGATTTATTTGGTTTAGTCCTTTGTTTAGGGGTGTTTGACATGATATGCCTTGGT	Animalia	Chordata	Actinopterygii	Scombriformes	Scombridae	Thunnus	maccoyii	100	100	100	100	100	100	54
CGGTCCGTTGATCGGCGTTGCCGGATCTTATTGGTCAGATATTCTGTTTTTTAGAGCTGCAGCTCTTGGTTGTAGGAGGTAGTACTCCCATTCCACGTGGGGGTTTTTTATTTCCCCGCGGTCGCCCCAACCAAAGACATGGGGGCATGATTCATTTGGTTTAGTCCGTTGTTTAGGGGTGTTTGACATGATATGCCTTGGT	Animalia	Chordata	Actinopterygii	Scombriformes	Scombridae	Thunnus	albacares	100	100	100	100	100	100	65
CGGTCCGTTGATCGGCGTTGCCGGATCTTATTGGTCAGATATTCTGTTTTTTAGAGCCGCAGCTCTTGGTTGTAGGAGGTAGTGCTCCCATTCCACGTGGGGGTTTTTTATTTCCCCGCGGTCGCCCCAACCAAAGACATGGGGGCATGATTCATTTGGTTTAGTCCTTTGTTTAGGGGTGTTTGACATGATATGCCTTGGT	Animalia	Chordata	Actinopterygii	Scombriformes	Scombridae	Thunnus	tonggol	100	100	100	100	100	100	27
CGGTCCGTTGATCGGCATTGCCGGATCTTATTGGTCAGATATTCTGTTTTTTAGAGCTGCAGCTCTTGGTTGTAGGAGGTAGTACTCCCATTCCACGTGGGGGTTTTTTATTTCCCCGCGGTCGCCCCAACCAAAGACATGGGGGCATGATTCATTTGGTTTAGTCCTTTGTTTAGGGGTGTTTGACATGATATGCCTTGGT	Animalia	Chordata	Actinopterygii	Scombriformes	Scombridae	Thunnus	albacares	100	100	100	100	100	100	51
CGGTCCGTTGATCGGCGTTGCCGGATCTTATTGGTCAGATATTCTGTTTTTTAGAGCTGCAGCTCTTGGTTGTAGGAGGTAGCACTCCCATTCCACGTGGGGGTTTTTTATTTCCCCGCGGTCGCCCCAACCAAAGACATGGGGGCATGATTCATTTGGTTTAGTCCTTTGTTCAGGGGTGTTTGACATGATATGCCTTGGT	Animalia	Chordata	Actinopterygii	Scombriformes	Scombridae	Thunnus	tonggol	100	100	100	100	100	100	28
CGGTCCGCTGATCGGCGTTGCCGGATCTAAATGGTCAGATAATCTGCTGCTTAGAGCGGTTAGCTCTTTGTTCTGGAAATATGGTGTTTCCACTCCACATGGGGGTTATTTATTTCCCCAGGGTCGCCCCAACCAAAGACATTAGGATAGGCTCCACTCAGTTCAACCCTTTGTTCAGGGGTGTTTGACATGGTCTCTCTTAGT	Animalia	Chordata	Actinopterygii	Labriformes	Labridae	Notolabrus	tetricus	100	100	100	100	100	100	86
CGGTCCGTTGATCGGCGTTGCCGGATCTTATTGGTCAGATATTCTGTTTTTTAGAGCTGCAGCTCTTGGTTGTAGGAGGTAGTACTCCCATTCCACGCGGGGGTTTTTTATTTCCCCGCGGTCGCCCCAACCAAAGACATGGGGGTATGATTCATTTGGTTTAGTCCTTTGTTTAGGGGTGTTTGACATGATATGCCTTGGT	Animalia	Chordata	Actinopterygii	Scombriformes	Scombridae	Thunnus	orientalis	100	100	100	100	100	100	49
[truncated: 565 more rows]

## Sheet: S5
Supplementary Table S5 Number of raw reads for non-target taxa and the taxa present in control samples
		Number of reads				Note
[truncated: 21 more rows]

## Sheet: S6
Supplementary Table S6 Number of raw reads per target species (>80% bootstrap for identity assignment)
[truncated: 9 more rows]
